# Supplementary material for: Simulation of undiagnosed patients with novel genetic conditions
Source: Nat Commun. 2023 Oct 12;14:6403. doi: 10.1038/s41467-023-41980-6 (PMC10570269; doi:10.1038/s41467-023-41980-6)
Supplement: Supplementary file 3 — Source Data [file 41467_2023_41980_MOESM3_ESM.zip]

Archive with 4 entries (4 files):
- Supplemental Source Data.xlsx
- __MACOSX/._Supplemental Source Data.xlsx
- Source Data.xlsx
- __MACOSX/._Source Data.xlsx
