# Supplementary material for: Simulation of undiagnosed patients with novel genetic conditions
Source: Nat Commun. 2023 Oct 12;14:6403. doi: 10.1038/s41467-023-41980-6 (PMC10570269; doi:10.1038/s41467-023-41980-6)
Supplement: Supplementary file 3 — Source Data [file 41467_2023_41980_MOESM3_ESM.zip › Supplemental Source Data.xlsx]

## Sheet: Sfig 1 Feature Importances
Importance	Average UDN Prevalence	Average Sim Prevalence	HPO Term
0.0275379	0.0991736	0.000413223	Delayed gross motor development (HP:0002194)
0.0168628	0.0413223	0	Unsteady gait (HP:0002317)
0.010984	0.14876	0.0053719	Absent speech (HP:0001344)
0.0109095	0.0247934	0	Optic neuropathy (HP:0001138)
0.00921159	0.0495868	0.000826446	2-3 toe syndactyly (HP:0004691)
0.00896873	0.0495868	0	Reduced brain N-acetyl aspartate level by MRS (HP:0012708)
0.00882532	0.140496	0.0053719	Esotropia (HP:0000565)
0.0087123	0.0991736	0.00826446	Short foot (HP:0001773)
0.0080199	0.0413223	0.000826446	Abnormality of the cerebral cortex (HP:0002538)
0.00730454	0.0330579	0	Hyperextensibility of the finger joints (HP:0001187)
0.00707177	0.0743802	0.00206612	Exotropia (HP:0000577)
0.00652486	0.0247934	0	Poor eye contact (HP:0000817)
0.00611619	0.0495868	0	Proportionate short stature (HP:0003508)
0.00607863	0.0578512	0	Relative macrocephaly (HP:0004482)
0.00596184	0.0743802	0.000826446	Gait imbalance (HP:0002141)
0.0058253	0.0165289	0	Absent patellar reflexes (HP:0006844)
0.00548881	0.0165289	0	Antinuclear antibody positivity (HP:0003493)
0.00545341	0.0247934	0	Recurrent pharyngitis (HP:0100776)
0.00540539	0.0743802	0.00702479	Osteopenia (HP:0000938)
0.00528742	0.0330579	0	Myopathic facies (HP:0002058)
0.00521512	0.0247934	0.000826446	Basal ganglia calcification (HP:0002135)
0.00513573	0.0165289	0.000413223	Thoracic scoliosis (HP:0002943)
0.00506168	0.0165289	0	Oral aversion (HP:0012523)
0.00480022	0.0247934	0	Appendicular hypotonia (HP:0012389)
0.00478672	0.0165289	0.000826446	Hypomagnesemia (HP:0002917)
0.00477255	0.0247934	0	Progressive spasticity (HP:0002191)
0.00467253	0.0743802	0.0053719	Short palm (HP:0004279)
0.00463202	0.0165289	0	Hypophosphatemia (HP:0002148)
0.00462822	0.0330579	0	Elevated C-reactive protein level (HP:0011227)
0.00461608	0.0247934	0	Tonsillitis (HP:0011110)
0.004599	0.0413223	0	Cerebellar vermis atrophy (HP:0006855)
0.00455662	0.0165289	0	Hyperkeratosis pilaris (HP:0040180)
0.00446472	0.0247934	0	Chronic diarrhea (HP:0002028)
0.00443368	0.0330579	0	Laryngomalacia (HP:0001601)
0.00437472	0.0247934	0	Abnormality of complement system (HP:0005339)
0.00437163	0.00826446	0	Spastic tetraplegia (HP:0002510)
0.00430079	0.0165289	0	Attenuation of retinal blood vessels (HP:0007843)
0.00429426	0.0247934	0	Slender long bone (HP:0003100)
0.0040412	0.0330579	0	Receptive language delay (HP:0010863)
0.00403192	0.0165289	0	Bilateral talipes equinovarus (HP:0001776)
0.00391428	0.00826446	0	Progressive sensorineural hearing impairment (HP:0000408)
0.00379125	0.00826446	0	Fused labia minora (HP:0000063)
0.00362824	0.0165289	0.000413223	Restrictive ventilatory defect (HP:0002091)
0.00360483	0.0413223	0.00454545	Cupped ear (HP:0000378)
0.0034516	0.0247934	0.000413223	Spastic paraparesis (HP:0002313)
0.00342709	0.0247934	0	Episodic vomiting (HP:0002572)
0.00330311	0.0165289	0	Short thumb (HP:0009778)
0.00330017	0.0909091	0.00743802	Small hand (HP:0200055)
0.00326679	0.00826446	0	Thoracolumbar scoliosis (HP:0002944)
0.00325238	0.0413223	0	Short palpebral fissure (HP:0012745)

## Sheet: Sfig 2a known gene disease
names	patient_ids	ranks	patient_type
Phrank-Gene	117	3.5	Real-world
Phrank-Gene	193	2	Real-world
Phrank-Gene	1	3	Real-world
Phrank-Gene	1	12	Real-world
Phrank-Gene	203	3	Real-world
Phrank-Gene	52	12	Real-world
Phrank-Gene	52	1	Real-world
Phrank-Gene	35	1	Real-world
Phrank-Gene	149	2	Real-world
Phrank-Gene	120	1	Real-world
Phrank-Gene	133	2	Real-world
Phrank-Gene	144	1	Real-world
Phrank-Gene	20	1	Real-world
Phrank-Gene	210	1	Real-world
Phrank-Gene	86	5	Real-world
Phrank-Gene	9	1	Real-world
Phrank-Gene	155	1	Real-world
Phrank-Gene	88	3	Real-world
Phrank-Gene	17	2	Real-world
Phrank-Gene	36	5	Real-world
Phrank-Gene	240	1	Real-world
Phrank-Gene	58	2	Real-world
Phrank-Gene	241	7	Real-world
Phrank-Gene	226	1	Real-world
Phrank-Gene	98	2	Real-world
Phrank-Gene	57	4	Real-world
Phrank-Gene	152	1	Real-world
Phrank-Gene	146	1	Real-world
Phrank-Gene	46	10	Real-world
Phrank-Gene	46	2	Real-world
Phrank-Gene	169	1	Real-world
Phrank-Gene	157	1	Real-world
Phrank-Gene	104	7	Real-world
Phrank-Gene	191	17.5	Real-world
Phrank-Gene	178	7	Real-world
Phrank-Gene	74	17.5	Real-world
Phrank-Gene	66	1	Real-world
Phrank-Gene	102	1	Real-world
Phrank-Gene	31	1	Real-world
Phrank-Gene	42	1	Real-world
Phrank-Gene	75	1	Real-world
Phrank-Gene	177	1	Real-world
Phrank-Gene	250	1	Real-world
Phrank-Gene	119	1	Real-world
Phrank-Gene	254	1	Real-world
Phrank-Gene	105	1	Real-world
Phrank-Gene	22	1	Real-world
Phrank-Gene	44	3	Real-world
Phrank-Gene	107	1	Real-world
Phrank-Gene	53	1	Real-world
Phrank-Gene	175	1	Real-world
Phrank-Gene	77	3	Real-world
Phrank-Gene	176	4	Real-world
Phrank-Gene	48	1	Real-world
Phrank-Gene	92	3	Real-world
Phrank-Gene	228	2	Real-world
Phrank-Gene	238	2	Real-world
Phrank-Gene	162	14.5	Real-world
Phrank-Gene	230	4	Real-world
Phrank-Gene	197	4	Real-world
Phrank-Gene	164	4	Real-world
Phrank-Gene	7	1	Real-world
Phrank-Gene	90	1	Real-world
Phrank-Gene	101	2	Real-world
Phrank-Gene	3	1	Real-world
Phrank-Gene	69	2	Real-world
Phrank-Gene	215	1	Real-world
Phrank-Gene	215	1	Real-world
Phrank-Gene	93	14	Real-world
Phrank-Gene	87	12	Real-world
Phrank-Gene	180	1	Real-world
Phrank-Gene	39	1	Real-world
Phrank-Gene	195	1	Real-world
Phrank-Gene	141	2	Real-world
Phrank-Gene	82	1	Real-world
Phrank-Gene	142	2	Real-world
Phrank-Gene	83	1	Real-world
Phrank-Gene	140	1	Real-world
Phrank-Gene	204	1	Real-world
Phrank-Gene	218	1	Real-world
Phrank-Gene	91	5	Real-world
Phrank-Gene	166	1	Real-world
Phrank-Gene	192	3	Real-world
Phrank-Gene	237	27	Real-world
Phrank-Gene	249	1	Real-world
Phrank-Gene	64	1	Real-world
Phrank-Gene	72	11.5	Real-world
Phrank-Gene	219	2	Real-world
Phrank-Gene	8	1	Real-world
Phrank-Gene	251	7.5	Real-world
Phrank-Gene	156	3	Real-world
Phrank-Gene	183	1	Real-world
Phrank-Gene	25	1	Real-world
Phrank-Gene	233	2	Real-world
Phrank-Gene	61	1	Real-world
Phrank-Gene	65	9	Real-world
Phrank-Gene	231	8	Real-world
Phrank-Gene	190	3	Real-world
Phrank-Gene	23	2	Real-world
Phrank-Gene	131	6	Real-world
Phrank-Gene	19	1	Real-world
Phrank-Gene	76	1	Real-world
Phrank-Gene	187	3	Real-world
Phrank-Gene	186	1	Real-world
Phrank-Gene	80	3	Real-world
Phrank-Gene	159	4	Real-world
Phrank-Gene	205	1	Real-world
Phrank-Gene	246	1	Real-world
Phrank-Gene	139	5.5	Real-world
Phrank-Gene	189	2	Real-world
Phrank-Gene	167	1	Real-world
Phrank-Gene	97	1	Real-world
Phrank-Gene	78	3	Real-world
Phrank-Gene	108	1	Real-world
Phrank-Gene	234	3	Real-world
Phrank-Gene	32	4	Real-world
Phrank-Gene	245	2	Real-world
Phrank-Gene	173	1	Real-world
Phrank-Gene	221	1	Real-world
Phrank-Gene	206	1	Real-world
Phrank-Gene	171	3	Real-world
Phrank-Gene	171	1	Real-world
Phrank-Gene	136	1	Real-world
Phrank-Gene	79	2	Real-world
Phrank-Gene	247	2	Real-world
Phrank-Gene	150	5	Real-world
Phrank-Gene	12	2	Real-world
Phrank-Gene	143	2	Real-world
Phrank-Gene	115	1	Real-world
Phrank-Gene	170	5	Real-world
Phrank-Gene	125	1	Real-world
Phrank-Gene	4	5	Real-world
Phrank-Gene	212	8	Real-world
Phrank-Gene	84	2	Real-world
Phrank-Gene	70	5	Real-world
Phrank-Gene	224	1	Real-world
Phrank-Gene	28	1	Real-world
Phrank-Gene	13	6	Real-world
Phrank-Gene	198	5	Real-world
Phrank-Gene	14	1	Real-world
Phrank-Gene	103	3	Real-world
Phrank-Gene	242	1	Real-world
Phrank-Gene	242	1	Real-world
Phrank-Gene	182	2	Real-world
Phrank-Gene	248	3	Real-world
Phrank-Gene	62	3	Real-world
Phrank-Gene	34	1	Real-world
Phrank-Gene	213	1	Real-world
Phrank-Gene	37	4	Real-world
ERIC-Gene	117	2.5	Real-world
ERIC-Gene	193	2	Real-world
ERIC-Gene	1	3	Real-world
ERIC-Gene	1	12	Real-world
ERIC-Gene	203	3	Real-world
ERIC-Gene	52	12	Real-world
ERIC-Gene	52	1	Real-world
ERIC-Gene	35	1	Real-world
ERIC-Gene	149	2	Real-world
ERIC-Gene	120	1	Real-world
ERIC-Gene	133	2	Real-world
ERIC-Gene	144	1	Real-world
ERIC-Gene	20	1	Real-world
ERIC-Gene	210	1	Real-world
ERIC-Gene	86	5	Real-world
ERIC-Gene	9	1	Real-world
ERIC-Gene	155	1	Real-world
ERIC-Gene	88	3	Real-world
ERIC-Gene	17	2	Real-world
ERIC-Gene	36	5	Real-world
ERIC-Gene	240	1	Real-world
ERIC-Gene	58	4	Real-world
ERIC-Gene	241	6.5	Real-world
ERIC-Gene	226	1	Real-world
ERIC-Gene	98	4	Real-world
ERIC-Gene	57	4	Real-world
ERIC-Gene	152	1	Real-world
ERIC-Gene	146	1	Real-world
ERIC-Gene	46	10	Real-world
ERIC-Gene	46	1	Real-world
ERIC-Gene	169	2	Real-world
ERIC-Gene	157	1.5	Real-world
ERIC-Gene	104	8	Real-world
ERIC-Gene	191	17.5	Real-world
ERIC-Gene	178	8	Real-world
ERIC-Gene	74	17.5	Real-world
ERIC-Gene	66	1	Real-world
ERIC-Gene	102	1	Real-world
ERIC-Gene	31	1	Real-world
ERIC-Gene	42	1	Real-world
ERIC-Gene	75	1	Real-world
ERIC-Gene	177	1	Real-world
ERIC-Gene	250	1	Real-world
ERIC-Gene	119	1	Real-world
ERIC-Gene	254	1	Real-world
ERIC-Gene	105	1	Real-world
ERIC-Gene	22	1	Real-world
ERIC-Gene	44	2	Real-world
ERIC-Gene	107	1	Real-world
ERIC-Gene	53	1	Real-world
ERIC-Gene	175	1	Real-world
ERIC-Gene	77	3	Real-world
ERIC-Gene	176	5	Real-world
ERIC-Gene	48	2	Real-world
ERIC-Gene	92	3	Real-world
ERIC-Gene	228	2	Real-world
ERIC-Gene	238	1	Real-world
ERIC-Gene	162	14.5	Real-world
ERIC-Gene	230	6	Real-world
ERIC-Gene	197	4	Real-world
ERIC-Gene	164	4	Real-world
ERIC-Gene	7	1	Real-world
ERIC-Gene	90	1	Real-world
ERIC-Gene	101	2	Real-world
ERIC-Gene	3	1	Real-world
ERIC-Gene	69	3	Real-world
ERIC-Gene	215	1	Real-world
ERIC-Gene	215	1	Real-world
ERIC-Gene	93	15	Real-world
ERIC-Gene	87	12	Real-world
ERIC-Gene	180	1	Real-world
ERIC-Gene	39	1	Real-world
ERIC-Gene	195	1	Real-world
ERIC-Gene	141	2	Real-world
ERIC-Gene	82	1	Real-world
ERIC-Gene	142	2	Real-world
ERIC-Gene	83	1	Real-world
ERIC-Gene	140	1	Real-world
ERIC-Gene	204	1	Real-world
ERIC-Gene	218	1	Real-world
ERIC-Gene	91	5	Real-world
ERIC-Gene	166	1	Real-world
ERIC-Gene	192	3	Real-world
ERIC-Gene	237	26.5	Real-world
ERIC-Gene	249	1	Real-world
ERIC-Gene	64	3	Real-world
ERIC-Gene	72	11.5	Real-world
ERIC-Gene	219	7	Real-world
ERIC-Gene	8	1	Real-world
ERIC-Gene	251	7.5	Real-world
ERIC-Gene	156	3	Real-world
ERIC-Gene	183	1	Real-world
ERIC-Gene	25	1	Real-world
ERIC-Gene	233	2	Real-world
ERIC-Gene	61	1	Real-world
ERIC-Gene	65	10	Real-world
ERIC-Gene	231	8	Real-world
ERIC-Gene	190	2	Real-world
ERIC-Gene	23	2	Real-world
ERIC-Gene	131	2	Real-world
ERIC-Gene	19	2	Real-world
ERIC-Gene	76	1	Real-world
ERIC-Gene	187	3	Real-world
ERIC-Gene	186	1	Real-world
ERIC-Gene	80	3	Real-world
ERIC-Gene	159	4	Real-world
ERIC-Gene	205	1	Real-world
ERIC-Gene	246	1	Real-world
ERIC-Gene	139	3.5	Real-world
ERIC-Gene	189	4	Real-world
ERIC-Gene	167	1	Real-world
ERIC-Gene	97	1	Real-world
ERIC-Gene	78	2	Real-world
ERIC-Gene	108	1	Real-world
ERIC-Gene	234	2	Real-world
ERIC-Gene	32	4	Real-world
ERIC-Gene	245	1	Real-world
ERIC-Gene	173	1	Real-world
ERIC-Gene	221	1	Real-world
ERIC-Gene	206	1	Real-world
ERIC-Gene	171	3	Real-world
ERIC-Gene	171	1	Real-world
ERIC-Gene	136	1	Real-world
ERIC-Gene	79	2	Real-world
ERIC-Gene	247	2	Real-world
ERIC-Gene	150	4	Real-world
ERIC-Gene	12	2	Real-world
ERIC-Gene	143	2	Real-world
ERIC-Gene	115	1	Real-world
ERIC-Gene	170	5	Real-world
ERIC-Gene	125	1	Real-world
ERIC-Gene	4	5	Real-world
ERIC-Gene	212	7	Real-world
ERIC-Gene	84	1	Real-world
ERIC-Gene	70	4	Real-world
ERIC-Gene	224	1	Real-world
ERIC-Gene	28	1	Real-world
ERIC-Gene	13	7	Real-world
ERIC-Gene	198	5	Real-world
ERIC-Gene	14	1	Real-world
ERIC-Gene	103	3	Real-world
ERIC-Gene	242	1	Real-world
ERIC-Gene	242	1	Real-world
ERIC-Gene	182	2	Real-world
ERIC-Gene	248	5	Real-world
ERIC-Gene	62	2	Real-world
ERIC-Gene	34	1	Real-world
ERIC-Gene	213	1	Real-world
ERIC-Gene	37	3	Real-world
Phrank-Disease	117	1.5	Real-world
Phrank-Disease	193	3	Real-world
Phrank-Disease	1	5	Real-world
Phrank-Disease	1	15	Real-world
Phrank-Disease	203	5	Real-world
Phrank-Disease	52	15	Real-world
Phrank-Disease	52	1	Real-world
Phrank-Disease	35	1	Real-world
Phrank-Disease	149	2	Real-world
Phrank-Disease	120	1	Real-world
Phrank-Disease	133	2	Real-world
Phrank-Disease	144	1	Real-world
Phrank-Disease	20	2	Real-world
Phrank-Disease	210	1	Real-world
Phrank-Disease	86	2	Real-world
Phrank-Disease	9	3	Real-world
Phrank-Disease	155	1	Real-world
Phrank-Disease	88	3	Real-world
Phrank-Disease	17	1	Real-world
Phrank-Disease	36	5	Real-world
Phrank-Disease	240	1	Real-world
Phrank-Disease	58	3	Real-world
Phrank-Disease	241	7	Real-world
Phrank-Disease	226	2	Real-world
Phrank-Disease	98	4	Real-world
Phrank-Disease	57	6	Real-world
Phrank-Disease	152	4	Real-world
Phrank-Disease	146	1	Real-world
Phrank-Disease	46	10.5	Real-world
Phrank-Disease	46	1	Real-world
Phrank-Disease	169	1	Real-world
Phrank-Disease	157	5	Real-world
Phrank-Disease	104	9.5	Real-world
Phrank-Disease	191	9.5	Real-world
Phrank-Disease	178	9.5	Real-world
Phrank-Disease	74	9.5	Real-world
Phrank-Disease	66	1	Real-world
Phrank-Disease	102	1	Real-world
Phrank-Disease	31	1	Real-world
Phrank-Disease	42	1	Real-world
Phrank-Disease	75	1	Real-world
Phrank-Disease	177	1	Real-world
Phrank-Disease	250	1	Real-world
Phrank-Disease	119	1	Real-world
Phrank-Disease	254	2	Real-world
Phrank-Disease	105	1	Real-world
Phrank-Disease	22	1	Real-world
Phrank-Disease	44	2	Real-world
Phrank-Disease	107	1	Real-world
Phrank-Disease	53	1	Real-world
Phrank-Disease	175	1	Real-world
Phrank-Disease	77	4	Real-world
Phrank-Disease	176	3	Real-world
Phrank-Disease	48	1	Real-world
Phrank-Disease	92	2	Real-world
Phrank-Disease	228	1	Real-world
Phrank-Disease	238	1	Real-world
Phrank-Disease	162	6	Real-world
Phrank-Disease	230	4	Real-world
Phrank-Disease	197	2	Real-world
Phrank-Disease	164	3	Real-world
Phrank-Disease	7	1	Real-world
Phrank-Disease	90	1	Real-world
Phrank-Disease	101	2	Real-world
Phrank-Disease	3	1	Real-world
Phrank-Disease	69	3	Real-world
Phrank-Disease	215	2.5	Real-world
Phrank-Disease	215	1	Real-world
Phrank-Disease	93	8	Real-world
Phrank-Disease	87	20	Real-world
Phrank-Disease	180	1	Real-world
Phrank-Disease	39	1	Real-world
Phrank-Disease	195	1	Real-world
Phrank-Disease	141	2	Real-world
Phrank-Disease	82	1	Real-world
Phrank-Disease	142	2	Real-world
Phrank-Disease	83	1	Real-world
Phrank-Disease	140	1	Real-world
Phrank-Disease	204	3	Real-world
Phrank-Disease	218	1	Real-world
Phrank-Disease	91	1	Real-world
Phrank-Disease	166	1	Real-world
Phrank-Disease	192	4	Real-world
Phrank-Disease	237	27.5	Real-world
Phrank-Disease	249	1	Real-world
Phrank-Disease	64	1	Real-world
Phrank-Disease	72	9	Real-world
Phrank-Disease	219	1	Real-world
Phrank-Disease	8	1	Real-world
Phrank-Disease	251	2	Real-world
Phrank-Disease	156	4	Real-world
Phrank-Disease	183	1	Real-world
Phrank-Disease	25	1	Real-world
Phrank-Disease	233	1	Real-world
Phrank-Disease	61	2.5	Real-world
Phrank-Disease	65	10	Real-world
Phrank-Disease	231	8.5	Real-world
Phrank-Disease	190	2	Real-world
Phrank-Disease	23	2	Real-world
Phrank-Disease	131	9	Real-world
Phrank-Disease	19	1	Real-world
Phrank-Disease	76	1.5	Real-world
Phrank-Disease	187	3	Real-world
Phrank-Disease	186	1	Real-world
Phrank-Disease	80	3	Real-world
Phrank-Disease	159	4	Real-world
Phrank-Disease	205	1	Real-world
Phrank-Disease	246	1	Real-world
Phrank-Disease	139	2.5	Real-world
Phrank-Disease	189	1	Real-world
Phrank-Disease	167	1	Real-world
Phrank-Disease	97	1	Real-world
Phrank-Disease	78	3	Real-world
Phrank-Disease	108	1	Real-world
Phrank-Disease	234	4	Real-world
Phrank-Disease	32	4	Real-world
Phrank-Disease	245	1	Real-world
Phrank-Disease	173	2	Real-world
Phrank-Disease	221	1	Real-world
Phrank-Disease	206	1	Real-world
Phrank-Disease	171	2	Real-world
Phrank-Disease	171	3	Real-world
Phrank-Disease	136	1	Real-world
Phrank-Disease	79	2	Real-world
Phrank-Disease	247	2	Real-world
Phrank-Disease	150	6	Real-world
Phrank-Disease	12	1	Real-world
Phrank-Disease	143	7	Real-world
Phrank-Disease	115	1	Real-world
Phrank-Disease	170	2	Real-world
Phrank-Disease	125	1	Real-world
Phrank-Disease	4	2	Real-world
Phrank-Disease	212	8	Real-world
Phrank-Disease	84	1	Real-world
Phrank-Disease	70	4	Real-world
Phrank-Disease	224	2	Real-world
Phrank-Disease	28	1	Real-world
Phrank-Disease	13	7	Real-world
Phrank-Disease	198	5	Real-world
Phrank-Disease	14	1	Real-world
Phrank-Disease	103	1	Real-world
Phrank-Disease	242	1	Real-world
Phrank-Disease	242	1	Real-world
Phrank-Disease	182	2	Real-world
Phrank-Disease	248	4	Real-world
Phrank-Disease	62	3	Real-world
Phrank-Disease	34	1	Real-world
Phrank-Disease	213	1	Real-world
Phrank-Disease	37	10.5	Real-world
ERIC-Disease	117	1	Real-world
ERIC-Disease	193	4	Real-world
ERIC-Disease	1	6	Real-world
ERIC-Disease	1	15	Real-world
ERIC-Disease	203	6	Real-world
ERIC-Disease	52	15	Real-world
ERIC-Disease	52	1.5	Real-world
ERIC-Disease	35	1	Real-world
ERIC-Disease	149	3	Real-world
ERIC-Disease	120	1	Real-world
ERIC-Disease	133	3	Real-world
ERIC-Disease	144	2	Real-world
ERIC-Disease	20	1	Real-world
ERIC-Disease	210	4	Real-world
ERIC-Disease	86	2	Real-world
ERIC-Disease	9	3	Real-world
ERIC-Disease	155	1	Real-world
ERIC-Disease	88	3	Real-world
ERIC-Disease	17	1	Real-world
ERIC-Disease	36	5	Real-world
ERIC-Disease	240	5	Real-world
ERIC-Disease	58	5	Real-world
ERIC-Disease	241	6.5	Real-world
ERIC-Disease	226	3	Real-world
ERIC-Disease	98	5	Real-world
ERIC-Disease	57	4	Real-world
ERIC-Disease	152	2	Real-world
ERIC-Disease	146	3	Real-world
ERIC-Disease	46	10.5	Real-world
ERIC-Disease	46	2	Real-world
ERIC-Disease	169	4	Real-world
ERIC-Disease	157	2	Real-world
ERIC-Disease	104	11	Real-world
ERIC-Disease	191	12	Real-world
ERIC-Disease	178	11	Real-world
ERIC-Disease	74	12	Real-world
ERIC-Disease	66	1	Real-world
ERIC-Disease	102	1	Real-world
ERIC-Disease	31	1	Real-world
ERIC-Disease	42	1	Real-world
ERIC-Disease	75	1	Real-world
ERIC-Disease	177	1	Real-world
ERIC-Disease	250	2	Real-world
ERIC-Disease	119	2	Real-world
ERIC-Disease	254	1	Real-world
ERIC-Disease	105	2	Real-world
ERIC-Disease	22	1	Real-world
ERIC-Disease	44	2	Real-world
ERIC-Disease	107	1	Real-world
ERIC-Disease	53	1	Real-world
ERIC-Disease	175	3	Real-world
ERIC-Disease	77	4	Real-world
ERIC-Disease	176	7	Real-world
ERIC-Disease	48	3	Real-world
ERIC-Disease	92	3	Real-world
ERIC-Disease	228	1	Real-world
ERIC-Disease	238	2	Real-world
ERIC-Disease	162	15	Real-world
ERIC-Disease	230	6	Real-world
ERIC-Disease	197	7	Real-world
ERIC-Disease	164	4	Real-world
ERIC-Disease	7	1	Real-world
ERIC-Disease	90	2	Real-world
ERIC-Disease	101	3	Real-world
ERIC-Disease	3	1	Real-world
ERIC-Disease	69	6	Real-world
ERIC-Disease	215	4	Real-world
ERIC-Disease	215	1	Real-world
ERIC-Disease	93	1	Real-world
ERIC-Disease	87	19.5	Real-world
ERIC-Disease	180	4	Real-world
ERIC-Disease	39	6	Real-world
ERIC-Disease	195	1	Real-world
ERIC-Disease	141	2	Real-world
ERIC-Disease	82	1	Real-world
ERIC-Disease	142	2	Real-world
ERIC-Disease	83	2	Real-world
ERIC-Disease	140	1	Real-world
ERIC-Disease	204	3	Real-world
ERIC-Disease	218	1	Real-world
ERIC-Disease	91	5	Real-world
ERIC-Disease	166	3	Real-world
ERIC-Disease	192	3	Real-world
ERIC-Disease	237	27	Real-world
ERIC-Disease	249	1	Real-world
ERIC-Disease	64	1	Real-world
ERIC-Disease	72	9	Real-world
ERIC-Disease	219	1	Real-world
ERIC-Disease	8	2	Real-world
ERIC-Disease	251	2	Real-world
ERIC-Disease	156	5	Real-world
ERIC-Disease	183	1	Real-world
ERIC-Disease	25	1	Real-world
ERIC-Disease	233	1	Real-world
ERIC-Disease	61	1.5	Real-world
ERIC-Disease	65	10	Real-world
ERIC-Disease	231	8.5	Real-world
ERIC-Disease	190	6	Real-world
ERIC-Disease	23	4	Real-world
ERIC-Disease	131	7	Real-world
ERIC-Disease	19	2	Real-world
ERIC-Disease	76	1	Real-world
ERIC-Disease	187	3	Real-world
ERIC-Disease	186	1	Real-world
ERIC-Disease	80	4	Real-world
ERIC-Disease	159	2	Real-world
ERIC-Disease	205	2	Real-world
ERIC-Disease	246	2	Real-world
ERIC-Disease	139	2.5	Real-world
ERIC-Disease	189	4	Real-world
ERIC-Disease	167	2	Real-world
ERIC-Disease	97	1	Real-world
ERIC-Disease	78	4	Real-world
ERIC-Disease	108	2	Real-world
ERIC-Disease	234	1	Real-world
ERIC-Disease	32	4	Real-world
ERIC-Disease	245	3	Real-world
ERIC-Disease	173	3	Real-world
ERIC-Disease	221	3	Real-world
ERIC-Disease	206	2	Real-world
ERIC-Disease	171	3	Real-world
ERIC-Disease	171	2	Real-world
ERIC-Disease	136	1	Real-world
ERIC-Disease	79	2	Real-world
ERIC-Disease	247	2	Real-world
ERIC-Disease	150	6	Real-world
ERIC-Disease	12	1	Real-world
ERIC-Disease	143	8	Real-world
ERIC-Disease	115	1	Real-world
ERIC-Disease	170	2	Real-world
ERIC-Disease	125	1	Real-world
ERIC-Disease	4	2	Real-world
ERIC-Disease	212	7	Real-world
ERIC-Disease	84	1	Real-world
ERIC-Disease	70	4	Real-world
ERIC-Disease	224	3	Real-world
ERIC-Disease	28	1	Real-world
ERIC-Disease	13	8	Real-world
ERIC-Disease	198	5	Real-world
ERIC-Disease	14	1	Real-world
ERIC-Disease	103	1	Real-world
ERIC-Disease	242	3	Real-world
ERIC-Disease	242	1	Real-world
ERIC-Disease	182	5	Real-world
ERIC-Disease	248	8	Real-world
ERIC-Disease	62	4	Real-world
ERIC-Disease	34	3	Real-world
ERIC-Disease	213	1	Real-world
ERIC-Disease	37	10.5	Real-world
Phenomizer	117	1.5	Real-world
Phenomizer	193	4	Real-world
Phenomizer	1	16	Real-world
Phenomizer	1	3	Real-world
Phenomizer	203	16	Real-world
Phenomizer	52	3	Real-world
Phenomizer	52	1	Real-world
Phenomizer	35	2	Real-world
Phenomizer	149	1	Real-world
Phenomizer	120	2	Real-world
Phenomizer	133	1	Real-world
Phenomizer	144	2	Real-world
Phenomizer	20	2	Real-world
Phenomizer	210	1	Real-world
Phenomizer	86	1	Real-world
Phenomizer	9	4	Real-world
Phenomizer	155	1	Real-world
Phenomizer	88	3	Real-world
Phenomizer	17	2	Real-world
Phenomizer	36	5	Real-world
Phenomizer	240	1	Real-world
Phenomizer	58	1	Real-world
Phenomizer	241	7	Real-world
Phenomizer	226	1	Real-world
Phenomizer	98	2	Real-world
Phenomizer	57	5	Real-world
Phenomizer	152	3	Real-world
Phenomizer	146	1	Real-world
Phenomizer	46	10.5	Real-world
Phenomizer	46	1	Real-world
Phenomizer	169	3	Real-world
Phenomizer	157	4	Real-world
Phenomizer	104	6	Real-world
Phenomizer	191	11	Real-world
Phenomizer	178	6	Real-world
Phenomizer	74	11	Real-world
Phenomizer	66	1	Real-world
Phenomizer	102	1	Real-world
Phenomizer	31	1	Real-world
Phenomizer	42	1	Real-world
Phenomizer	75	1	Real-world
Phenomizer	177	1	Real-world
Phenomizer	250	1	Real-world
Phenomizer	119	1	Real-world
Phenomizer	254	1	Real-world
Phenomizer	105	1	Real-world
Phenomizer	22	3	Real-world
Phenomizer	44	6	Real-world
Phenomizer	107	1	Real-world
Phenomizer	53	1	Real-world
Phenomizer	175	1	Real-world
Phenomizer	77	4	Real-world
Phenomizer	176	3	Real-world
Phenomizer	48	1	Real-world
Phenomizer	92	1	Real-world
Phenomizer	228	1	Real-world
Phenomizer	238	1	Real-world
Phenomizer	162	6	Real-world
Phenomizer	230	4	Real-world
Phenomizer	197	1	Real-world
Phenomizer	164	3	Real-world
Phenomizer	7	1	Real-world
Phenomizer	90	1	Real-world
Phenomizer	101	1	Real-world
Phenomizer	3	2	Real-world
Phenomizer	69	1	Real-world
Phenomizer	215	1.5	Real-world
Phenomizer	215	2	Real-world
Phenomizer	93	4	Real-world
Phenomizer	87	20	Real-world
Phenomizer	180	2	Real-world
Phenomizer	39	1	Real-world
Phenomizer	195	1	Real-world
Phenomizer	141	2	Real-world
Phenomizer	82	1	Real-world
Phenomizer	142	2	Real-world
Phenomizer	83	1	Real-world
Phenomizer	140	2	Real-world
Phenomizer	204	4	Real-world
Phenomizer	218	1	Real-world
Phenomizer	91	1	Real-world
Phenomizer	166	2	Real-world
Phenomizer	192	4	Real-world
Phenomizer	237	27.5	Real-world
Phenomizer	249	1	Real-world
Phenomizer	64	3	Real-world
Phenomizer	72	9	Real-world
Phenomizer	219	5	Real-world
Phenomizer	8	1	Real-world
Phenomizer	251	1	Real-world
Phenomizer	156	2	Real-world
Phenomizer	183	1	Real-world
Phenomizer	25	1	Real-world
Phenomizer	233	2	Real-world
Phenomizer	61	3.5	Real-world
Phenomizer	65	13	Real-world
Phenomizer	231	8.5	Real-world
Phenomizer	190	1	Real-world
Phenomizer	23	1	Real-world
Phenomizer	131	7	Real-world
Phenomizer	19	2	Real-world
Phenomizer	76	1	Real-world
Phenomizer	187	4	Real-world
Phenomizer	186	1	Real-world
Phenomizer	80	6	Real-world
Phenomizer	159	9	Real-world
Phenomizer	205	1	Real-world
Phenomizer	246	1	Real-world
Phenomizer	139	2.5	Real-world
Phenomizer	189	4	Real-world
Phenomizer	167	3	Real-world
Phenomizer	97	1	Real-world
Phenomizer	78	2	Real-world
Phenomizer	108	1	Real-world
Phenomizer	234	1	Real-world
Phenomizer	32	2	Real-world
Phenomizer	245	1	Real-world
Phenomizer	173	6	Real-world
Phenomizer	221	1	Real-world
Phenomizer	206	2	Real-world
Phenomizer	171	3	Real-world
Phenomizer	171	1	Real-world
Phenomizer	136	2	Real-world
Phenomizer	79	1	Real-world
Phenomizer	247	1	Real-world
Phenomizer	150	2	Real-world
Phenomizer	12	2	Real-world
Phenomizer	143	3	Real-world
Phenomizer	115	1	Real-world
Phenomizer	170	2	Real-world
Phenomizer	125	1	Real-world
Phenomizer	4	2	Real-world
Phenomizer	212	7.5	Real-world
Phenomizer	84	1	Real-world
Phenomizer	70	2	Real-world
Phenomizer	224	2	Real-world
Phenomizer	28	1	Real-world
Phenomizer	13	3	Real-world
Phenomizer	198	6	Real-world
Phenomizer	14	1	Real-world
Phenomizer	103	2	Real-world
Phenomizer	242	1	Real-world
Phenomizer	242	1	Real-world
Phenomizer	182	3	Real-world
Phenomizer	248	2	Real-world
Phenomizer	62	2	Real-world
Phenomizer	34	2	Real-world
Phenomizer	213	1	Real-world
Phenomizer	37	10.5	Real-world
LIRICAL	117	3	Real-world
LIRICAL	193	1	Real-world
LIRICAL	1	7	Real-world
LIRICAL	1	12	Real-world
LIRICAL	203	7	Real-world
LIRICAL	52	12	Real-world
LIRICAL	52	6	Real-world
LIRICAL	35	1	Real-world
LIRICAL	149	2	Real-world
LIRICAL	120	1	Real-world
LIRICAL	133	2	Real-world
LIRICAL	144	1	Real-world
LIRICAL	20	2	Real-world
LIRICAL	210	1	Real-world
LIRICAL	86	5	Real-world
LIRICAL	9	4	Real-world
LIRICAL	155	1	Real-world
LIRICAL	88	3	Real-world
LIRICAL	17	1	Real-world
LIRICAL	36	5	Real-world
LIRICAL	240	1	Real-world
LIRICAL	58	3	Real-world
LIRICAL	241	7	Real-world
LIRICAL	226	1	Real-world
LIRICAL	98	3	Real-world
LIRICAL	57	2	Real-world
LIRICAL	152	1	Real-world
LIRICAL	146	1	Real-world
LIRICAL	46	10.5	Real-world
LIRICAL	46	1	Real-world
LIRICAL	169	2	Real-world
LIRICAL	157	2	Real-world
LIRICAL	104	6	Real-world
LIRICAL	191	17	Real-world
LIRICAL	178	6	Real-world
LIRICAL	74	17	Real-world
LIRICAL	66	6	Real-world
LIRICAL	102	1	Real-world
LIRICAL	31	4	Real-world
LIRICAL	42	1	Real-world
LIRICAL	75	1	Real-world
LIRICAL	177	1	Real-world
LIRICAL	250	4	Real-world
LIRICAL	119	1	Real-world
LIRICAL	254	2	Real-world
LIRICAL	105	1	Real-world
LIRICAL	22	1	Real-world
LIRICAL	44	4	Real-world
LIRICAL	107	8	Real-world
LIRICAL	53	2	Real-world
LIRICAL	175	1	Real-world
LIRICAL	77	3	Real-world
LIRICAL	176	7	Real-world
LIRICAL	48	1	Real-world
LIRICAL	92	3	Real-world
LIRICAL	228	6	Real-world
LIRICAL	238	2	Real-world
LIRICAL	162	14.5	Real-world
LIRICAL	230	4	Real-world
LIRICAL	197	1	Real-world
LIRICAL	164	5	Real-world
LIRICAL	7	1	Real-world
LIRICAL	90	1	Real-world
LIRICAL	101	1	Real-world
LIRICAL	3	2	Real-world
LIRICAL	69	2	Real-world
LIRICAL	215	1	Real-world
LIRICAL	215	6	Real-world
LIRICAL	93	20	Real-world
LIRICAL	87	17.5	Real-world
LIRICAL	180	1	Real-world
LIRICAL	39	1	Real-world
LIRICAL	195	1	Real-world
LIRICAL	141	2	Real-world
LIRICAL	82	1	Real-world
LIRICAL	142	2	Real-world
LIRICAL	83	1	Real-world
LIRICAL	140	6	Real-world
LIRICAL	204	1	Real-world
LIRICAL	218	1	Real-world
LIRICAL	91	6	Real-world
LIRICAL	166	1	Real-world
LIRICAL	192	3	Real-world
LIRICAL	237	26	Real-world
LIRICAL	249	2	Real-world
LIRICAL	64	2	Real-world
LIRICAL	72	12	Real-world
LIRICAL	219	5	Real-world
LIRICAL	8	1	Real-world
LIRICAL	251	7.5	Real-world
LIRICAL	156	20	Real-world
LIRICAL	183	1	Real-world
LIRICAL	25	8.5	Real-world
LIRICAL	233	2	Real-world
LIRICAL	61	2	Real-world
LIRICAL	65	22	Real-world
LIRICAL	231	8	Real-world
LIRICAL	190	2	Real-world
LIRICAL	23	1	Real-world
LIRICAL	131	4	Real-world
LIRICAL	19	9	Real-world
LIRICAL	76	1	Real-world
LIRICAL	187	6	Real-world
LIRICAL	186	1	Real-world
LIRICAL	80	1	Real-world
LIRICAL	159	3	Real-world
LIRICAL	205	1	Real-world
LIRICAL	246	1	Real-world
LIRICAL	139	3	Real-world
LIRICAL	189	3	Real-world
LIRICAL	167	3	Real-world
LIRICAL	97	1	Real-world
LIRICAL	78	1	Real-world
LIRICAL	108	1	Real-world
LIRICAL	234	2	Real-world
LIRICAL	32	3	Real-world
LIRICAL	245	1	Real-world
LIRICAL	173	1	Real-world
LIRICAL	221	1	Real-world
LIRICAL	206	2	Real-world
LIRICAL	171	2	Real-world
LIRICAL	171	1	Real-world
LIRICAL	136	2	Real-world
LIRICAL	79	1	Real-world
LIRICAL	247	2	Real-world
LIRICAL	150	14.5	Real-world
LIRICAL	12	1	Real-world
LIRICAL	143	1	Real-world
LIRICAL	115	1	Real-world
LIRICAL	170	5	Real-world
LIRICAL	125	1	Real-world
LIRICAL	4	5	Real-world
LIRICAL	212	6	Real-world
LIRICAL	84	2	Real-world
LIRICAL	70	3	Real-world
LIRICAL	224	2	Real-world
LIRICAL	28	2	Real-world
LIRICAL	13	7	Real-world
LIRICAL	198	2	Real-world
LIRICAL	14	1	Real-world
LIRICAL	103	3	Real-world
LIRICAL	242	1	Real-world
LIRICAL	242	1	Real-world
LIRICAL	182	2	Real-world
LIRICAL	248	5	Real-world
LIRICAL	62	15	Real-world
LIRICAL	34	4	Real-world
LIRICAL	213	1	Real-world
LIRICAL	37	9.5	Real-world
Phenolyzer	117	1	Real-world
Phenolyzer	193	6	Real-world
Phenolyzer	1	7	Real-world
Phenolyzer	1	15	Real-world
Phenolyzer	203	7	Real-world
Phenolyzer	52	15	Real-world
Phenolyzer	52	2	Real-world
Phenolyzer	35	1	Real-world
Phenolyzer	149	3	Real-world
Phenolyzer	120	1	Real-world
Phenolyzer	133	3	Real-world
Phenolyzer	144	1	Real-world
Phenolyzer	20	2	Real-world
Phenolyzer	210	1	Real-world
Phenolyzer	86	5	Real-world
Phenolyzer	9	4	Real-world
Phenolyzer	155	1	Real-world
Phenolyzer	88	3	Real-world
Phenolyzer	17	2	Real-world
Phenolyzer	36	5	Real-world
Phenolyzer	240	9	Real-world
Phenolyzer	58	5	Real-world
Phenolyzer	241	5	Real-world
Phenolyzer	226	3	Real-world
Phenolyzer	98	4	Real-world
Phenolyzer	57	5	Real-world
Phenolyzer	152	1	Real-world
Phenolyzer	146	1	Real-world
Phenolyzer	46	4	Real-world
Phenolyzer	46	2	Real-world
Phenolyzer	169	1	Real-world
Phenolyzer	157	3	Real-world
Phenolyzer	104	19	Real-world
Phenolyzer	191	24	Real-world
Phenolyzer	178	19	Real-world
Phenolyzer	74	24	Real-world
Phenolyzer	66	1	Real-world
Phenolyzer	102	1	Real-world
Phenolyzer	31	1	Real-world
Phenolyzer	42	1	Real-world
Phenolyzer	75	1	Real-world
Phenolyzer	177	1	Real-world
Phenolyzer	250	1	Real-world
Phenolyzer	119	1	Real-world
Phenolyzer	254	1	Real-world
Phenolyzer	105	1	Real-world
Phenolyzer	22	1	Real-world
Phenolyzer	44	3	Real-world
Phenolyzer	107	1	Real-world
Phenolyzer	53	1	Real-world
Phenolyzer	175	1	Real-world
Phenolyzer	77	2	Real-world
Phenolyzer	176	2	Real-world
Phenolyzer	48	1	Real-world
Phenolyzer	92	1	Real-world
Phenolyzer	228	4	Real-world
Phenolyzer	238	1	Real-world
Phenolyzer	162	11	Real-world
Phenolyzer	230	4	Real-world
Phenolyzer	197	2	Real-world
Phenolyzer	164	4	Real-world
Phenolyzer	7	1	Real-world
Phenolyzer	90	1	Real-world
Phenolyzer	101	6	Real-world
Phenolyzer	3	3	Real-world
Phenolyzer	69	2	Real-world
Phenolyzer	215	2	Real-world
Phenolyzer	215	1	Real-world
Phenolyzer	93	4	Real-world
Phenolyzer	87	11	Real-world
Phenolyzer	180	1	Real-world
Phenolyzer	39	1	Real-world
Phenolyzer	195	1	Real-world
Phenolyzer	141	2	Real-world
Phenolyzer	82	1	Real-world
Phenolyzer	142	2	Real-world
Phenolyzer	83	1	Real-world
Phenolyzer	140	1	Real-world
Phenolyzer	204	1	Real-world
Phenolyzer	218	1	Real-world
Phenolyzer	91	6	Real-world
Phenolyzer	166	2	Real-world
Phenolyzer	192	7	Real-world
Phenolyzer	237	15	Real-world
Phenolyzer	249	1	Real-world
Phenolyzer	64	1	Real-world
Phenolyzer	72	15	Real-world
Phenolyzer	219	7	Real-world
Phenolyzer	8	1	Real-world
Phenolyzer	251	1	Real-world
Phenolyzer	156	1	Real-world
Phenolyzer	183	5	Real-world
Phenolyzer	25	1	Real-world
Phenolyzer	233	1	Real-world
Phenolyzer	61	1	Real-world
Phenolyzer	65	2	Real-world
Phenolyzer	231	6	Real-world
Phenolyzer	190	1	Real-world
Phenolyzer	23	4	Real-world
Phenolyzer	131	7	Real-world
Phenolyzer	19	1	Real-world
Phenolyzer	76	1	Real-world
Phenolyzer	187	6	Real-world
Phenolyzer	186	2	Real-world
Phenolyzer	80	5	Real-world
Phenolyzer	159	6	Real-world
Phenolyzer	205	1	Real-world
Phenolyzer	246	2	Real-world
Phenolyzer	139	3	Real-world
Phenolyzer	189	3	Real-world
Phenolyzer	167	2	Real-world
Phenolyzer	97	1	Real-world
Phenolyzer	78	2	Real-world
Phenolyzer	108	1	Real-world
Phenolyzer	234	3	Real-world
Phenolyzer	32	5	Real-world
Phenolyzer	245	2	Real-world
Phenolyzer	173	1	Real-world
Phenolyzer	221	1	Real-world
Phenolyzer	206	1	Real-world
Phenolyzer	171	1	Real-world
Phenolyzer	171	1	Real-world
Phenolyzer	136	1	Real-world
Phenolyzer	79	1	Real-world
Phenolyzer	247	3	Real-world
Phenolyzer	150	4	Real-world
Phenolyzer	12	1	Real-world
Phenolyzer	143	3	Real-world
Phenolyzer	115	1	Real-world
Phenolyzer	170	2	Real-world
Phenolyzer	125	1	Real-world
Phenolyzer	4	2	Real-world
Phenolyzer	212	4	Real-world
Phenolyzer	84	2	Real-world
Phenolyzer	70	1	Real-world
Phenolyzer	224	1	Real-world
Phenolyzer	28	3	Real-world
Phenolyzer	13	10	Real-world
Phenolyzer	198	2	Real-world
Phenolyzer	14	1	Real-world
Phenolyzer	103	5	Real-world
Phenolyzer	242	6	Real-world
Phenolyzer	242	1	Real-world
Phenolyzer	182	4	Real-world
Phenolyzer	248	7	Real-world
Phenolyzer	62	15	Real-world
Phenolyzer	34	3	Real-world
Phenolyzer	213	1	Real-world
Phenolyzer	37	10	Real-world
HiPhive	117	5	Real-world
HiPhive	193	2	Real-world
HiPhive	1	2	Real-world
HiPhive	1	20	Real-world
HiPhive	203	2	Real-world
HiPhive	52	20	Real-world
HiPhive	52	4	Real-world
HiPhive	35	1	Real-world
HiPhive	149	2	Real-world
HiPhive	120	1	Real-world
HiPhive	133	2	Real-world
HiPhive	144	1	Real-world
HiPhive	20	1	Real-world
HiPhive	210	1	Real-world
HiPhive	86	2	Real-world
HiPhive	9	1	Real-world
HiPhive	155	1	Real-world
HiPhive	88	3	Real-world
HiPhive	17	1	Real-world
HiPhive	36	5	Real-world
HiPhive	240	1	Real-world
HiPhive	58	10	Real-world
HiPhive	241	4	Real-world
HiPhive	226	2	Real-world
HiPhive	98	6	Real-world
HiPhive	57	6	Real-world
HiPhive	152	3	Real-world
HiPhive	146	3	Real-world
HiPhive	46	1	Real-world
HiPhive	46	2	Real-world
HiPhive	169	1	Real-world
HiPhive	157	2	Real-world
HiPhive	104	7	Real-world
HiPhive	191	8	Real-world
HiPhive	178	7	Real-world
HiPhive	74	8	Real-world
HiPhive	66	1	Real-world
HiPhive	102	1	Real-world
HiPhive	31	1	Real-world
HiPhive	42	10	Real-world
HiPhive	75	1	Real-world
HiPhive	177	1	Real-world
HiPhive	250	1	Real-world
HiPhive	119	1	Real-world
HiPhive	254	1	Real-world
HiPhive	105	1	Real-world
HiPhive	22	1	Real-world
HiPhive	44	3	Real-world
HiPhive	107	1	Real-world
HiPhive	53	1	Real-world
HiPhive	175	4	Real-world
HiPhive	77	4	Real-world
HiPhive	176	2	Real-world
HiPhive	48	5	Real-world
HiPhive	92	3	Real-world
HiPhive	228	2	Real-world
HiPhive	238	3	Real-world
HiPhive	162	2	Real-world
HiPhive	230	2	Real-world
HiPhive	197	2	Real-world
HiPhive	164	1	Real-world
HiPhive	7	2	Real-world
HiPhive	90	1	Real-world
HiPhive	101	1	Real-world
HiPhive	3	2	Real-world
HiPhive	69	1	Real-world
HiPhive	215	1	Real-world
HiPhive	215	6.5	Real-world
HiPhive	93	25	Real-world
HiPhive	87	7	Real-world
HiPhive	180	4	Real-world
HiPhive	39	2	Real-world
HiPhive	195	1	Real-world
HiPhive	141	2	Real-world
HiPhive	82	1	Real-world
HiPhive	142	2	Real-world
HiPhive	83	4	Real-world
HiPhive	140	3	Real-world
HiPhive	204	1	Real-world
HiPhive	218	1	Real-world
HiPhive	91	5	Real-world
HiPhive	166	1	Real-world
HiPhive	192	7	Real-world
HiPhive	237	2	Real-world
HiPhive	249	1	Real-world
HiPhive	64	1	Real-world
HiPhive	72	13	Real-world
HiPhive	219	2	Real-world
HiPhive	8	6	Real-world
HiPhive	251	2	Real-world
HiPhive	156	24	Real-world
HiPhive	183	1	Real-world
HiPhive	25	1	Real-world
HiPhive	233	2	Real-world
HiPhive	61	3	Real-world
HiPhive	65	7	Real-world
HiPhive	231	3	Real-world
HiPhive	190	4	Real-world
HiPhive	23	1	Real-world
HiPhive	131	4	Real-world
HiPhive	19	9	Real-world
HiPhive	76	11	Real-world
HiPhive	187	3	Real-world
HiPhive	186	1	Real-world
HiPhive	80	6	Real-world
HiPhive	159	13	Real-world
HiPhive	205	1	Real-world
HiPhive	246	1	Real-world
HiPhive	139	6	Real-world
HiPhive	189	5	Real-world
HiPhive	167	1	Real-world
HiPhive	97	1	Real-world
HiPhive	78	7	Real-world
HiPhive	108	1	Real-world
HiPhive	234	1	Real-world
HiPhive	32	3	Real-world
HiPhive	245	5	Real-world
HiPhive	173	2	Real-world
HiPhive	221	2	Real-world
HiPhive	206	1	Real-world
HiPhive	171	7.5	Real-world
HiPhive	171	1	Real-world
HiPhive	136	1	Real-world
HiPhive	79	15	Real-world
HiPhive	247	2	Real-world
HiPhive	150	1	Real-world
HiPhive	12	1	Real-world
HiPhive	143	4	Real-world
HiPhive	115	1	Real-world
HiPhive	170	3	Real-world
HiPhive	125	1	Real-world
HiPhive	4	3	Real-world
HiPhive	212	5	Real-world
HiPhive	84	1	Real-world
HiPhive	70	4	Real-world
HiPhive	224	1	Real-world
HiPhive	28	2	Real-world
HiPhive	13	7	Real-world
HiPhive	198	7	Real-world
HiPhive	14	2	Real-world
HiPhive	103	2	Real-world
HiPhive	242	3	Real-world
HiPhive	242	1	Real-world
HiPhive	182	2	Real-world
HiPhive	248	10	Real-world
HiPhive	62	2	Real-world
HiPhive	34	10	Real-world
HiPhive	213	1	Real-world
HiPhive	37	1.5	Real-world
ERIC-Predicted	117	4.5	Real-world
ERIC-Predicted	193	7	Real-world
ERIC-Predicted	1	1	Real-world
ERIC-Predicted	1	12	Real-world
ERIC-Predicted	203	1	Real-world
ERIC-Predicted	52	12	Real-world
ERIC-Predicted	52	4	Real-world
ERIC-Predicted	35	1	Real-world
ERIC-Predicted	149	2	Real-world
ERIC-Predicted	120	1	Real-world
ERIC-Predicted	133	2	Real-world
ERIC-Predicted	144	2	Real-world
ERIC-Predicted	20	1	Real-world
ERIC-Predicted	210	1	Real-world
ERIC-Predicted	86	1	Real-world
ERIC-Predicted	9	1	Real-world
ERIC-Predicted	155	1	Real-world
ERIC-Predicted	88	2	Real-world
ERIC-Predicted	17	3	Real-world
ERIC-Predicted	36	5	Real-world
ERIC-Predicted	240	4	Real-world
ERIC-Predicted	58	5.5	Real-world
ERIC-Predicted	241	2	Real-world
ERIC-Predicted	226	1	Real-world
ERIC-Predicted	98	4	Real-world
ERIC-Predicted	57	4	Real-world
ERIC-Predicted	152	1	Real-world
ERIC-Predicted	146	1	Real-world
ERIC-Predicted	46	7	Real-world
ERIC-Predicted	46	1	Real-world
ERIC-Predicted	169	3	Real-world
ERIC-Predicted	157	2	Real-world
ERIC-Predicted	104	13	Real-world
ERIC-Predicted	191	19	Real-world
ERIC-Predicted	178	13	Real-world
ERIC-Predicted	74	19	Real-world
ERIC-Predicted	66	1	Real-world
ERIC-Predicted	102	1	Real-world
ERIC-Predicted	31	1	Real-world
ERIC-Predicted	42	4	Real-world
ERIC-Predicted	75	2.5	Real-world
ERIC-Predicted	177	1	Real-world
ERIC-Predicted	250	2	Real-world
ERIC-Predicted	119	7.5	Real-world
ERIC-Predicted	254	2.5	Real-world
ERIC-Predicted	105	1	Real-world
ERIC-Predicted	22	1	Real-world
ERIC-Predicted	44	3	Real-world
ERIC-Predicted	107	2	Real-world
ERIC-Predicted	53	1	Real-world
ERIC-Predicted	175	1	Real-world
ERIC-Predicted	77	3	Real-world
ERIC-Predicted	176	8.5	Real-world
ERIC-Predicted	48	1	Real-world
ERIC-Predicted	92	1	Real-world
ERIC-Predicted	228	6	Real-world
ERIC-Predicted	238	2	Real-world
ERIC-Predicted	162	1	Real-world
ERIC-Predicted	230	2	Real-world
ERIC-Predicted	197	1	Real-world
ERIC-Predicted	164	6	Real-world
ERIC-Predicted	7	1	Real-world
ERIC-Predicted	90	1	Real-world
ERIC-Predicted	101	4	Real-world
ERIC-Predicted	3	3	Real-world
ERIC-Predicted	69	3	Real-world
ERIC-Predicted	215	2	Real-world
ERIC-Predicted	215	7.5	Real-world
ERIC-Predicted	93	12	Real-world
ERIC-Predicted	87	6	Real-world
ERIC-Predicted	180	2	Real-world
ERIC-Predicted	39	1	Real-world
ERIC-Predicted	195	1	Real-world
ERIC-Predicted	141	2	Real-world
ERIC-Predicted	82	1	Real-world
ERIC-Predicted	142	2	Real-world
ERIC-Predicted	83	2	Real-world
ERIC-Predicted	140	8.5	Real-world
ERIC-Predicted	204	4.5	Real-world
ERIC-Predicted	218	2	Real-world
ERIC-Predicted	91	4	Real-world
ERIC-Predicted	166	1	Real-world
ERIC-Predicted	192	3.5	Real-world
ERIC-Predicted	237	2	Real-world
ERIC-Predicted	249	1	Real-world
ERIC-Predicted	64	4	Real-world
ERIC-Predicted	72	2	Real-world
ERIC-Predicted	219	1	Real-world
ERIC-Predicted	8	1	Real-world
ERIC-Predicted	251	1.5	Real-world
ERIC-Predicted	156	24	Real-world
ERIC-Predicted	183	3	Real-world
ERIC-Predicted	25	1	Real-world
ERIC-Predicted	233	1	Real-world
ERIC-Predicted	61	1	Real-world
ERIC-Predicted	65	3	Real-world
ERIC-Predicted	231	1.5	Real-world
ERIC-Predicted	190	23	Real-world
ERIC-Predicted	23	1	Real-world
ERIC-Predicted	131	6.5	Real-world
ERIC-Predicted	19	8.5	Real-world
ERIC-Predicted	76	3	Real-world
ERIC-Predicted	187	7.5	Real-world
ERIC-Predicted	186	1	Real-world
ERIC-Predicted	80	5	Real-world
ERIC-Predicted	159	7	Real-world
ERIC-Predicted	205	1	Real-world
ERIC-Predicted	246	1	Real-world
ERIC-Predicted	139	2.5	Real-world
ERIC-Predicted	189	4	Real-world
ERIC-Predicted	167	3	Real-world
ERIC-Predicted	97	2	Real-world
ERIC-Predicted	78	9	Real-world
ERIC-Predicted	108	1.5	Real-world
ERIC-Predicted	234	5	Real-world
ERIC-Predicted	32	4	Real-world
ERIC-Predicted	245	2	Real-world
ERIC-Predicted	173	1	Real-world
ERIC-Predicted	221	9.5	Real-world
ERIC-Predicted	206	1	Real-world
ERIC-Predicted	171	2	Real-world
ERIC-Predicted	171	1	Real-world
ERIC-Predicted	136	3	Real-world
ERIC-Predicted	79	1	Real-world
ERIC-Predicted	247	2.5	Real-world
ERIC-Predicted	150	3	Real-world
ERIC-Predicted	12	12	Real-world
ERIC-Predicted	143	5	Real-world
ERIC-Predicted	115	1	Real-world
ERIC-Predicted	170	7.5	Real-world
ERIC-Predicted	125	1	Real-world
ERIC-Predicted	4	7.5	Real-world
ERIC-Predicted	212	4	Real-world
ERIC-Predicted	84	2	Real-world
ERIC-Predicted	70	3	Real-world
ERIC-Predicted	224	2	Real-world
ERIC-Predicted	28	1	Real-world
ERIC-Predicted	13	4.5	Real-world
ERIC-Predicted	198	5	Real-world
ERIC-Predicted	14	1	Real-world
ERIC-Predicted	103	3	Real-world
ERIC-Predicted	242	2	Real-world
ERIC-Predicted	242	1	Real-world
ERIC-Predicted	182	2	Real-world
ERIC-Predicted	248	1.5	Real-world
ERIC-Predicted	62	11.5	Real-world
ERIC-Predicted	34	18	Real-world
ERIC-Predicted	213	2	Real-world
ERIC-Predicted	37	5	Real-world
Random	117	3	Real-world
Random	193	2	Real-world
Random	1	3	Real-world
Random	1	26	Real-world
Random	203	3	Real-world
Random	52	26	Real-world
Random	52	6	Real-world
Random	35	1	Real-world
Random	149	4	Real-world
Random	120	1	Real-world
Random	133	4	Real-world
Random	144	4	Real-world
Random	20	19	Real-world
Random	210	5	Real-world
Random	86	9	Real-world
Random	9	5	Real-world
Random	155	6	Real-world
Random	88	5	Real-world
Random	17	3	Real-world
Random	36	1	Real-world
Random	240	4	Real-world
Random	58	4	Real-world
Random	241	10	Real-world
Random	226	4	Real-world
Random	98	9	Real-world
Random	57	3	Real-world
Random	152	3	Real-world
Random	146	15	Real-world
Random	46	8	Real-world
Random	46	1	Real-world
Random	169	7	Real-world
Random	157	14	Real-world
Random	104	21	Real-world
Random	191	25	Real-world
Random	178	21	Real-world
Random	74	25	Real-world
Random	66	2	Real-world
Random	102	2	Real-world
Random	31	1	Real-world
Random	42	22	Real-world
Random	75	7	Real-world
Random	177	3	Real-world
Random	250	2	Real-world
Random	119	1	Real-world
Random	254	5	Real-world
Random	105	7	Real-world
Random	22	4	Real-world
Random	44	15	Real-world
Random	107	3	Real-world
Random	53	7	Real-world
Random	175	7	Real-world
Random	77	8	Real-world
Random	176	10	Real-world
Random	48	6	Real-world
Random	92	8	Real-world
Random	228	6	Real-world
Random	238	7	Real-world
Random	162	16	Real-world
Random	230	3	Real-world
Random	197	12	Real-world
Random	164	1	Real-world
Random	7	3	Real-world
Random	90	3	Real-world
Random	101	10	Real-world
Random	3	10	Real-world
Random	69	9	Real-world
Random	215	4	Real-world
Random	215	7	Real-world
Random	93	10	Real-world
Random	87	3	Real-world
Random	180	4	Real-world
Random	39	14	Real-world
Random	195	5	Real-world
Random	141	6	Real-world
Random	82	5	Real-world
Random	142	6	Real-world
Random	83	7	Real-world
Random	140	6	Real-world
Random	204	18	Real-world
Random	218	1	Real-world
Random	91	7	Real-world
Random	166	2	Real-world
Random	192	6	Real-world
Random	237	36	Real-world
Random	249	2	Real-world
Random	64	7	Real-world
Random	72	3	Real-world
Random	219	21	Real-world
Random	8	6	Real-world
Random	251	3	Real-world
Random	156	25	Real-world
Random	183	15	Real-world
Random	25	4	Real-world
Random	233	5	Real-world
Random	61	3	Real-world
Random	65	2	Real-world
Random	231	3	Real-world
Random	190	7	Real-world
Random	23	7	Real-world
Random	131	9	Real-world
Random	19	2	Real-world
Random	76	2	Real-world
Random	187	8	Real-world
Random	186	2	Real-world
Random	80	6	Real-world
Random	159	13	Real-world
Random	205	5	Real-world
Random	246	9	Real-world
Random	139	1	Real-world
Random	189	7	Real-world
Random	167	3	Real-world
Random	97	2	Real-world
Random	78	12	Real-world
Random	108	1	Real-world
Random	234	21	Real-world
Random	32	1	Real-world
Random	245	7	Real-world
Random	173	2	Real-world
Random	221	8	Real-world
Random	206	4	Real-world
Random	171	6	Real-world
Random	171	2	Real-world
Random	136	4	Real-world
Random	79	16	Real-world
Random	247	5	Real-world
Random	150	21	Real-world
Random	12	5	Real-world
Random	143	21	Real-world
Random	115	1	Real-world
Random	170	7	Real-world
Random	125	1	Real-world
Random	4	7	Real-world
Random	212	9	Real-world
Random	84	5	Real-world
Random	70	6	Real-world
Random	224	1	Real-world
Random	28	9	Real-world
Random	13	15	Real-world
Random	198	4	Real-world
Random	14	8	Real-world
Random	103	6	Real-world
Random	242	11	Real-world
Random	242	1	Real-world
Random	182	7	Real-world
Random	248	14	Real-world
Random	62	21	Real-world
Random	34	2	Real-world
Random	213	8	Real-world
Random	37	2	Real-world
Phrank-Gene	1	1	Simulated
Phrank-Gene	2	1	Simulated
Phrank-Gene	4	1	Simulated
Phrank-Gene	5	1	Simulated
Phrank-Gene	7	3	Simulated
Phrank-Gene	8	1	Simulated
Phrank-Gene	9	1	Simulated
Phrank-Gene	10	2	Simulated
Phrank-Gene	13	12.5	Simulated
Phrank-Gene	14	1	Simulated
Phrank-Gene	15	1	Simulated
Phrank-Gene	16	2	Simulated
Phrank-Gene	17	5	Simulated
Phrank-Gene	18	6	Simulated
Phrank-Gene	19	1	Simulated
Phrank-Gene	20	1	Simulated
Phrank-Gene	21	1	Simulated
Phrank-Gene	22	2	Simulated
Phrank-Gene	23	1	Simulated
Phrank-Gene	25	1	Simulated
Phrank-Gene	26	4	Simulated
Phrank-Gene	27	1	Simulated
Phrank-Gene	28	1	Simulated
Phrank-Gene	29	1	Simulated
Phrank-Gene	30	2	Simulated
Phrank-Gene	31	1	Simulated
Phrank-Gene	32	1	Simulated
Phrank-Gene	33	4	Simulated
Phrank-Gene	34	3	Simulated
Phrank-Gene	35	2	Simulated
Phrank-Gene	36	1	Simulated
Phrank-Gene	37	2	Simulated
Phrank-Gene	38	4	Simulated
Phrank-Gene	39	1	Simulated
Phrank-Gene	41	1	Simulated
Phrank-Gene	43	1	Simulated
Phrank-Gene	44	3	Simulated
Phrank-Gene	46	2	Simulated
Phrank-Gene	47	1	Simulated
Phrank-Gene	48	1	Simulated
Phrank-Gene	49	1	Simulated
Phrank-Gene	50	2	Simulated
Phrank-Gene	51	12.5	Simulated
Phrank-Gene	53	1	Simulated
Phrank-Gene	54	1	Simulated
Phrank-Gene	56	1	Simulated
Phrank-Gene	57	2	Simulated
Phrank-Gene	58	4	Simulated
Phrank-Gene	59	6	Simulated
Phrank-Gene	61	2	Simulated
Phrank-Gene	63	3	Simulated
Phrank-Gene	64	2	Simulated
Phrank-Gene	65	1	Simulated
Phrank-Gene	66	1	Simulated
Phrank-Gene	67	1	Simulated
Phrank-Gene	68	1	Simulated
Phrank-Gene	69	1	Simulated
Phrank-Gene	71	1	Simulated
Phrank-Gene	72	3	Simulated
Phrank-Gene	73	10	Simulated
Phrank-Gene	75	2	Simulated
Phrank-Gene	76	1	Simulated
Phrank-Gene	77	5	Simulated
Phrank-Gene	78	1	Simulated
Phrank-Gene	79	10	Simulated
Phrank-Gene	80	1	Simulated
Phrank-Gene	81	1	Simulated
Phrank-Gene	83	1	Simulated
Phrank-Gene	84	1	Simulated
Phrank-Gene	85	1	Simulated
Phrank-Gene	86	1	Simulated
Phrank-Gene	87	1	Simulated
Phrank-Gene	88	10	Simulated
Phrank-Gene	89	1	Simulated
Phrank-Gene	90	1	Simulated
Phrank-Gene	91	1	Simulated
Phrank-Gene	92	4	Simulated
Phrank-Gene	93	1	Simulated
Phrank-Gene	94	1	Simulated
Phrank-Gene	95	1	Simulated
Phrank-Gene	96	1	Simulated
Phrank-Gene	97	2	Simulated
Phrank-Gene	98	1	Simulated
Phrank-Gene	99	2	Simulated
Phrank-Gene	101	8	Simulated
Phrank-Gene	102	2	Simulated
Phrank-Gene	103	1	Simulated
Phrank-Gene	104	2	Simulated
Phrank-Gene	106	1	Simulated
Phrank-Gene	107	5	Simulated
Phrank-Gene	108	1	Simulated
Phrank-Gene	110	1	Simulated
Phrank-Gene	111	4	Simulated
Phrank-Gene	112	4	Simulated
Phrank-Gene	113	3	Simulated
Phrank-Gene	114	4	Simulated
Phrank-Gene	115	1	Simulated
Phrank-Gene	116	6	Simulated
Phrank-Gene	119	1	Simulated
Phrank-Gene	120	2	Simulated
Phrank-Gene	121	7	Simulated
Phrank-Gene	122	1	Simulated
Phrank-Gene	123	1	Simulated
Phrank-Gene	125	2	Simulated
Phrank-Gene	127	1	Simulated
Phrank-Gene	129	1	Simulated
Phrank-Gene	130	1	Simulated
Phrank-Gene	131	2	Simulated
Phrank-Gene	132	1	Simulated
Phrank-Gene	134	1	Simulated
Phrank-Gene	135	1	Simulated
Phrank-Gene	136	1	Simulated
Phrank-Gene	137	1	Simulated
Phrank-Gene	138	1	Simulated
Phrank-Gene	139	2	Simulated
Phrank-Gene	140	2	Simulated
Phrank-Gene	141	4	Simulated
Phrank-Gene	142	2	Simulated
Phrank-Gene	143	1	Simulated
Phrank-Gene	144	1	Simulated
Phrank-Gene	145	1	Simulated
Phrank-Gene	146	11	Simulated
Phrank-Gene	147	1	Simulated
Phrank-Gene	148	2	Simulated
Phrank-Gene	149	1	Simulated
Phrank-Gene	151	1	Simulated
Phrank-Gene	152	3	Simulated
Phrank-Gene	154	3	Simulated
Phrank-Gene	155	3	Simulated
Phrank-Gene	157	1	Simulated
Phrank-Gene	158	1	Simulated
Phrank-Gene	159	1	Simulated
Phrank-Gene	160	1	Simulated
Phrank-Gene	161	1	Simulated
Phrank-Gene	162	2	Simulated
Phrank-Gene	163	1	Simulated
Phrank-Gene	165	11	Simulated
Phrank-Gene	166	1	Simulated
Phrank-Gene	167	1	Simulated
Phrank-Gene	169	8	Simulated
Phrank-Gene	172	1	Simulated
Phrank-Gene	173	1	Simulated
Phrank-Gene	174	2	Simulated
Phrank-Gene	175	2	Simulated
Phrank-Gene	176	1	Simulated
Phrank-Gene	177	1	Simulated
Phrank-Gene	178	2	Simulated
Phrank-Gene	179	1	Simulated
Phrank-Gene	180	1	Simulated
Phrank-Gene	181	1	Simulated
Phrank-Gene	182	1	Simulated
Phrank-Gene	183	1	Simulated
Phrank-Gene	184	2	Simulated
Phrank-Gene	185	1	Simulated
Phrank-Gene	187	3	Simulated
Phrank-Gene	188	1	Simulated
Phrank-Gene	189	1	Simulated
Phrank-Gene	190	3	Simulated
Phrank-Gene	191	1	Simulated
Phrank-Gene	192	3	Simulated
Phrank-Gene	193	2	Simulated
Phrank-Gene	194	1	Simulated
Phrank-Gene	195	1	Simulated
Phrank-Gene	196	2	Simulated
Phrank-Gene	197	1	Simulated
Phrank-Gene	198	1	Simulated
Phrank-Gene	199	3	Simulated
Phrank-Gene	200	1	Simulated
Phrank-Gene	203	1	Simulated
Phrank-Gene	205	1	Simulated
Phrank-Gene	206	5	Simulated
Phrank-Gene	207	1	Simulated
Phrank-Gene	208	1	Simulated
Phrank-Gene	209	2	Simulated
Phrank-Gene	210	1	Simulated
Phrank-Gene	211	5	Simulated
Phrank-Gene	212	6	Simulated
Phrank-Gene	213	2	Simulated
Phrank-Gene	214	1	Simulated
Phrank-Gene	215	1	Simulated
Phrank-Gene	216	3	Simulated
Phrank-Gene	218	8.5	Simulated
Phrank-Gene	219	1	Simulated
Phrank-Gene	220	1	Simulated
Phrank-Gene	221	2	Simulated
Phrank-Gene	222	1	Simulated
Phrank-Gene	223	3	Simulated
Phrank-Gene	224	1	Simulated
Phrank-Gene	225	2	Simulated
Phrank-Gene	226	2	Simulated
Phrank-Gene	227	4	Simulated
Phrank-Gene	228	2	Simulated
Phrank-Gene	229	2	Simulated
Phrank-Gene	230	1	Simulated
Phrank-Gene	231	1	Simulated
Phrank-Gene	232	1	Simulated
Phrank-Gene	234	2	Simulated
Phrank-Gene	236	12	Simulated
Phrank-Gene	237	1	Simulated
Phrank-Gene	238	1	Simulated
Phrank-Gene	239	2	Simulated
Phrank-Gene	240	4	Simulated
Phrank-Gene	241	1	Simulated
Phrank-Gene	242	4	Simulated
Phrank-Gene	243	2	Simulated
Phrank-Gene	244	1	Simulated
Phrank-Gene	246	1	Simulated
Phrank-Gene	247	1	Simulated
Phrank-Gene	248	1	Simulated
Phrank-Gene	249	2	Simulated
Phrank-Gene	252	1	Simulated
Phrank-Gene	253	2	Simulated
Phrank-Gene	254	4	Simulated
Phrank-Gene	255	7	Simulated
Phrank-Gene	257	3	Simulated
Phrank-Gene	259	7	Simulated
Phrank-Gene	260	1	Simulated
Phrank-Gene	261	9	Simulated
Phrank-Gene	262	1	Simulated
Phrank-Gene	263	1	Simulated
Phrank-Gene	264	1	Simulated
Phrank-Gene	265	4	Simulated
Phrank-Gene	266	1	Simulated
Phrank-Gene	267	1	Simulated
Phrank-Gene	268	1	Simulated
Phrank-Gene	269	1	Simulated
Phrank-Gene	270	1	Simulated
Phrank-Gene	271	6	Simulated
Phrank-Gene	272	1	Simulated
Phrank-Gene	273	1	Simulated
Phrank-Gene	276	1	Simulated
Phrank-Gene	277	3	Simulated
Phrank-Gene	278	1	Simulated
Phrank-Gene	279	1	Simulated
Phrank-Gene	280	1	Simulated
Phrank-Gene	281	1	Simulated
Phrank-Gene	282	2	Simulated
Phrank-Gene	283	1	Simulated
Phrank-Gene	284	1	Simulated
Phrank-Gene	285	3	Simulated
Phrank-Gene	286	6	Simulated
Phrank-Gene	287	1	Simulated
Phrank-Gene	288	2	Simulated
Phrank-Gene	289	1	Simulated
Phrank-Gene	290	1	Simulated
Phrank-Gene	291	1	Simulated
Phrank-Gene	292	3	Simulated
Phrank-Gene	294	2	Simulated
Phrank-Gene	295	8	Simulated
Phrank-Gene	296	6	Simulated
Phrank-Gene	297	1	Simulated
Phrank-Gene	299	1	Simulated
Phrank-Gene	300	7	Simulated
Phrank-Gene	301	2	Simulated
Phrank-Gene	302	3	Simulated
Phrank-Gene	303	6	Simulated
Phrank-Gene	304	1	Simulated
Phrank-Gene	305	4	Simulated
Phrank-Gene	306	1	Simulated
Phrank-Gene	307	1	Simulated
Phrank-Gene	308	1	Simulated
Phrank-Gene	309	1	Simulated
Phrank-Gene	310	8	Simulated
Phrank-Gene	311	7	Simulated
Phrank-Gene	312	1	Simulated
Phrank-Gene	313	5	Simulated
Phrank-Gene	314	2	Simulated
Phrank-Gene	315	1	Simulated
Phrank-Gene	316	1	Simulated
Phrank-Gene	318	1	Simulated
Phrank-Gene	320	4	Simulated
Phrank-Gene	322	1	Simulated
Phrank-Gene	323	1	Simulated
Phrank-Gene	324	1	Simulated
Phrank-Gene	325	1	Simulated
Phrank-Gene	326	10	Simulated
Phrank-Gene	329	1	Simulated
Phrank-Gene	330	2	Simulated
Phrank-Gene	331	1	Simulated
Phrank-Gene	333	1	Simulated
Phrank-Gene	335	1	Simulated
Phrank-Gene	336	1	Simulated
Phrank-Gene	338	7	Simulated
Phrank-Gene	339	2	Simulated
Phrank-Gene	341	2	Simulated
Phrank-Gene	342	11	Simulated
Phrank-Gene	343	1	Simulated
Phrank-Gene	344	2	Simulated
Phrank-Gene	346	1	Simulated
Phrank-Gene	347	1	Simulated
Phrank-Gene	348	2	Simulated
Phrank-Gene	349	3	Simulated
Phrank-Gene	351	11	Simulated
Phrank-Gene	352	1	Simulated
Phrank-Gene	353	3	Simulated
Phrank-Gene	354	3	Simulated
Phrank-Gene	355	9	Simulated
Phrank-Gene	356	1	Simulated
Phrank-Gene	357	4	Simulated
Phrank-Gene	358	1	Simulated
Phrank-Gene	359	1	Simulated
Phrank-Gene	360	1	Simulated
Phrank-Gene	361	1	Simulated
Phrank-Gene	364	4	Simulated
Phrank-Gene	365	2	Simulated
Phrank-Gene	366	2	Simulated
Phrank-Gene	367	1	Simulated
Phrank-Gene	368	3	Simulated
Phrank-Gene	369	1	Simulated
Phrank-Gene	370	6	Simulated
Phrank-Gene	371	1	Simulated
Phrank-Gene	372	6	Simulated
Phrank-Gene	373	2	Simulated
Phrank-Gene	374	1	Simulated
Phrank-Gene	375	5	Simulated
Phrank-Gene	376	1	Simulated
Phrank-Gene	377	1	Simulated
Phrank-Gene	378	10	Simulated
Phrank-Gene	379	3	Simulated
Phrank-Gene	380	1	Simulated
Phrank-Gene	382	1	Simulated
Phrank-Gene	383	1	Simulated
Phrank-Gene	384	1	Simulated
Phrank-Gene	385	2	Simulated
Phrank-Gene	386	1	Simulated
Phrank-Gene	387	2	Simulated
Phrank-Gene	388	8	Simulated
Phrank-Gene	389	1	Simulated
Phrank-Gene	391	1	Simulated
Phrank-Gene	393	2	Simulated
Phrank-Gene	394	1	Simulated
Phrank-Gene	395	1	Simulated
Phrank-Gene	398	2	Simulated
Phrank-Gene	399	3	Simulated
Phrank-Gene	400	1	Simulated
Phrank-Gene	401	4	Simulated
Phrank-Gene	403	6	Simulated
Phrank-Gene	407	1	Simulated
Phrank-Gene	408	6	Simulated
Phrank-Gene	409	1	Simulated
Phrank-Gene	410	11	Simulated
Phrank-Gene	411	5	Simulated
Phrank-Gene	412	1	Simulated
Phrank-Gene	413	1	Simulated
Phrank-Gene	414	1	Simulated
Phrank-Gene	415	4	Simulated
Phrank-Gene	416	3	Simulated
Phrank-Gene	417	3	Simulated
Phrank-Gene	419	5	Simulated
Phrank-Gene	420	2	Simulated
Phrank-Gene	421	16	Simulated
Phrank-Gene	424	1	Simulated
Phrank-Gene	425	1	Simulated
Phrank-Gene	426	5	Simulated
Phrank-Gene	427	8	Simulated
Phrank-Gene	428	1	Simulated
Phrank-Gene	429	4	Simulated
Phrank-Gene	430	3	Simulated
Phrank-Gene	431	11	Simulated
Phrank-Gene	432	6	Simulated
Phrank-Gene	433	1	Simulated
Phrank-Gene	434	1	Simulated
Phrank-Gene	436	1	Simulated
Phrank-Gene	438	2	Simulated
Phrank-Gene	439	1	Simulated
Phrank-Gene	441	1	Simulated
Phrank-Gene	442	2	Simulated
Phrank-Gene	444	1	Simulated
Phrank-Gene	445	1	Simulated
Phrank-Gene	446	1	Simulated
Phrank-Gene	447	7	Simulated
Phrank-Gene	449	2	Simulated
Phrank-Gene	450	3	Simulated
Phrank-Gene	451	1	Simulated
Phrank-Gene	452	4	Simulated
Phrank-Gene	453	2	Simulated
Phrank-Gene	454	1	Simulated
Phrank-Gene	456	1	Simulated
Phrank-Gene	457	1	Simulated
Phrank-Gene	458	1	Simulated
Phrank-Gene	459	1	Simulated
Phrank-Gene	460	3	Simulated
Phrank-Gene	461	1	Simulated
Phrank-Gene	462	9.5	Simulated
Phrank-Gene	464	7	Simulated
Phrank-Gene	465	2	Simulated
Phrank-Gene	466	2	Simulated
Phrank-Gene	467	3	Simulated
Phrank-Gene	468	1	Simulated
Phrank-Gene	469	1	Simulated
Phrank-Gene	470	2	Simulated
Phrank-Gene	471	1	Simulated
Phrank-Gene	472	3	Simulated
Phrank-Gene	473	2	Simulated
Phrank-Gene	474	1	Simulated
Phrank-Gene	476	4	Simulated
Phrank-Gene	477	1	Simulated
Phrank-Gene	478	1	Simulated
Phrank-Gene	479	3	Simulated
Phrank-Gene	480	1	Simulated
Phrank-Gene	481	3	Simulated
Phrank-Gene	482	1	Simulated
Phrank-Gene	483	3	Simulated
Phrank-Gene	484	2	Simulated
Phrank-Gene	485	1	Simulated
Phrank-Gene	486	1	Simulated
Phrank-Gene	487	2	Simulated
Phrank-Gene	489	4	Simulated
Phrank-Gene	490	4	Simulated
Phrank-Gene	491	4	Simulated
Phrank-Gene	492	4	Simulated
Phrank-Gene	494	1	Simulated
Phrank-Gene	495	3	Simulated
Phrank-Gene	497	1	Simulated
Phrank-Gene	498	7	Simulated
Phrank-Gene	500	13.5	Simulated
Phrank-Gene	501	1	Simulated
Phrank-Gene	503	1	Simulated
Phrank-Gene	505	1	Simulated
Phrank-Gene	506	1	Simulated
Phrank-Gene	508	1	Simulated
Phrank-Gene	509	1	Simulated
Phrank-Gene	510	5	Simulated
Phrank-Gene	511	4	Simulated
Phrank-Gene	512	8	Simulated
Phrank-Gene	514	2	Simulated
Phrank-Gene	515	2	Simulated
Phrank-Gene	516	1	Simulated
Phrank-Gene	517	5	Simulated
Phrank-Gene	518	4	Simulated
Phrank-Gene	520	1	Simulated
Phrank-Gene	521	2	Simulated
Phrank-Gene	522	1	Simulated
Phrank-Gene	523	3	Simulated
Phrank-Gene	524	1	Simulated
Phrank-Gene	525	1	Simulated
Phrank-Gene	527	1	Simulated
Phrank-Gene	528	1	Simulated
Phrank-Gene	529	3	Simulated
Phrank-Gene	530	1	Simulated
Phrank-Gene	531	1	Simulated
Phrank-Gene	532	5	Simulated
Phrank-Gene	533	2	Simulated
Phrank-Gene	534	1	Simulated
Phrank-Gene	535	1	Simulated
Phrank-Gene	536	1	Simulated
Phrank-Gene	538	1	Simulated
Phrank-Gene	539	1	Simulated
Phrank-Gene	541	2	Simulated
Phrank-Gene	542	13	Simulated
Phrank-Gene	543	9	Simulated
Phrank-Gene	544	1	Simulated
Phrank-Gene	545	1	Simulated
Phrank-Gene	546	4	Simulated
Phrank-Gene	548	1	Simulated
Phrank-Gene	549	1	Simulated
Phrank-Gene	550	1	Simulated
Phrank-Gene	551	1	Simulated
Phrank-Gene	552	1	Simulated
Phrank-Gene	553	4	Simulated
Phrank-Gene	554	13	Simulated
Phrank-Gene	555	1	Simulated
Phrank-Gene	556	1	Simulated
Phrank-Gene	557	1	Simulated
Phrank-Gene	558	1	Simulated
Phrank-Gene	560	1	Simulated
Phrank-Gene	563	1	Simulated
Phrank-Gene	564	1	Simulated
Phrank-Gene	565	7	Simulated
Phrank-Gene	566	2	Simulated
Phrank-Gene	567	1	Simulated
Phrank-Gene	568	2	Simulated
Phrank-Gene	570	1	Simulated
Phrank-Gene	571	3	Simulated
Phrank-Gene	574	1	Simulated
Phrank-Gene	575	4	Simulated
Phrank-Gene	577	1	Simulated
Phrank-Gene	579	1	Simulated
Phrank-Gene	580	1	Simulated
Phrank-Gene	582	1	Simulated
Phrank-Gene	583	1	Simulated
Phrank-Gene	584	5	Simulated
Phrank-Gene	585	1	Simulated
Phrank-Gene	586	1	Simulated
Phrank-Gene	587	2	Simulated
Phrank-Gene	588	1	Simulated
Phrank-Gene	589	1	Simulated
Phrank-Gene	590	1	Simulated
Phrank-Gene	591	1	Simulated
Phrank-Gene	593	1	Simulated
Phrank-Gene	594	4	Simulated
Phrank-Gene	595	1	Simulated
Phrank-Gene	596	1	Simulated
Phrank-Gene	597	3	Simulated
Phrank-Gene	598	1	Simulated
Phrank-Gene	599	1	Simulated
Phrank-Gene	600	1	Simulated
Phrank-Gene	601	1	Simulated
Phrank-Gene	602	1	Simulated
Phrank-Gene	603	1	Simulated
Phrank-Gene	604	1	Simulated
Phrank-Gene	605	1	Simulated
Phrank-Gene	606	1	Simulated
Phrank-Gene	607	2	Simulated
Phrank-Gene	608	1	Simulated
Phrank-Gene	609	3	Simulated
Phrank-Gene	611	1	Simulated
Phrank-Gene	612	1	Simulated
Phrank-Gene	613	2	Simulated
[truncated: 361,751+ more rows]

## Sheet: Sfig 2b known gene,known diseas
names	patient_ids	ranks	patient_type
Phrank-Gene	73	9.5	Real-world
Phrank-Gene	121	8.5	Real-world
Phrank-Gene	200	5.5	Real-world
Phrank-Gene	185	6	Real-world
Phrank-Gene	122	10	Real-world
Phrank-Gene	67	12.5	Real-world
Phrank-Gene	201	9	Real-world
Phrank-Gene	126	9.5	Real-world
Phrank-Gene	252	6	Real-world
Phrank-Gene	109	1	Real-world
Phrank-Gene	211	10.5	Real-world
Phrank-Gene	118	1	Real-world
Phrank-Gene	168	2	Real-world
Phrank-Gene	2	11	Real-world
Phrank-Gene	124	3	Real-world
ERIC-Gene	73	9.5	Real-world
ERIC-Gene	121	8.5	Real-world
ERIC-Gene	200	5.5	Real-world
ERIC-Gene	185	6	Real-world
ERIC-Gene	122	10	Real-world
ERIC-Gene	67	12.5	Real-world
ERIC-Gene	201	9	Real-world
ERIC-Gene	126	9.5	Real-world
ERIC-Gene	252	5	Real-world
ERIC-Gene	109	2	Real-world
ERIC-Gene	211	10.5	Real-world
ERIC-Gene	118	1	Real-world
ERIC-Gene	168	2	Real-world
ERIC-Gene	2	7	Real-world
ERIC-Gene	124	3	Real-world
Phrank-Disease	73	10	Real-world
Phrank-Disease	121	9	Real-world
Phrank-Disease	200	5	Real-world
Phrank-Disease	185	3	Real-world
Phrank-Disease	122	6	Real-world
Phrank-Disease	67	13.5	Real-world
Phrank-Disease	201	10	Real-world
Phrank-Disease	126	2	Real-world
Phrank-Disease	252	6.5	Real-world
Phrank-Disease	109	3	Real-world
Phrank-Disease	211	10	Real-world
Phrank-Disease	118	1	Real-world
Phrank-Disease	168	1	Real-world
Phrank-Disease	2	15	Real-world
Phrank-Disease	124	1	Real-world
ERIC-Disease	73	10	Real-world
ERIC-Disease	121	9	Real-world
ERIC-Disease	200	5	Real-world
ERIC-Disease	185	3	Real-world
ERIC-Disease	122	6	Real-world
ERIC-Disease	67	13.5	Real-world
ERIC-Disease	201	14.5	Real-world
ERIC-Disease	126	2	Real-world
ERIC-Disease	252	6	Real-world
ERIC-Disease	109	1	Real-world
ERIC-Disease	211	10	Real-world
ERIC-Disease	118	1	Real-world
ERIC-Disease	168	4	Real-world
ERIC-Disease	2	12	Real-world
ERIC-Disease	124	3	Real-world
Phenomizer	73	10	Real-world
Phenomizer	121	9	Real-world
Phenomizer	200	5	Real-world
Phenomizer	185	4	Real-world
Phenomizer	122	6	Real-world
Phenomizer	67	13.5	Real-world
Phenomizer	201	10	Real-world
Phenomizer	126	3	Real-world
Phenomizer	252	6.5	Real-world
Phenomizer	109	3	Real-world
Phenomizer	211	10	Real-world
Phenomizer	118	1	Real-world
Phenomizer	168	1	Real-world
Phenomizer	2	10	Real-world
Phenomizer	124	2	Real-world
LIRICAL	73	9.5	Real-world
LIRICAL	121	8.5	Real-world
LIRICAL	200	5.5	Real-world
LIRICAL	185	5	Real-world
LIRICAL	122	10	Real-world
LIRICAL	67	13	Real-world
LIRICAL	201	9	Real-world
LIRICAL	126	2	Real-world
LIRICAL	252	6	Real-world
LIRICAL	109	5	Real-world
LIRICAL	211	10	Real-world
LIRICAL	118	4	Real-world
LIRICAL	168	8.5	Real-world
LIRICAL	2	19.5	Real-world
LIRICAL	124	7	Real-world
Phenolyzer	73	6	Real-world
Phenolyzer	121	3	Real-world
Phenolyzer	200	5	Real-world
Phenolyzer	185	7	Real-world
Phenolyzer	122	8	Real-world
Phenolyzer	67	18	Real-world
Phenolyzer	201	5	Real-world
Phenolyzer	126	3	Real-world
Phenolyzer	252	1	Real-world
Phenolyzer	109	7	Real-world
Phenolyzer	211	13	Real-world
Phenolyzer	118	3	Real-world
Phenolyzer	168	2	Real-world
Phenolyzer	2	16	Real-world
Phenolyzer	124	4	Real-world
HiPhive	73	5	Real-world
HiPhive	121	3	Real-world
HiPhive	200	1	Real-world
HiPhive	185	3	Real-world
HiPhive	122	8	Real-world
HiPhive	67	16	Real-world
HiPhive	201	3	Real-world
HiPhive	126	1	Real-world
HiPhive	252	7	Real-world
HiPhive	109	2	Real-world
HiPhive	211	12	Real-world
HiPhive	118	4.5	Real-world
HiPhive	168	2	Real-world
HiPhive	2	3	Real-world
HiPhive	124	8.5	Real-world
ERIC-Predicted	73	3	Real-world
ERIC-Predicted	121	3	Real-world
ERIC-Predicted	200	2	Real-world
ERIC-Predicted	185	4.5	Real-world
ERIC-Predicted	122	7.5	Real-world
ERIC-Predicted	67	3.5	Real-world
ERIC-Predicted	201	1	Real-world
ERIC-Predicted	126	3.5	Real-world
ERIC-Predicted	252	6.5	Real-world
ERIC-Predicted	109	6	Real-world
ERIC-Predicted	211	6.5	Real-world
ERIC-Predicted	118	5	Real-world
ERIC-Predicted	168	2	Real-world
ERIC-Predicted	2	2	Real-world
ERIC-Predicted	124	8	Real-world
Random	73	1	Real-world
Random	121	9	Real-world
Random	200	6	Real-world
Random	185	3	Real-world
Random	122	13	Real-world
Random	67	18	Real-world
Random	201	14	Real-world
Random	126	7	Real-world
Random	252	5	Real-world
Random	109	1	Real-world
Random	211	1	Real-world
Random	118	4	Real-world
Random	168	1	Real-world
Random	2	5	Real-world
Random	124	1	Real-world
Phrank-Gene	0	9.5	Simulated
Phrank-Gene	3	8	Simulated
Phrank-Gene	6	9.5	Simulated
Phrank-Gene	11	2	Simulated
Phrank-Gene	12	2	Simulated
Phrank-Gene	40	3	Simulated
Phrank-Gene	45	9.5	Simulated
Phrank-Gene	60	7	Simulated
Phrank-Gene	74	4	Simulated
Phrank-Gene	82	9	Simulated
Phrank-Gene	100	17.5	Simulated
Phrank-Gene	105	2	Simulated
Phrank-Gene	117	12	Simulated
Phrank-Gene	118	1	Simulated
Phrank-Gene	126	14.5	Simulated
Phrank-Gene	128	9	Simulated
Phrank-Gene	150	16	Simulated
Phrank-Gene	153	5	Simulated
Phrank-Gene	156	11	Simulated
Phrank-Gene	168	11	Simulated
Phrank-Gene	171	15	Simulated
Phrank-Gene	186	10	Simulated
Phrank-Gene	201	7	Simulated
Phrank-Gene	202	13	Simulated
Phrank-Gene	217	13	Simulated
Phrank-Gene	233	12	Simulated
Phrank-Gene	235	4	Simulated
Phrank-Gene	245	5	Simulated
Phrank-Gene	250	4	Simulated
Phrank-Gene	251	1	Simulated
Phrank-Gene	274	12	Simulated
Phrank-Gene	275	22	Simulated
Phrank-Gene	293	7	Simulated
Phrank-Gene	298	4.5	Simulated
Phrank-Gene	319	11	Simulated
Phrank-Gene	321	1	Simulated
Phrank-Gene	327	1	Simulated
Phrank-Gene	328	10	Simulated
Phrank-Gene	332	10.5	Simulated
Phrank-Gene	334	3	Simulated
Phrank-Gene	337	3	Simulated
Phrank-Gene	340	14	Simulated
Phrank-Gene	350	13.5	Simulated
Phrank-Gene	362	1	Simulated
Phrank-Gene	363	16.5	Simulated
Phrank-Gene	381	12	Simulated
Phrank-Gene	390	11	Simulated
Phrank-Gene	392	3	Simulated
Phrank-Gene	396	5	Simulated
Phrank-Gene	397	1	Simulated
Phrank-Gene	402	2	Simulated
Phrank-Gene	404	20	Simulated
Phrank-Gene	405	1	Simulated
Phrank-Gene	406	12.5	Simulated
Phrank-Gene	418	7.5	Simulated
Phrank-Gene	422	10	Simulated
Phrank-Gene	423	10	Simulated
Phrank-Gene	435	15	Simulated
Phrank-Gene	437	3	Simulated
Phrank-Gene	440	11.5	Simulated
Phrank-Gene	448	10	Simulated
Phrank-Gene	463	12.5	Simulated
Phrank-Gene	475	11	Simulated
Phrank-Gene	493	1	Simulated
Phrank-Gene	499	2	Simulated
Phrank-Gene	502	11.5	Simulated
Phrank-Gene	507	4	Simulated
Phrank-Gene	526	11	Simulated
Phrank-Gene	537	11	Simulated
Phrank-Gene	540	7	Simulated
Phrank-Gene	559	11.5	Simulated
Phrank-Gene	562	11.5	Simulated
Phrank-Gene	573	12.5	Simulated
Phrank-Gene	576	15.5	Simulated
Phrank-Gene	581	13	Simulated
Phrank-Gene	592	9.5	Simulated
Phrank-Gene	610	13.5	Simulated
Phrank-Gene	627	7	Simulated
Phrank-Gene	647	9.5	Simulated
Phrank-Gene	651	6	Simulated
Phrank-Gene	658	4	Simulated
Phrank-Gene	680	7	Simulated
Phrank-Gene	707	6	Simulated
Phrank-Gene	720	9.5	Simulated
Phrank-Gene	721	11.5	Simulated
Phrank-Gene	725	16	Simulated
Phrank-Gene	731	9.5	Simulated
Phrank-Gene	739	3	Simulated
Phrank-Gene	766	2	Simulated
Phrank-Gene	790	1	Simulated
Phrank-Gene	812	14	Simulated
Phrank-Gene	826	4	Simulated
Phrank-Gene	829	11.5	Simulated
Phrank-Gene	830	1	Simulated
Phrank-Gene	845	10	Simulated
Phrank-Gene	848	15.5	Simulated
Phrank-Gene	860	13.5	Simulated
Phrank-Gene	865	2	Simulated
Phrank-Gene	890	2	Simulated
Phrank-Gene	892	8.5	Simulated
Phrank-Gene	908	1	Simulated
Phrank-Gene	909	1	Simulated
Phrank-Gene	912	7	Simulated
Phrank-Gene	939	3	Simulated
Phrank-Gene	954	11.5	Simulated
Phrank-Gene	972	3	Simulated
Phrank-Gene	979	15	Simulated
Phrank-Gene	988	9.5	Simulated
Phrank-Gene	1002	8	Simulated
Phrank-Gene	1014	9	Simulated
Phrank-Gene	1027	10.5	Simulated
Phrank-Gene	1028	1	Simulated
Phrank-Gene	1030	2	Simulated
Phrank-Gene	1033	1	Simulated
Phrank-Gene	1034	5	Simulated
Phrank-Gene	1035	6	Simulated
Phrank-Gene	1036	14.5	Simulated
Phrank-Gene	1038	6	Simulated
Phrank-Gene	1045	10	Simulated
Phrank-Gene	1048	7	Simulated
Phrank-Gene	1057	9.5	Simulated
Phrank-Gene	1059	10.5	Simulated
Phrank-Gene	1069	7	Simulated
Phrank-Gene	1076	9	Simulated
Phrank-Gene	1077	4	Simulated
Phrank-Gene	1092	3	Simulated
Phrank-Gene	1109	8	Simulated
Phrank-Gene	1118	14	Simulated
Phrank-Gene	1124	12.5	Simulated
Phrank-Gene	1137	5	Simulated
Phrank-Gene	1141	15.5	Simulated
Phrank-Gene	1142	1	Simulated
Phrank-Gene	1146	5	Simulated
Phrank-Gene	1149	10	Simulated
Phrank-Gene	1152	11	Simulated
Phrank-Gene	1169	6	Simulated
Phrank-Gene	1176	7	Simulated
Phrank-Gene	1180	4	Simulated
Phrank-Gene	1182	8.5	Simulated
Phrank-Gene	1189	12	Simulated
Phrank-Gene	1195	11	Simulated
Phrank-Gene	1196	14	Simulated
Phrank-Gene	1207	7	Simulated
Phrank-Gene	1211	5.5	Simulated
Phrank-Gene	1223	17.5	Simulated
Phrank-Gene	1237	10	Simulated
Phrank-Gene	1268	2	Simulated
Phrank-Gene	1276	15	Simulated
Phrank-Gene	1277	8	Simulated
Phrank-Gene	1278	12.5	Simulated
Phrank-Gene	1284	5.5	Simulated
Phrank-Gene	1298	13.5	Simulated
Phrank-Gene	1304	4	Simulated
Phrank-Gene	1306	5	Simulated
Phrank-Gene	1319	2	Simulated
Phrank-Gene	1325	10	Simulated
Phrank-Gene	1333	11	Simulated
Phrank-Gene	1338	11	Simulated
Phrank-Gene	1349	16.5	Simulated
Phrank-Gene	1352	3	Simulated
Phrank-Gene	1358	12	Simulated
Phrank-Gene	1383	5	Simulated
Phrank-Gene	1387	11.5	Simulated
Phrank-Gene	1397	6	Simulated
Phrank-Gene	1420	3	Simulated
Phrank-Gene	1421	1	Simulated
Phrank-Gene	1422	4	Simulated
Phrank-Gene	1429	8	Simulated
Phrank-Gene	1435	7.5	Simulated
Phrank-Gene	1446	1	Simulated
Phrank-Gene	1456	11.5	Simulated
Phrank-Gene	1459	4	Simulated
Phrank-Gene	1481	3	Simulated
Phrank-Gene	1485	14	Simulated
Phrank-Gene	1487	1	Simulated
Phrank-Gene	1499	15	Simulated
Phrank-Gene	1511	2	Simulated
Phrank-Gene	1512	1	Simulated
Phrank-Gene	1518	1	Simulated
Phrank-Gene	1538	1	Simulated
Phrank-Gene	1557	2	Simulated
Phrank-Gene	1580	9	Simulated
Phrank-Gene	1596	14.5	Simulated
Phrank-Gene	1614	9.5	Simulated
Phrank-Gene	1617	1	Simulated
Phrank-Gene	1632	1	Simulated
Phrank-Gene	1636	7	Simulated
Phrank-Gene	1660	4	Simulated
Phrank-Gene	1668	13	Simulated
Phrank-Gene	1685	1	Simulated
Phrank-Gene	1688	3	Simulated
Phrank-Gene	1714	11.5	Simulated
Phrank-Gene	1720	4	Simulated
Phrank-Gene	1723	1	Simulated
Phrank-Gene	1732	6	Simulated
Phrank-Gene	1735	1	Simulated
Phrank-Gene	1748	8	Simulated
Phrank-Gene	1754	3	Simulated
Phrank-Gene	1762	2	Simulated
Phrank-Gene	1767	1	Simulated
Phrank-Gene	1782	3	Simulated
Phrank-Gene	1783	1	Simulated
Phrank-Gene	1800	17	Simulated
Phrank-Gene	1801	9.5	Simulated
Phrank-Gene	1804	3	Simulated
Phrank-Gene	1809	10	Simulated
Phrank-Gene	1815	2	Simulated
Phrank-Gene	1816	9.5	Simulated
Phrank-Gene	1822	6	Simulated
Phrank-Gene	1827	18	Simulated
Phrank-Gene	1835	12.5	Simulated
Phrank-Gene	1839	12.5	Simulated
Phrank-Gene	1844	3	Simulated
Phrank-Gene	1845	13.5	Simulated
Phrank-Gene	1846	5	Simulated
Phrank-Gene	1867	8	Simulated
Phrank-Gene	1874	13	Simulated
Phrank-Gene	1884	8	Simulated
Phrank-Gene	1887	2	Simulated
Phrank-Gene	1891	9	Simulated
Phrank-Gene	1893	4	Simulated
Phrank-Gene	1894	9.5	Simulated
Phrank-Gene	1904	5	Simulated
Phrank-Gene	1914	9.5	Simulated
Phrank-Gene	1919	7.5	Simulated
Phrank-Gene	1936	3	Simulated
Phrank-Gene	1952	11	Simulated
Phrank-Gene	1963	8	Simulated
Phrank-Gene	1976	12	Simulated
Phrank-Gene	1978	10	Simulated
Phrank-Gene	1994	16.5	Simulated
Phrank-Gene	2001	14	Simulated
Phrank-Gene	2007	6	Simulated
Phrank-Gene	2008	3	Simulated
Phrank-Gene	2016	13	Simulated
Phrank-Gene	2019	7.5	Simulated
Phrank-Gene	2022	1	Simulated
Phrank-Gene	2057	1	Simulated
Phrank-Gene	2059	12.5	Simulated
Phrank-Gene	2061	1	Simulated
Phrank-Gene	2063	4	Simulated
Phrank-Gene	2064	14	Simulated
Phrank-Gene	2097	5	Simulated
Phrank-Gene	2116	12	Simulated
Phrank-Gene	2120	4	Simulated
Phrank-Gene	2125	10	Simulated
Phrank-Gene	2130	12.5	Simulated
Phrank-Gene	2134	10	Simulated
Phrank-Gene	2149	9	Simulated
Phrank-Gene	2167	9.5	Simulated
Phrank-Gene	2178	17	Simulated
Phrank-Gene	2183	17	Simulated
Phrank-Gene	2186	12.5	Simulated
Phrank-Gene	2188	12	Simulated
Phrank-Gene	2192	2	Simulated
Phrank-Gene	2193	1	Simulated
Phrank-Gene	2206	9	Simulated
Phrank-Gene	2221	4	Simulated
Phrank-Gene	2229	14	Simulated
Phrank-Gene	2260	10.5	Simulated
Phrank-Gene	2270	3	Simulated
Phrank-Gene	2289	3	Simulated
Phrank-Gene	2293	8	Simulated
Phrank-Gene	2300	1	Simulated
Phrank-Gene	2328	1	Simulated
Phrank-Gene	2335	9	Simulated
Phrank-Gene	2337	13	Simulated
Phrank-Gene	2340	2	Simulated
Phrank-Gene	2346	8	Simulated
Phrank-Gene	2355	15	Simulated
Phrank-Gene	2358	8	Simulated
Phrank-Gene	2360	10.5	Simulated
Phrank-Gene	2369	8.5	Simulated
Phrank-Gene	2388	8	Simulated
Phrank-Gene	2396	14.5	Simulated
Phrank-Gene	2401	11	Simulated
Phrank-Gene	2413	18	Simulated
Phrank-Gene	2435	4	Simulated
Phrank-Gene	2445	8	Simulated
Phrank-Gene	2461	3	Simulated
Phrank-Gene	2464	9	Simulated
Phrank-Gene	2482	14.5	Simulated
Phrank-Gene	2497	13.5	Simulated
Phrank-Gene	2502	1	Simulated
Phrank-Gene	2514	6	Simulated
Phrank-Gene	2534	9	Simulated
Phrank-Gene	2536	13.5	Simulated
Phrank-Gene	2542	2	Simulated
Phrank-Gene	2554	11.5	Simulated
Phrank-Gene	2559	13.5	Simulated
Phrank-Gene	2576	12	Simulated
Phrank-Gene	2583	12	Simulated
Phrank-Gene	2593	5	Simulated
Phrank-Gene	2607	5	Simulated
Phrank-Gene	2621	11	Simulated
Phrank-Gene	2627	3	Simulated
Phrank-Gene	2637	2	Simulated
Phrank-Gene	2640	7	Simulated
Phrank-Gene	2641	12.5	Simulated
Phrank-Gene	2646	19.5	Simulated
Phrank-Gene	2647	13	Simulated
Phrank-Gene	2660	3	Simulated
Phrank-Gene	2673	1	Simulated
Phrank-Gene	2674	1	Simulated
Phrank-Gene	2682	10.5	Simulated
Phrank-Gene	2684	9	Simulated
Phrank-Gene	2686	1	Simulated
Phrank-Gene	2690	2	Simulated
Phrank-Gene	2700	1	Simulated
Phrank-Gene	2707	12	Simulated
Phrank-Gene	2713	1	Simulated
Phrank-Gene	2727	7	Simulated
Phrank-Gene	2729	2	Simulated
Phrank-Gene	2730	1	Simulated
Phrank-Gene	2742	10.5	Simulated
Phrank-Gene	2745	12	Simulated
Phrank-Gene	2758	11	Simulated
Phrank-Gene	2759	9	Simulated
Phrank-Gene	2774	9	Simulated
Phrank-Gene	2775	9.5	Simulated
Phrank-Gene	2777	3	Simulated
Phrank-Gene	2790	6	Simulated
Phrank-Gene	2804	12.5	Simulated
Phrank-Gene	2822	16	Simulated
Phrank-Gene	2839	15	Simulated
Phrank-Gene	2852	2	Simulated
Phrank-Gene	2856	10	Simulated
Phrank-Gene	2861	1	Simulated
Phrank-Gene	2878	5	Simulated
Phrank-Gene	2880	15.5	Simulated
Phrank-Gene	2897	11	Simulated
Phrank-Gene	2899	3	Simulated
Phrank-Gene	2903	5	Simulated
Phrank-Gene	2911	15	Simulated
Phrank-Gene	2958	2	Simulated
Phrank-Gene	2960	1	Simulated
Phrank-Gene	2984	14.5	Simulated
Phrank-Gene	2989	9.5	Simulated
Phrank-Gene	2995	14	Simulated
Phrank-Gene	3003	8.5	Simulated
Phrank-Gene	3006	1	Simulated
Phrank-Gene	3026	3	Simulated
Phrank-Gene	3060	13	Simulated
Phrank-Gene	3071	2	Simulated
Phrank-Gene	3080	14	Simulated
Phrank-Gene	3082	13	Simulated
Phrank-Gene	3083	8	Simulated
Phrank-Gene	3091	4	Simulated
Phrank-Gene	3099	9.5	Simulated
Phrank-Gene	3108	12.5	Simulated
Phrank-Gene	3130	14	Simulated
Phrank-Gene	3136	6	Simulated
Phrank-Gene	3142	10	Simulated
Phrank-Gene	3166	12	Simulated
Phrank-Gene	3174	9	Simulated
Phrank-Gene	3199	1	Simulated
Phrank-Gene	3206	12.5	Simulated
Phrank-Gene	3209	1	Simulated
Phrank-Gene	3237	12.5	Simulated
Phrank-Gene	3249	11.5	Simulated
Phrank-Gene	3264	7.5	Simulated
Phrank-Gene	3270	6	Simulated
Phrank-Gene	3289	3	Simulated
Phrank-Gene	3312	10	Simulated
Phrank-Gene	3315	5	Simulated
Phrank-Gene	3343	1	Simulated
Phrank-Gene	3352	5	Simulated
Phrank-Gene	3376	15.5	Simulated
Phrank-Gene	3385	3	Simulated
Phrank-Gene	3395	7	Simulated
Phrank-Gene	3401	12	Simulated
Phrank-Gene	3405	11.5	Simulated
Phrank-Gene	3409	14	Simulated
Phrank-Gene	3413	8	Simulated
Phrank-Gene	3423	11	Simulated
Phrank-Gene	3436	14	Simulated
Phrank-Gene	3438	9	Simulated
Phrank-Gene	3454	13	Simulated
Phrank-Gene	3475	9	Simulated
Phrank-Gene	3476	5	Simulated
Phrank-Gene	3500	14	Simulated
Phrank-Gene	3513	10.5	Simulated
Phrank-Gene	3518	1	Simulated
Phrank-Gene	3528	11	Simulated
Phrank-Gene	3529	13.5	Simulated
Phrank-Gene	3531	17.5	Simulated
Phrank-Gene	3549	9	Simulated
Phrank-Gene	3550	9	Simulated
Phrank-Gene	3558	7	Simulated
Phrank-Gene	3559	9.5	Simulated
Phrank-Gene	3562	12	Simulated
Phrank-Gene	3571	14.5	Simulated
Phrank-Gene	3578	9	Simulated
Phrank-Gene	3580	11	Simulated
Phrank-Gene	3592	12	Simulated
Phrank-Gene	3616	6	Simulated
Phrank-Gene	3625	1	Simulated
Phrank-Gene	3633	1	Simulated
Phrank-Gene	3651	1	Simulated
Phrank-Gene	3662	13	Simulated
Phrank-Gene	3671	1	Simulated
Phrank-Gene	3673	9	Simulated
Phrank-Gene	3676	11	Simulated
Phrank-Gene	3685	9.5	Simulated
Phrank-Gene	3699	8	Simulated
Phrank-Gene	3707	1	Simulated
Phrank-Gene	3711	12.5	Simulated
Phrank-Gene	3719	1	Simulated
Phrank-Gene	3721	4	Simulated
Phrank-Gene	3762	9.5	Simulated
Phrank-Gene	3767	12.5	Simulated
Phrank-Gene	3771	9.5	Simulated
Phrank-Gene	3781	14	Simulated
Phrank-Gene	3795	2	Simulated
Phrank-Gene	3798	10	Simulated
Phrank-Gene	3824	1	Simulated
Phrank-Gene	3836	1	Simulated
Phrank-Gene	3846	13	Simulated
Phrank-Gene	3850	5	Simulated
Phrank-Gene	3863	8	Simulated
Phrank-Gene	3864	12.5	Simulated
Phrank-Gene	3866	14.5	Simulated
Phrank-Gene	3885	1	Simulated
Phrank-Gene	3899	14	Simulated
Phrank-Gene	3902	8	Simulated
Phrank-Gene	3904	10	Simulated
Phrank-Gene	3917	13.5	Simulated
Phrank-Gene	3921	1	Simulated
Phrank-Gene	3930	9	Simulated
Phrank-Gene	3938	16	Simulated
Phrank-Gene	3947	2	Simulated
Phrank-Gene	3964	10	Simulated
Phrank-Gene	3966	4	Simulated
Phrank-Gene	3987	4	Simulated
Phrank-Gene	4001	14	Simulated
Phrank-Gene	4015	2	Simulated
Phrank-Gene	4016	7	Simulated
Phrank-Gene	4025	5	Simulated
Phrank-Gene	4035	14	Simulated
Phrank-Gene	4046	7	Simulated
Phrank-Gene	4051	5	Simulated
Phrank-Gene	4056	12	Simulated
Phrank-Gene	4060	2	Simulated
Phrank-Gene	4073	10.5	Simulated
Phrank-Gene	4076	5	Simulated
Phrank-Gene	4082	14	Simulated
Phrank-Gene	4101	11	Simulated
Phrank-Gene	4104	2	Simulated
Phrank-Gene	4106	8.5	Simulated
Phrank-Gene	4121	9	Simulated
Phrank-Gene	4131	12	Simulated
Phrank-Gene	4144	3	Simulated
Phrank-Gene	4151	7	Simulated
Phrank-Gene	4173	13	Simulated
Phrank-Gene	4175	10.5	Simulated
Phrank-Gene	4178	2	Simulated
Phrank-Gene	4207	10	Simulated
Phrank-Gene	4218	2	Simulated
Phrank-Gene	4222	15	Simulated
Phrank-Gene	4231	9.5	Simulated
Phrank-Gene	4236	16	Simulated
Phrank-Gene	4240	10	Simulated
Phrank-Gene	4250	7	Simulated
Phrank-Gene	4262	2	Simulated
Phrank-Gene	4267	12.5	Simulated
Phrank-Gene	4293	9.5	Simulated
Phrank-Gene	4301	12.5	Simulated
Phrank-Gene	4308	8	Simulated
Phrank-Gene	4317	2	Simulated
Phrank-Gene	4324	2	Simulated
Phrank-Gene	4332	1	Simulated
Phrank-Gene	4347	14.5	Simulated
Phrank-Gene	4350	11	Simulated
Phrank-Gene	4387	14	Simulated
Phrank-Gene	4394	6	Simulated
Phrank-Gene	4395	12.5	Simulated
Phrank-Gene	4405	7	Simulated
Phrank-Gene	4407	14.5	Simulated
Phrank-Gene	4425	2	Simulated
Phrank-Gene	4431	3	Simulated
Phrank-Gene	4436	1	Simulated
Phrank-Gene	4439	10	Simulated
Phrank-Gene	4453	2	Simulated
Phrank-Gene	4475	3	Simulated
Phrank-Gene	4485	1	Simulated
Phrank-Gene	4489	2	Simulated
Phrank-Gene	4491	9	Simulated
Phrank-Gene	4498	14	Simulated
Phrank-Gene	4526	14.5	Simulated
Phrank-Gene	4533	14.5	Simulated
Phrank-Gene	4539	6.5	Simulated
Phrank-Gene	4542	15	Simulated
Phrank-Gene	4545	9	Simulated
Phrank-Gene	4547	9	Simulated
Phrank-Gene	4551	5	Simulated
Phrank-Gene	4573	2	Simulated
Phrank-Gene	4575	1.5	Simulated
Phrank-Gene	4588	5	Simulated
Phrank-Gene	4597	2	Simulated
Phrank-Gene	4600	13	Simulated
Phrank-Gene	4609	15	Simulated
Phrank-Gene	4610	6	Simulated
Phrank-Gene	4618	9.5	Simulated
Phrank-Gene	4623	4	Simulated
Phrank-Gene	4624	12	Simulated
Phrank-Gene	4628	1	Simulated
Phrank-Gene	4638	13	Simulated
Phrank-Gene	4640	8.5	Simulated
Phrank-Gene	4652	8.5	Simulated
Phrank-Gene	4655	3	Simulated
Phrank-Gene	4664	1	Simulated
Phrank-Gene	4682	2	Simulated
Phrank-Gene	4685	1	Simulated
Phrank-Gene	4686	13.5	Simulated
Phrank-Gene	4693	1	Simulated
Phrank-Gene	4696	15	Simulated
Phrank-Gene	4708	5.5	Simulated
Phrank-Gene	4716	10	Simulated
Phrank-Gene	4729	17	Simulated
Phrank-Gene	4742	8.5	Simulated
Phrank-Gene	4764	13	Simulated
Phrank-Gene	4774	13	Simulated
Phrank-Gene	4775	3	Simulated
Phrank-Gene	4777	17	Simulated
Phrank-Gene	4779	8	Simulated
Phrank-Gene	4793	16	Simulated
Phrank-Gene	4797	17	Simulated
Phrank-Gene	4799	13.5	Simulated
Phrank-Gene	4818	1	Simulated
Phrank-Gene	4820	14	Simulated
Phrank-Gene	4822	4	Simulated
Phrank-Gene	4828	8.5	Simulated
Phrank-Gene	4839	1	Simulated
Phrank-Gene	4863	9	Simulated
Phrank-Gene	4868	7	Simulated
Phrank-Gene	4876	12	Simulated
Phrank-Gene	4880	17.5	Simulated
Phrank-Gene	4889	21.5	Simulated
Phrank-Gene	4891	2	Simulated
Phrank-Gene	4916	4	Simulated
Phrank-Gene	4918	6	Simulated
Phrank-Gene	4920	12	Simulated
Phrank-Gene	4928	12.5	Simulated
Phrank-Gene	4931	6.5	Simulated
Phrank-Gene	4935	13	Simulated
Phrank-Gene	4938	9.5	Simulated
Phrank-Gene	4947	11.5	Simulated
Phrank-Gene	4948	12	Simulated
Phrank-Gene	4952	13.5	Simulated
Phrank-Gene	5000	2	Simulated
Phrank-Gene	5026	1	Simulated
Phrank-Gene	5043	12	Simulated
Phrank-Gene	5049	10.5	Simulated
Phrank-Gene	5062	2	Simulated
Phrank-Gene	5070	18.5	Simulated
Phrank-Gene	5090	2	Simulated
Phrank-Gene	5101	10	Simulated
Phrank-Gene	5111	9.5	Simulated
Phrank-Gene	5113	10.5	Simulated
Phrank-Gene	5117	6.5	Simulated
Phrank-Gene	5127	9.5	Simulated
Phrank-Gene	5167	12.5	Simulated
Phrank-Gene	5168	8	Simulated
Phrank-Gene	5172	5	Simulated
Phrank-Gene	5182	1	Simulated
Phrank-Gene	5190	7.5	Simulated
Phrank-Gene	5191	9	Simulated
Phrank-Gene	5209	15	Simulated
Phrank-Gene	5211	7	Simulated
Phrank-Gene	5212	8	Simulated
Phrank-Gene	5215	11.5	Simulated
Phrank-Gene	5219	12.5	Simulated
Phrank-Gene	5227	1	Simulated
Phrank-Gene	5231	16	Simulated
Phrank-Gene	5233	13.5	Simulated
Phrank-Gene	5234	3	Simulated
Phrank-Gene	5243	1	Simulated
Phrank-Gene	5260	14	Simulated
Phrank-Gene	5295	12	Simulated
Phrank-Gene	5310	8.5	Simulated
Phrank-Gene	5314	8	Simulated
Phrank-Gene	5320	1	Simulated
Phrank-Gene	5325	5	Simulated
Phrank-Gene	5328	8	Simulated
Phrank-Gene	5341	1	Simulated
Phrank-Gene	5352	10.5	Simulated
Phrank-Gene	5353	11	Simulated
Phrank-Gene	5358	6	Simulated
Phrank-Gene	5392	8.5	Simulated
Phrank-Gene	5399	12	Simulated
Phrank-Gene	5400	2	Simulated
Phrank-Gene	5408	4	Simulated
Phrank-Gene	5421	13.5	Simulated
Phrank-Gene	5422	2	Simulated
Phrank-Gene	5429	3	Simulated
Phrank-Gene	5442	6	Simulated
Phrank-Gene	5453	5	Simulated
Phrank-Gene	5480	9	Simulated
Phrank-Gene	5481	8	Simulated
Phrank-Gene	5482	10.5	Simulated
Phrank-Gene	5490	5	Simulated
Phrank-Gene	5503	9.5	Simulated
Phrank-Gene	5507	12.5	Simulated
Phrank-Gene	5508	10	Simulated
Phrank-Gene	5510	9	Simulated
Phrank-Gene	5513	2	Simulated
Phrank-Gene	5530	11.5	Simulated
Phrank-Gene	5541	1	Simulated
Phrank-Gene	5563	13.5	Simulated
Phrank-Gene	5564	1	Simulated
Phrank-Gene	5587	14.5	Simulated
Phrank-Gene	5645	12.5	Simulated
Phrank-Gene	5668	9.5	Simulated
Phrank-Gene	5673	1	Simulated
Phrank-Gene	5675	6	Simulated
Phrank-Gene	5685	1	Simulated
Phrank-Gene	5690	1	Simulated
Phrank-Gene	5705	3	Simulated
Phrank-Gene	5712	12.5	Simulated
Phrank-Gene	5713	1	Simulated
Phrank-Gene	5718	12	Simulated
Phrank-Gene	5723	13.5	Simulated
Phrank-Gene	5739	1	Simulated
Phrank-Gene	5747	2	Simulated
Phrank-Gene	5760	10.5	Simulated
Phrank-Gene	5775	8.5	Simulated
Phrank-Gene	5776	9.5	Simulated
Phrank-Gene	5809	9.5	Simulated
Phrank-Gene	5822	1	Simulated
Phrank-Gene	5824	1	Simulated
Phrank-Gene	5825	2	Simulated
Phrank-Gene	5833	1	Simulated
Phrank-Gene	5843	8	Simulated
Phrank-Gene	5848	5	Simulated
Phrank-Gene	5877	12	Simulated
Phrank-Gene	5920	1	Simulated
Phrank-Gene	5924	10	Simulated
Phrank-Gene	5928	7	Simulated
Phrank-Gene	5938	8.5	Simulated
Phrank-Gene	5939	5	Simulated
Phrank-Gene	5948	19	Simulated
Phrank-Gene	5959	1	Simulated
Phrank-Gene	5967	14	Simulated
Phrank-Gene	5975	10	Simulated
Phrank-Gene	5979	3	Simulated
Phrank-Gene	5996	10	Simulated
Phrank-Gene	6019	13.5	Simulated
Phrank-Gene	6022	7	Simulated
Phrank-Gene	6064	1	Simulated
Phrank-Gene	6065	13	Simulated
Phrank-Gene	6068	16	Simulated
Phrank-Gene	6069	2	Simulated
Phrank-Gene	6074	14.5	Simulated
Phrank-Gene	6076	13.5	Simulated
Phrank-Gene	6081	8.5	Simulated
Phrank-Gene	6085	9.5	Simulated
Phrank-Gene	6104	9	Simulated
Phrank-Gene	6106	10	Simulated
Phrank-Gene	6137	7.5	Simulated
Phrank-Gene	6164	11	Simulated
Phrank-Gene	6171	9	Simulated
Phrank-Gene	6175	15.5	Simulated
Phrank-Gene	6199	1	Simulated
Phrank-Gene	6201	20	Simulated
Phrank-Gene	6208	8	Simulated
Phrank-Gene	6221	11.5	Simulated
Phrank-Gene	6227	9	Simulated
Phrank-Gene	6250	2	Simulated
Phrank-Gene	6257	11	Simulated
Phrank-Gene	6267	2	Simulated
Phrank-Gene	6273	13.5	Simulated
Phrank-Gene	6275	16.5	Simulated
Phrank-Gene	6302	3	Simulated
Phrank-Gene	6303	11.5	Simulated
Phrank-Gene	6324	1	Simulated
Phrank-Gene	6331	4	Simulated
Phrank-Gene	6359	1	Simulated
Phrank-Gene	6380	13.5	Simulated
Phrank-Gene	6399	11.5	Simulated
Phrank-Gene	6421	12.5	Simulated
Phrank-Gene	6427	11.5	Simulated
Phrank-Gene	6428	11.5	Simulated
Phrank-Gene	6432	17	Simulated
Phrank-Gene	6448	2	Simulated
Phrank-Gene	6453	7.5	Simulated
Phrank-Gene	6466	1	Simulated
Phrank-Gene	6473	1	Simulated
Phrank-Gene	6474	1	Simulated
Phrank-Gene	6476	8	Simulated
Phrank-Gene	6492	11	Simulated
Phrank-Gene	6502	9	Simulated
Phrank-Gene	6504	11.5	Simulated
Phrank-Gene	6512	8	Simulated
Phrank-Gene	6535	11.5	Simulated
Phrank-Gene	6536	1	Simulated
Phrank-Gene	6556	10.5	Simulated
Phrank-Gene	6572	13	Simulated
Phrank-Gene	6577	12	Simulated
Phrank-Gene	6585	11	Simulated
Phrank-Gene	6588	15.5	Simulated
Phrank-Gene	6592	1	Simulated
Phrank-Gene	6593	4	Simulated
Phrank-Gene	6595	6	Simulated
Phrank-Gene	6597	15	Simulated
Phrank-Gene	6614	5	Simulated
Phrank-Gene	6623	11.5	Simulated
Phrank-Gene	6647	5	Simulated
Phrank-Gene	6662	7	Simulated
Phrank-Gene	6663	11.5	Simulated
Phrank-Gene	6664	3	Simulated
Phrank-Gene	6670	1	Simulated
Phrank-Gene	6683	12	Simulated
Phrank-Gene	6693	10.5	Simulated
Phrank-Gene	6713	13	Simulated
Phrank-Gene	6719	1	Simulated
Phrank-Gene	6725	6	Simulated
Phrank-Gene	6746	12	Simulated
Phrank-Gene	6747	2	Simulated
Phrank-Gene	6750	11.5	Simulated
Phrank-Gene	6752	4	Simulated
Phrank-Gene	6758	5	Simulated
Phrank-Gene	6760	12.5	Simulated
Phrank-Gene	6780	9	Simulated
Phrank-Gene	6783	11.5	Simulated
Phrank-Gene	6791	9.5	Simulated
Phrank-Gene	6810	1	Simulated
Phrank-Gene	6812	13.5	Simulated
Phrank-Gene	6819	14	Simulated
Phrank-Gene	6824	6.5	Simulated
Phrank-Gene	6850	10.5	Simulated
Phrank-Gene	6869	2	Simulated
Phrank-Gene	6873	2	Simulated
Phrank-Gene	6885	2	Simulated
Phrank-Gene	6895	3	Simulated
Phrank-Gene	6905	7	Simulated
Phrank-Gene	6910	1	Simulated
Phrank-Gene	6931	13	Simulated
Phrank-Gene	6958	9	Simulated
Phrank-Gene	6974	10.5	Simulated
Phrank-Gene	6977	3	Simulated
Phrank-Gene	6988	11	Simulated
Phrank-Gene	6999	18.5	Simulated
Phrank-Gene	7020	9	Simulated
Phrank-Gene	7027	11.5	Simulated
Phrank-Gene	7064	3	Simulated
Phrank-Gene	7066	2	Simulated
Phrank-Gene	7067	1	Simulated
Phrank-Gene	7109	4	Simulated
Phrank-Gene	7112	11.5	Simulated
Phrank-Gene	7114	12.5	Simulated
Phrank-Gene	7169	14	Simulated
Phrank-Gene	7203	12	Simulated
Phrank-Gene	7204	14	Simulated
Phrank-Gene	7209	1	Simulated
Phrank-Gene	7218	14.5	Simulated
Phrank-Gene	7220	4	Simulated
Phrank-Gene	7224	15.5	Simulated
Phrank-Gene	7228	11.5	Simulated
Phrank-Gene	7255	8	Simulated
Phrank-Gene	7257	8.5	Simulated
Phrank-Gene	7271	1	Simulated
Phrank-Gene	7284	10	Simulated
Phrank-Gene	7303	12.5	Simulated
Phrank-Gene	7314	15	Simulated
Phrank-Gene	7319	9	Simulated
Phrank-Gene	7332	1	Simulated
Phrank-Gene	7335	1	Simulated
Phrank-Gene	7337	9.5	Simulated
Phrank-Gene	7341	1	Simulated
Phrank-Gene	7344	13	Simulated
Phrank-Gene	7349	2	Simulated
Phrank-Gene	7352	18.5	Simulated
Phrank-Gene	7361	10	Simulated
Phrank-Gene	7371	13	Simulated
Phrank-Gene	7373	14	Simulated
Phrank-Gene	7400	14	Simulated
Phrank-Gene	7401	9.5	Simulated
Phrank-Gene	7403	9	Simulated
Phrank-Gene	7409	13	Simulated
Phrank-Gene	7437	17.5	Simulated
Phrank-Gene	7442	12.5	Simulated
Phrank-Gene	7462	1	Simulated
Phrank-Gene	7486	11	Simulated
Phrank-Gene	7501	11.5	Simulated
Phrank-Gene	7503	4	Simulated
Phrank-Gene	7504	9.5	Simulated
Phrank-Gene	7534	1	Simulated
Phrank-Gene	7576	3	Simulated
Phrank-Gene	7584	12.5	Simulated
Phrank-Gene	7596	9	Simulated
Phrank-Gene	7602	17.5	Simulated
Phrank-Gene	7642	1	Simulated
Phrank-Gene	7657	6.5	Simulated
Phrank-Gene	7658	3	Simulated
Phrank-Gene	7680	11	Simulated
Phrank-Gene	7683	9.5	Simulated
Phrank-Gene	7694	7.5	Simulated
Phrank-Gene	7695	15.5	Simulated
Phrank-Gene	7705	1	Simulated
Phrank-Gene	7710	1	Simulated
Phrank-Gene	7719	10	Simulated
Phrank-Gene	7726	15	Simulated
Phrank-Gene	7739	11	Simulated
Phrank-Gene	7745	12.5	Simulated
Phrank-Gene	7754	13.5	Simulated
Phrank-Gene	7755	14	Simulated
Phrank-Gene	7779	10	Simulated
Phrank-Gene	7785	11.5	Simulated
Phrank-Gene	7788	9	Simulated
Phrank-Gene	7792	12	Simulated
Phrank-Gene	7804	2	Simulated
Phrank-Gene	7805	3	Simulated
Phrank-Gene	7807	2	Simulated
Phrank-Gene	7809	7.5	Simulated
Phrank-Gene	7835	2	Simulated
Phrank-Gene	7846	13	Simulated
Phrank-Gene	7848	3	Simulated
Phrank-Gene	7861	13.5	Simulated
Phrank-Gene	7863	10	Simulated
Phrank-Gene	7865	14	Simulated
Phrank-Gene	7910	9	Simulated
Phrank-Gene	7921	11.5	Simulated
Phrank-Gene	7930	7.5	Simulated
Phrank-Gene	7996	4	Simulated
Phrank-Gene	8006	8	Simulated
Phrank-Gene	8023	9	Simulated
Phrank-Gene	8027	5	Simulated
Phrank-Gene	8030	19	Simulated
Phrank-Gene	8045	12	Simulated
Phrank-Gene	8047	13	Simulated
Phrank-Gene	8049	10.5	Simulated
Phrank-Gene	8055	1	Simulated
Phrank-Gene	8059	9	Simulated
Phrank-Gene	8062	9.5	Simulated
Phrank-Gene	8071	11.5	Simulated
Phrank-Gene	8085	1	Simulated
Phrank-Gene	8090	7.5	Simulated
Phrank-Gene	8107	14	Simulated
Phrank-Gene	8113	9	Simulated
Phrank-Gene	8123	13.5	Simulated
Phrank-Gene	8148	8	Simulated
Phrank-Gene	8162	8	Simulated
Phrank-Gene	8165	15	Simulated
Phrank-Gene	8185	13	Simulated
Phrank-Gene	8187	4	Simulated
Phrank-Gene	8189	3	Simulated
Phrank-Gene	8214	1	Simulated
Phrank-Gene	8216	3	Simulated
Phrank-Gene	8234	18	Simulated
Phrank-Gene	8237	5	Simulated
Phrank-Gene	8247	10	Simulated
Phrank-Gene	8249	4	Simulated
Phrank-Gene	8250	1	Simulated
Phrank-Gene	8265	6	Simulated
Phrank-Gene	8269	11.5	Simulated
Phrank-Gene	8271	6.5	Simulated
Phrank-Gene	8274	4	Simulated
Phrank-Gene	8278	3	Simulated
Phrank-Gene	8282	13.5	Simulated
Phrank-Gene	8283	10.5	Simulated
Phrank-Gene	8300	14.5	Simulated
Phrank-Gene	8311	9.5	Simulated
Phrank-Gene	8316	15	Simulated
Phrank-Gene	8318	9	Simulated
Phrank-Gene	8337	12	Simulated
Phrank-Gene	8340	17	Simulated
Phrank-Gene	8342	3	Simulated
Phrank-Gene	8344	11	Simulated
Phrank-Gene	8348	12.5	Simulated
Phrank-Gene	8356	1	Simulated
Phrank-Gene	8364	4	Simulated
Phrank-Gene	8375	9.5	Simulated
Phrank-Gene	8380	11	Simulated
Phrank-Gene	8384	7	Simulated
Phrank-Gene	8394	6	Simulated
Phrank-Gene	8397	15	Simulated
Phrank-Gene	8409	12	Simulated
Phrank-Gene	8420	16	Simulated
Phrank-Gene	8422	10.5	Simulated
Phrank-Gene	8425	8	Simulated
Phrank-Gene	8427	7.5	Simulated
Phrank-Gene	8431	11.5	Simulated
Phrank-Gene	8440	7	Simulated
Phrank-Gene	8443	1	Simulated
Phrank-Gene	8458	13.5	Simulated
Phrank-Gene	8469	14.5	Simulated
Phrank-Gene	8477	14.5	Simulated
Phrank-Gene	8484	10	Simulated
Phrank-Gene	8496	1	Simulated
Phrank-Gene	8502	11	Simulated
Phrank-Gene	8503	7	Simulated
Phrank-Gene	8507	17	Simulated
Phrank-Gene	8515	14.5	Simulated
Phrank-Gene	8554	15.5	Simulated
Phrank-Gene	8568	4	Simulated
Phrank-Gene	8584	15.5	Simulated
Phrank-Gene	8590	1	Simulated
Phrank-Gene	8591	4	Simulated
Phrank-Gene	8602	12.5	Simulated
Phrank-Gene	8634	11	Simulated
Phrank-Gene	8652	2	Simulated
Phrank-Gene	8676	11	Simulated
Phrank-Gene	8715	13	Simulated
Phrank-Gene	8738	11	Simulated
Phrank-Gene	8739	12	Simulated
Phrank-Gene	8785	2	Simulated
Phrank-Gene	8795	10	Simulated
Phrank-Gene	8804	3	Simulated
Phrank-Gene	8808	2	Simulated
Phrank-Gene	8837	2	Simulated
Phrank-Gene	8839	14	Simulated
Phrank-Gene	8850	11.5	Simulated
Phrank-Gene	8858	1	Simulated
Phrank-Gene	8872	8	Simulated
Phrank-Gene	8879	14.5	Simulated
Phrank-Gene	8881	11	Simulated
Phrank-Gene	8883	5	Simulated
Phrank-Gene	8884	12.5	Simulated
Phrank-Gene	8893	9	Simulated
Phrank-Gene	8906	3	Simulated
Phrank-Gene	8921	12	Simulated
Phrank-Gene	8932	2	Simulated
Phrank-Gene	8933	7	Simulated
Phrank-Gene	8943	1	Simulated
Phrank-Gene	8972	9.5	Simulated
Phrank-Gene	8974	10	Simulated
Phrank-Gene	8978	4	Simulated
Phrank-Gene	8996	12	Simulated
Phrank-Gene	9000	1	Simulated
Phrank-Gene	9003	9	Simulated
Phrank-Gene	9010	6	Simulated
Phrank-Gene	9013	15.5	Simulated
Phrank-Gene	9025	13.5	Simulated
Phrank-Gene	9030	12.5	Simulated
Phrank-Gene	9034	2	Simulated
Phrank-Gene	9053	7	Simulated
Phrank-Gene	9054	7	Simulated
Phrank-Gene	9059	18.5	Simulated
Phrank-Gene	9061	11	Simulated
Phrank-Gene	9064	8	Simulated
Phrank-Gene	9070	4.5	Simulated
Phrank-Gene	9086	4	Simulated
Phrank-Gene	9090	2	Simulated
Phrank-Gene	9094	8.5	Simulated
Phrank-Gene	9095	14	Simulated
Phrank-Gene	9096	11	Simulated
Phrank-Gene	9107	9	Simulated
Phrank-Gene	9132	1	Simulated
Phrank-Gene	9136	10	Simulated
Phrank-Gene	9143	15	Simulated
Phrank-Gene	9170	1	Simulated
Phrank-Gene	9182	1	Simulated
Phrank-Gene	9199	4	Simulated
Phrank-Gene	9228	14.5	Simulated
Phrank-Gene	9235	1	Simulated
Phrank-Gene	9255	1	Simulated
Phrank-Gene	9259	11.5	Simulated
Phrank-Gene	9260	12.5	Simulated
Phrank-Gene	9276	12	Simulated
Phrank-Gene	9279	8	Simulated
Phrank-Gene	9284	8	Simulated
Phrank-Gene	9288	13.5	Simulated
Phrank-Gene	9295	9	Simulated
Phrank-Gene	9297	17.5	Simulated
Phrank-Gene	9322	1	Simulated
Phrank-Gene	9325	13.5	Simulated
Phrank-Gene	9329	11	Simulated
Phrank-Gene	9345	11	Simulated
Phrank-Gene	9354	1	Simulated
Phrank-Gene	9370	10	Simulated
Phrank-Gene	9372	9	Simulated
Phrank-Gene	9378	5	Simulated
Phrank-Gene	9382	8.5	Simulated
Phrank-Gene	9383	4	Simulated
Phrank-Gene	9402	10.5	Simulated
Phrank-Gene	9409	12.5	Simulated
Phrank-Gene	9417	6	Simulated
Phrank-Gene	9423	17.5	Simulated
Phrank-Gene	9424	7.5	Simulated
Phrank-Gene	9425	20.5	Simulated
Phrank-Gene	9429	7	Simulated
Phrank-Gene	9446	3	Simulated
Phrank-Gene	9469	16.5	Simulated
Phrank-Gene	9471	8.5	Simulated
Phrank-Gene	9479	4	Simulated
Phrank-Gene	9486	1	Simulated
Phrank-Gene	9487	15	Simulated
Phrank-Gene	9492	5	Simulated
Phrank-Gene	9493	15	Simulated
Phrank-Gene	9501	2	Simulated
Phrank-Gene	9518	15	Simulated
Phrank-Gene	9520	1	Simulated
Phrank-Gene	9528	8	Simulated
Phrank-Gene	9529	7.5	Simulated
Phrank-Gene	9535	1	Simulated
Phrank-Gene	9540	12	Simulated
Phrank-Gene	9544	6	Simulated
Phrank-Gene	9546	10.5	Simulated
Phrank-Gene	9550	1	Simulated
Phrank-Gene	9551	6	Simulated
Phrank-Gene	9558	4	Simulated
Phrank-Gene	9563	15	Simulated
Phrank-Gene	9571	1	Simulated
Phrank-Gene	9575	10	Simulated
Phrank-Gene	9595	11.5	Simulated
Phrank-Gene	9609	1	Simulated
Phrank-Gene	9611	4	Simulated
Phrank-Gene	9619	9.5	Simulated
Phrank-Gene	9627	13.5	Simulated
Phrank-Gene	9628	14.5	Simulated
Phrank-Gene	9639	3	Simulated
Phrank-Gene	9648	12	Simulated
Phrank-Gene	9653	13	Simulated
Phrank-Gene	9654	2	Simulated
Phrank-Gene	9656	10	Simulated
Phrank-Gene	9660	7	Simulated
Phrank-Gene	9668	7	Simulated
Phrank-Gene	9674	13	Simulated
Phrank-Gene	9689	16	Simulated
Phrank-Gene	9693	1	Simulated
Phrank-Gene	9695	14	Simulated
Phrank-Gene	9696	12	Simulated
Phrank-Gene	9698	10.5	Simulated
Phrank-Gene	9711	11	Simulated
Phrank-Gene	9712	9	Simulated
Phrank-Gene	9718	12	Simulated
Phrank-Gene	9728	7.5	Simulated
Phrank-Gene	9729	3	Simulated
Phrank-Gene	9730	6	Simulated
Phrank-Gene	9737	4	Simulated
Phrank-Gene	9746	15	Simulated
Phrank-Gene	9748	11	Simulated
Phrank-Gene	9749	4	Simulated
Phrank-Gene	9759	6	Simulated
Phrank-Gene	9765	1	Simulated
Phrank-Gene	9766	3	Simulated
Phrank-Gene	9772	12	Simulated
Phrank-Gene	9773	1	Simulated
Phrank-Gene	9799	17.5	Simulated
Phrank-Gene	9803	12	Simulated
Phrank-Gene	9826	1	Simulated
Phrank-Gene	9829	14	Simulated
Phrank-Gene	9832	11	Simulated
Phrank-Gene	9846	1	Simulated
Phrank-Gene	9864	2	Simulated
Phrank-Gene	9882	14.5	Simulated
Phrank-Gene	9894	11.5	Simulated
Phrank-Gene	9896	13.5	Simulated
Phrank-Gene	9909	13.5	Simulated
Phrank-Gene	9925	2	Simulated
Phrank-Gene	9933	1	Simulated
Phrank-Gene	9944	10	Simulated
Phrank-Gene	9951	11	Simulated
Phrank-Gene	9958	1	Simulated
Phrank-Gene	9961	14	Simulated
Phrank-Gene	9977	14.5	Simulated
Phrank-Gene	9981	13.5	Simulated
Phrank-Gene	9986	9.5	Simulated
Phrank-Gene	9993	10	Simulated
Phrank-Gene	10007	13	Simulated
Phrank-Gene	10020	1	Simulated
Phrank-Gene	10028	8.5	Simulated
Phrank-Gene	10029	7	Simulated
Phrank-Gene	10041	1	Simulated
Phrank-Gene	10052	2	Simulated
Phrank-Gene	10093	8.5	Simulated
Phrank-Gene	10095	12	Simulated
Phrank-Gene	10096	13.5	Simulated
Phrank-Gene	10101	15.5	Simulated
Phrank-Gene	10103	11.5	Simulated
Phrank-Gene	10106	4	Simulated
Phrank-Gene	10137	16	Simulated
Phrank-Gene	10148	1	Simulated
Phrank-Gene	10202	8	Simulated
Phrank-Gene	10207	14.5	Simulated
Phrank-Gene	10221	5	Simulated
Phrank-Gene	10226	12	Simulated
Phrank-Gene	10233	18	Simulated
Phrank-Gene	10237	15	Simulated
Phrank-Gene	10261	3	Simulated
Phrank-Gene	10268	2	Simulated
Phrank-Gene	10269	15.5	Simulated
Phrank-Gene	10275	1	Simulated
Phrank-Gene	10278	9	Simulated
Phrank-Gene	10280	14.5	Simulated
Phrank-Gene	10284	7	Simulated
Phrank-Gene	10291	11.5	Simulated
Phrank-Gene	10297	14.5	Simulated
Phrank-Gene	10312	1	Simulated
Phrank-Gene	10314	14	Simulated
Phrank-Gene	10328	8.5	Simulated
Phrank-Gene	10340	2	Simulated
Phrank-Gene	10358	7	Simulated
Phrank-Gene	10372	1	Simulated
Phrank-Gene	10395	16	Simulated
Phrank-Gene	10402	19	Simulated
Phrank-Gene	10404	11.5	Simulated
Phrank-Gene	10406	12.5	Simulated
Phrank-Gene	10407	2	Simulated
Phrank-Gene	10414	2	Simulated
Phrank-Gene	10424	7	Simulated
Phrank-Gene	10428	8	Simulated
Phrank-Gene	10438	7	Simulated
Phrank-Gene	10445	6	Simulated
Phrank-Gene	10450	5	Simulated
Phrank-Gene	10473	14	Simulated
Phrank-Gene	10502	15.5	Simulated
Phrank-Gene	10509	5	Simulated
Phrank-Gene	10524	11.5	Simulated
Phrank-Gene	10526	1	Simulated
Phrank-Gene	10547	3	Simulated
Phrank-Gene	10562	11	Simulated
Phrank-Gene	10567	1	Simulated
Phrank-Gene	10580	2	Simulated
Phrank-Gene	10585	8.5	Simulated
Phrank-Gene	10588	5	Simulated
Phrank-Gene	10590	12	Simulated
Phrank-Gene	10591	7	Simulated
Phrank-Gene	10612	1	Simulated
Phrank-Gene	10616	9.5	Simulated
Phrank-Gene	10619	6	Simulated
Phrank-Gene	10622	10.5	Simulated
Phrank-Gene	10624	11.5	Simulated
Phrank-Gene	10633	1	Simulated
Phrank-Gene	10634	1	Simulated
Phrank-Gene	10647	14.5	Simulated
Phrank-Gene	10656	1	Simulated
Phrank-Gene	10658	8.5	Simulated
Phrank-Gene	10665	10	Simulated
Phrank-Gene	10672	12	Simulated
Phrank-Gene	10700	10	Simulated
Phrank-Gene	10703	16	Simulated
Phrank-Gene	10721	16	Simulated
Phrank-Gene	10750	1	Simulated
Phrank-Gene	10755	6	Simulated
Phrank-Gene	10784	10.5	Simulated
Phrank-Gene	10799	8	Simulated
Phrank-Gene	10808	13	Simulated
Phrank-Gene	10809	11.5	Simulated
Phrank-Gene	10823	14	Simulated
Phrank-Gene	10830	12	Simulated
Phrank-Gene	10833	4	Simulated
Phrank-Gene	10846	12	Simulated
Phrank-Gene	10853	1	Simulated
Phrank-Gene	10862	3	Simulated
Phrank-Gene	10875	4	Simulated
Phrank-Gene	10881	12.5	Simulated
Phrank-Gene	10899	11.5	Simulated
Phrank-Gene	10908	8.5	Simulated
Phrank-Gene	10912	10	Simulated
Phrank-Gene	10922	1	Simulated
Phrank-Gene	10924	2	Simulated
Phrank-Gene	10927	18.5	Simulated
Phrank-Gene	10929	11	Simulated
Phrank-Gene	10951	6	Simulated
Phrank-Gene	10975	8.5	Simulated
Phrank-Gene	10984	11.5	Simulated
Phrank-Gene	10993	11	Simulated
Phrank-Gene	11003	18.5	Simulated
Phrank-Gene	11009	14.5	Simulated
Phrank-Gene	11023	5	Simulated
Phrank-Gene	11026	14.5	Simulated
Phrank-Gene	11027	13	Simulated
Phrank-Gene	11039	11.5	Simulated
Phrank-Gene	11067	12.5	Simulated
Phrank-Gene	11079	5	Simulated
Phrank-Gene	11080	1	Simulated
Phrank-Gene	11101	1	Simulated
Phrank-Gene	11106	2	Simulated
Phrank-Gene	11109	5	Simulated
Phrank-Gene	11125	1	Simulated
Phrank-Gene	11135	8.5	Simulated
Phrank-Gene	11139	2	Simulated
Phrank-Gene	11162	1	Simulated
Phrank-Gene	11179	3	Simulated
Phrank-Gene	11189	10.5	Simulated
Phrank-Gene	11209	14.5	Simulated
Phrank-Gene	11218	9.5	Simulated
Phrank-Gene	11236	1	Simulated
Phrank-Gene	11240	1	Simulated
Phrank-Gene	11249	13.5	Simulated
Phrank-Gene	11258	13.5	Simulated
Phrank-Gene	11274	1	Simulated
Phrank-Gene	11297	2	Simulated
Phrank-Gene	11301	15.5	Simulated
Phrank-Gene	11332	16	Simulated
Phrank-Gene	11334	8.5	Simulated
Phrank-Gene	11340	7	Simulated
Phrank-Gene	11347	9	Simulated
Phrank-Gene	11351	11.5	Simulated
Phrank-Gene	11352	10	Simulated
Phrank-Gene	11353	12.5	Simulated
Phrank-Gene	11379	15.5	Simulated
Phrank-Gene	11384	7	Simulated
Phrank-Gene	11421	13.5	Simulated
Phrank-Gene	11429	14	Simulated
Phrank-Gene	11431	10	Simulated
Phrank-Gene	11439	1	Simulated
Phrank-Gene	11454	1	Simulated
Phrank-Gene	11459	1	Simulated
Phrank-Gene	11464	4	Simulated
Phrank-Gene	11512	6.5	Simulated
Phrank-Gene	11518	1	Simulated
Phrank-Gene	11537	6	Simulated
Phrank-Gene	11548	12.5	Simulated
Phrank-Gene	11550	1	Simulated
Phrank-Gene	11555	5	Simulated
Phrank-Gene	11592	6	Simulated
Phrank-Gene	11593	3	Simulated
Phrank-Gene	11602	8	Simulated
Phrank-Gene	11617	12	Simulated
Phrank-Gene	11623	8.5	Simulated
Phrank-Gene	11628	9	Simulated
Phrank-Gene	11637	12.5	Simulated
Phrank-Gene	11649	7	Simulated
Phrank-Gene	11660	13.5	Simulated
Phrank-Gene	11661	3	Simulated
Phrank-Gene	11673	12	Simulated
Phrank-Gene	11694	14.5	Simulated
Phrank-Gene	11708	10.5	Simulated
Phrank-Gene	11727	13	Simulated
Phrank-Gene	11752	1	Simulated
Phrank-Gene	11760	8	Simulated
Phrank-Gene	11772	11.5	Simulated
Phrank-Gene	11773	6	Simulated
Phrank-Gene	11775	10.5	Simulated
Phrank-Gene	11779	2	Simulated
Phrank-Gene	11781	11.5	Simulated
Phrank-Gene	11786	7	Simulated
Phrank-Gene	11791	13	Simulated
Phrank-Gene	11805	3	Simulated
Phrank-Gene	11807	10.5	Simulated
Phrank-Gene	11810	18	Simulated
Phrank-Gene	11818	8.5	Simulated
Phrank-Gene	11820	13	Simulated
Phrank-Gene	11829	5	Simulated
Phrank-Gene	11833	9.5	Simulated
Phrank-Gene	11841	1	Simulated
Phrank-Gene	11849	15.5	Simulated
Phrank-Gene	11851	12	Simulated
Phrank-Gene	11861	1	Simulated
Phrank-Gene	11878	9.5	Simulated
Phrank-Gene	11885	10	Simulated
Phrank-Gene	11887	9.5	Simulated
Phrank-Gene	11893	6	Simulated
Phrank-Gene	11896	1	Simulated
Phrank-Gene	11898	11.5	Simulated
Phrank-Gene	11906	10.5	Simulated
Phrank-Gene	11909	3	Simulated
Phrank-Gene	11953	9.5	Simulated
Phrank-Gene	11962	1	Simulated
Phrank-Gene	11964	14.5	Simulated
Phrank-Gene	11971	3	Simulated
Phrank-Gene	11977	12	Simulated
Phrank-Gene	11988	16.5	Simulated
Phrank-Gene	12009	3	Simulated
Phrank-Gene	12018	1	Simulated
Phrank-Gene	12028	3	Simulated
Phrank-Gene	12044	9.5	Simulated
Phrank-Gene	12064	15.5	Simulated
Phrank-Gene	12071	12	Simulated
Phrank-Gene	12073	10	Simulated
Phrank-Gene	12085	13	Simulated
Phrank-Gene	12090	13.5	Simulated
Phrank-Gene	12116	7	Simulated
Phrank-Gene	12136	6	Simulated
Phrank-Gene	12146	1	Simulated
Phrank-Gene	12148	9	Simulated
Phrank-Gene	12162	8	Simulated
Phrank-Gene	12173	8.5	Simulated
Phrank-Gene	12177	12	Simulated
Phrank-Gene	12179	3	Simulated
Phrank-Gene	12192	12	Simulated
Phrank-Gene	12194	9	Simulated
Phrank-Gene	12215	2	Simulated
Phrank-Gene	12219	2	Simulated
Phrank-Gene	12243	14.5	Simulated
Phrank-Gene	12249	7	Simulated
Phrank-Gene	12251	1	Simulated
Phrank-Gene	12259	7.5	Simulated
Phrank-Gene	12267	13.5	Simulated
Phrank-Gene	12273	17	Simulated
Phrank-Gene	12283	10.5	Simulated
Phrank-Gene	12287	6	Simulated
Phrank-Gene	12305	7	Simulated
Phrank-Gene	12311	14	Simulated
Phrank-Gene	12312	12	Simulated
Phrank-Gene	12320	17.5	Simulated
Phrank-Gene	12327	1	Simulated
Phrank-Gene	12333	21.5	Simulated
Phrank-Gene	12341	18	Simulated
Phrank-Gene	12347	10.5	Simulated
Phrank-Gene	12353	11.5	Simulated
Phrank-Gene	12360	16.5	Simulated
Phrank-Gene	12367	11	Simulated
Phrank-Gene	12377	11.5	Simulated
Phrank-Gene	12386	2	Simulated
Phrank-Gene	12387	12	Simulated
Phrank-Gene	12409	10	Simulated
Phrank-Gene	12456	13.5	Simulated
Phrank-Gene	12461	11.5	Simulated
Phrank-Gene	12466	6	Simulated
Phrank-Gene	12467	10.5	Simulated
Phrank-Gene	12471	11	Simulated
Phrank-Gene	12472	5	Simulated
Phrank-Gene	12481	1	Simulated
Phrank-Gene	12495	8	Simulated
Phrank-Gene	12500	15.5	Simulated
Phrank-Gene	12501	2	Simulated
Phrank-Gene	12504	1	Simulated
Phrank-Gene	12518	2	Simulated
Phrank-Gene	12537	11	Simulated
Phrank-Gene	12556	1	Simulated
Phrank-Gene	12578	3	Simulated
Phrank-Gene	12586	1	Simulated
Phrank-Gene	12598	1	Simulated
Phrank-Gene	12620	10	Simulated
Phrank-Gene	12637	1	Simulated
Phrank-Gene	12661	3	Simulated
Phrank-Gene	12671	6.5	Simulated
Phrank-Gene	12679	6	Simulated
Phrank-Gene	12684	15	Simulated
Phrank-Gene	12688	10	Simulated
Phrank-Gene	12692	4	Simulated
Phrank-Gene	12705	17.5	Simulated
Phrank-Gene	12717	2	Simulated
Phrank-Gene	12723	6	Simulated
Phrank-Gene	12735	4	Simulated
Phrank-Gene	12737	14.5	Simulated
Phrank-Gene	12746	1	Simulated
Phrank-Gene	12748	12	Simulated
Phrank-Gene	12752	9	Simulated
Phrank-Gene	12756	1	Simulated
Phrank-Gene	12777	5	Simulated
Phrank-Gene	12780	11.5	Simulated
Phrank-Gene	12784	1	Simulated
Phrank-Gene	12799	14.5	Simulated
Phrank-Gene	12807	11.5	Simulated
Phrank-Gene	12826	7	Simulated
Phrank-Gene	12847	10	Simulated
Phrank-Gene	12863	7	Simulated
Phrank-Gene	12886	14.5	Simulated
Phrank-Gene	12888	12.5	Simulated
Phrank-Gene	12890	13	Simulated
Phrank-Gene	12894	9	Simulated
Phrank-Gene	12907	9.5	Simulated
Phrank-Gene	12908	9	Simulated
Phrank-Gene	12912	1	Simulated
Phrank-Gene	12913	10.5	Simulated
Phrank-Gene	12927	5	Simulated
Phrank-Gene	12935	10.5	Simulated
Phrank-Gene	12940	2	Simulated
Phrank-Gene	12955	11.5	Simulated
Phrank-Gene	13002	1	Simulated
Phrank-Gene	13008	8.5	Simulated
Phrank-Gene	13010	9	Simulated
Phrank-Gene	13031	7	Simulated
Phrank-Gene	13040	6	Simulated
Phrank-Gene	13057	2	Simulated
Phrank-Gene	13066	14	Simulated
Phrank-Gene	13073	14.5	Simulated
Phrank-Gene	13095	12	Simulated
Phrank-Gene	13100	13.5	Simulated
Phrank-Gene	13104	9	Simulated
Phrank-Gene	13109	9	Simulated
Phrank-Gene	13111	11	Simulated
Phrank-Gene	13130	1	Simulated
Phrank-Gene	13136	1	Simulated
Phrank-Gene	13137	1	Simulated
Phrank-Gene	13142	9	Simulated
Phrank-Gene	13147	14	Simulated
Phrank-Gene	13168	1	Simulated
Phrank-Gene	13170	1	Simulated
Phrank-Gene	13171	13	Simulated
Phrank-Gene	13177	9	Simulated
Phrank-Gene	13190	9.5	Simulated
Phrank-Gene	13203	12.5	Simulated
Phrank-Gene	13222	1	Simulated
Phrank-Gene	13231	10.5	Simulated
Phrank-Gene	13233	6.5	Simulated
Phrank-Gene	13253	13	Simulated
Phrank-Gene	13273	11	Simulated
Phrank-Gene	13298	5	Simulated
Phrank-Gene	13317	9	Simulated
Phrank-Gene	13340	4	Simulated
Phrank-Gene	13380	12	Simulated
Phrank-Gene	13383	1	Simulated
Phrank-Gene	13387	13.5	Simulated
Phrank-Gene	13392	5	Simulated
Phrank-Gene	13395	1	Simulated
Phrank-Gene	13398	2	Simulated
Phrank-Gene	13414	14	Simulated
Phrank-Gene	13417	1	Simulated
Phrank-Gene	13418	12	Simulated
Phrank-Gene	13430	10	Simulated
Phrank-Gene	13431	8	Simulated
Phrank-Gene	13434	3	Simulated
Phrank-Gene	13447	1	Simulated
Phrank-Gene	13461	1	Simulated
Phrank-Gene	13482	15	Simulated
Phrank-Gene	13499	9	Simulated
Phrank-Gene	13510	2	Simulated
Phrank-Gene	13513	15	Simulated
Phrank-Gene	13515	9.5	Simulated
Phrank-Gene	13537	10	Simulated
Phrank-Gene	13539	13	Simulated
Phrank-Gene	13540	13	Simulated
Phrank-Gene	13555	8	Simulated
Phrank-Gene	13557	12.5	Simulated
Phrank-Gene	13581	8.5	Simulated
Phrank-Gene	13582	12.5	Simulated
Phrank-Gene	13592	12.5	Simulated
Phrank-Gene	13601	1	Simulated
Phrank-Gene	13612	6.5	Simulated
Phrank-Gene	13613	1	Simulated
Phrank-Gene	13618	6	Simulated
Phrank-Gene	13624	16	Simulated
Phrank-Gene	13626	1	Simulated
Phrank-Gene	13632	2	Simulated
Phrank-Gene	13636	6	Simulated
Phrank-Gene	13649	5	Simulated
Phrank-Gene	13670	10	Simulated
Phrank-Gene	13699	1	Simulated
Phrank-Gene	13702	10	Simulated
Phrank-Gene	13709	6	Simulated
Phrank-Gene	13710	2	Simulated
Phrank-Gene	13715	15	Simulated
Phrank-Gene	13740	1	Simulated
Phrank-Gene	13745	12	Simulated
Phrank-Gene	13751	10	Simulated
Phrank-Gene	13753	12.5	Simulated
Phrank-Gene	13757	1	Simulated
Phrank-Gene	13759	3	Simulated
Phrank-Gene	13775	2	Simulated
Phrank-Gene	13781	15.5	Simulated
Phrank-Gene	13792	12	Simulated
Phrank-Gene	13794	9	Simulated
Phrank-Gene	13796	16	Simulated
Phrank-Gene	13803	10.5	Simulated
Phrank-Gene	13806	1	Simulated
Phrank-Gene	13848	12.5	Simulated
Phrank-Gene	13852	10.5	Simulated
Phrank-Gene	13854	6.5	Simulated
Phrank-Gene	13862	7	Simulated
Phrank-Gene	13866	14.5	Simulated
Phrank-Gene	13870	16.5	Simulated
Phrank-Gene	13884	1	Simulated
Phrank-Gene	13889	5	Simulated
Phrank-Gene	13897	9	Simulated
Phrank-Gene	13904	18	Simulated
Phrank-Gene	13912	8.5	Simulated
Phrank-Gene	13926	15	Simulated
Phrank-Gene	13929	8	Simulated
Phrank-Gene	13940	10	Simulated
Phrank-Gene	13952	1	Simulated
Phrank-Gene	13955	7	Simulated
Phrank-Gene	13970	1	Simulated
Phrank-Gene	13982	19	Simulated
Phrank-Gene	13992	4	Simulated
Phrank-Gene	14015	10	Simulated
Phrank-Gene	14028	2	Simulated
Phrank-Gene	14034	9	Simulated
Phrank-Gene	14039	10.5	Simulated
Phrank-Gene	14043	9	Simulated
Phrank-Gene	14044	17.5	Simulated
Phrank-Gene	14046	1	Simulated
Phrank-Gene	14059	5	Simulated
Phrank-Gene	14073	13	Simulated
Phrank-Gene	14085	14.5	Simulated
Phrank-Gene	14090	11	Simulated
Phrank-Gene	14093	4	Simulated
Phrank-Gene	14107	14.5	Simulated
Phrank-Gene	14108	13.5	Simulated
Phrank-Gene	14110	6	Simulated
Phrank-Gene	14119	4	Simulated
Phrank-Gene	14136	1	Simulated
Phrank-Gene	14151	8.5	Simulated
Phrank-Gene	14160	4	Simulated
Phrank-Gene	14162	15.5	Simulated
Phrank-Gene	14181	6	Simulated
Phrank-Gene	14183	1	Simulated
Phrank-Gene	14185	8	Simulated
Phrank-Gene	14191	7	Simulated
Phrank-Gene	14200	1	Simulated
Phrank-Gene	14215	19.5	Simulated
Phrank-Gene	14216	16	Simulated
Phrank-Gene	14223	3	Simulated
Phrank-Gene	14257	11	Simulated
Phrank-Gene	14265	5.5	Simulated
Phrank-Gene	14277	1	Simulated
Phrank-Gene	14294	9	Simulated
Phrank-Gene	14306	6	Simulated
Phrank-Gene	14330	2	Simulated
Phrank-Gene	14340	2	Simulated
Phrank-Gene	14345	10	Simulated
Phrank-Gene	14346	1	Simulated
Phrank-Gene	14367	7	Simulated
Phrank-Gene	14389	2	Simulated
Phrank-Gene	14401	1	Simulated
Phrank-Gene	14409	15.5	Simulated
Phrank-Gene	14424	4	Simulated
Phrank-Gene	14446	10	Simulated
Phrank-Gene	14449	9	Simulated
Phrank-Gene	14459	13	Simulated
Phrank-Gene	14464	1	Simulated
Phrank-Gene	14473	2	Simulated
Phrank-Gene	14480	4	Simulated
Phrank-Gene	14482	3	Simulated
Phrank-Gene	14485	7	Simulated
Phrank-Gene	14491	1	Simulated
Phrank-Gene	14505	8.5	Simulated
Phrank-Gene	14508	10	Simulated
Phrank-Gene	14514	9.5	Simulated
Phrank-Gene	14517	8	Simulated
Phrank-Gene	14518	14.5	Simulated
Phrank-Gene	14524	12	Simulated
Phrank-Gene	14536	6	Simulated
Phrank-Gene	14555	1	Simulated
Phrank-Gene	14564	11	Simulated
Phrank-Gene	14576	8	Simulated
Phrank-Gene	14577	12.5	Simulated
Phrank-Gene	14582	1	Simulated
Phrank-Gene	14587	12.5	Simulated
Phrank-Gene	14600	12.5	Simulated
Phrank-Gene	14606	2	Simulated
Phrank-Gene	14610	1	Simulated
Phrank-Gene	14645	2	Simulated
Phrank-Gene	14653	13	Simulated
Phrank-Gene	14655	9.5	Simulated
Phrank-Gene	14665	1	Simulated
Phrank-Gene	14691	10.5	Simulated
Phrank-Gene	14698	1	Simulated
Phrank-Gene	14719	2	Simulated
Phrank-Gene	14721	23.5	Simulated
Phrank-Gene	14732	13.5	Simulated
Phrank-Gene	14733	12.5	Simulated
Phrank-Gene	14734	7	Simulated
Phrank-Gene	14738	15	Simulated
Phrank-Gene	14767	6.5	Simulated
Phrank-Gene	14778	12	Simulated
Phrank-Gene	14786	14.5	Simulated
Phrank-Gene	14794	10	Simulated
Phrank-Gene	14796	7	Simulated
Phrank-Gene	14836	13	Simulated
Phrank-Gene	14851	9.5	Simulated
Phrank-Gene	14858	2	Simulated
Phrank-Gene	14863	2	Simulated
Phrank-Gene	14864	6	Simulated
Phrank-Gene	14868	1	Simulated
Phrank-Gene	14880	1	Simulated
Phrank-Gene	14883	15	Simulated
Phrank-Gene	14909	9	Simulated
Phrank-Gene	14926	7	Simulated
Phrank-Gene	14930	12.5	Simulated
Phrank-Gene	14938	11.5	Simulated
Phrank-Gene	14944	11	Simulated
Phrank-Gene	14960	5	Simulated
Phrank-Gene	15009	8.5	Simulated
Phrank-Gene	15033	4	Simulated
Phrank-Gene	15057	3	Simulated
Phrank-Gene	15060	1	Simulated
Phrank-Gene	15073	5	Simulated
Phrank-Gene	15086	4	Simulated
Phrank-Gene	15088	7	Simulated
Phrank-Gene	15128	7	Simulated
Phrank-Gene	15136	11	Simulated
Phrank-Gene	15137	8	Simulated
Phrank-Gene	15181	2	Simulated
Phrank-Gene	15218	2	Simulated
Phrank-Gene	15223	9	Simulated
Phrank-Gene	15228	14	Simulated
Phrank-Gene	15252	9.5	Simulated
Phrank-Gene	15273	13	Simulated
Phrank-Gene	15277	2	Simulated
Phrank-Gene	15314	1	Simulated
Phrank-Gene	15323	6	Simulated
Phrank-Gene	15335	8.5	Simulated
Phrank-Gene	15341	11.5	Simulated
Phrank-Gene	15378	1	Simulated
Phrank-Gene	15385	12.5	Simulated
Phrank-Gene	15397	6	Simulated
Phrank-Gene	15403	7	Simulated
Phrank-Gene	15422	1	Simulated
Phrank-Gene	15426	6.5	Simulated
Phrank-Gene	15458	8.5	Simulated
Phrank-Gene	15467	1	Simulated
Phrank-Gene	15488	9.5	Simulated
Phrank-Gene	15490	6	Simulated
Phrank-Gene	15491	4	Simulated
Phrank-Gene	15516	9	Simulated
Phrank-Gene	15543	9	Simulated
Phrank-Gene	15547	13	Simulated
Phrank-Gene	15555	15	Simulated
Phrank-Gene	15556	17.5	Simulated
Phrank-Gene	15570	10	Simulated
Phrank-Gene	15581	12.5	Simulated
Phrank-Gene	15582	8	Simulated
Phrank-Gene	15586	11.5	Simulated
Phrank-Gene	15600	12.5	Simulated
Phrank-Gene	15604	2	Simulated
Phrank-Gene	15605	5	Simulated
Phrank-Gene	15610	11	Simulated
Phrank-Gene	15624	5	Simulated
Phrank-Gene	15632	8.5	Simulated
Phrank-Gene	15654	1	Simulated
Phrank-Gene	15658	4	Simulated
Phrank-Gene	15665	13.5	Simulated
Phrank-Gene	15674	3	Simulated
Phrank-Gene	15678	10	Simulated
Phrank-Gene	15679	4	Simulated
Phrank-Gene	15681	5	Simulated
Phrank-Gene	15696	11.5	Simulated
Phrank-Gene	15697	2	Simulated
Phrank-Gene	15698	13.5	Simulated
Phrank-Gene	15714	4	Simulated
Phrank-Gene	15725	17	Simulated
Phrank-Gene	15734	7	Simulated
Phrank-Gene	15738	4	Simulated
Phrank-Gene	15742	3	Simulated
Phrank-Gene	15744	4	Simulated
Phrank-Gene	15775	1	Simulated
Phrank-Gene	15783	1	Simulated
Phrank-Gene	15788	11.5	Simulated
Phrank-Gene	15790	7	Simulated
Phrank-Gene	15795	2	Simulated
Phrank-Gene	15799	10	Simulated
Phrank-Gene	15808	2	Simulated
Phrank-Gene	15809	10	Simulated
Phrank-Gene	15827	10	Simulated
Phrank-Gene	15842	10.5	Simulated
Phrank-Gene	15843	2	Simulated
Phrank-Gene	15850	7	Simulated
Phrank-Gene	15857	2	Simulated
Phrank-Gene	15868	5	Simulated
Phrank-Gene	15869	3	Simulated
Phrank-Gene	15876	3	Simulated
Phrank-Gene	15886	10.5	Simulated
Phrank-Gene	15894	2	Simulated
Phrank-Gene	15913	7.5	Simulated
Phrank-Gene	15914	5	Simulated
Phrank-Gene	15916	7	Simulated
Phrank-Gene	15918	1	Simulated
Phrank-Gene	15922	3	Simulated
Phrank-Gene	15928	11.5	Simulated
Phrank-Gene	15938	9.5	Simulated
Phrank-Gene	15944	8	Simulated
Phrank-Gene	15950	13	Simulated
Phrank-Gene	15993	1	Simulated
Phrank-Gene	16003	3	Simulated
Phrank-Gene	16025	1	Simulated
Phrank-Gene	16036	3	Simulated
Phrank-Gene	16039	10	Simulated
Phrank-Gene	16042	4	Simulated
Phrank-Gene	16043	16	Simulated
Phrank-Gene	16046	10	Simulated
Phrank-Gene	16051	7.5	Simulated
Phrank-Gene	16059	9	Simulated
Phrank-Gene	16064	3	Simulated
Phrank-Gene	16107	15.5	Simulated
Phrank-Gene	16117	4	Simulated
Phrank-Gene	16155	16.5	Simulated
Phrank-Gene	16171	10	Simulated
Phrank-Gene	16173	7	Simulated
Phrank-Gene	16175	1	Simulated
Phrank-Gene	16189	2	Simulated
Phrank-Gene	16198	14.5	Simulated
Phrank-Gene	16208	3	Simulated
Phrank-Gene	16214	4	Simulated
Phrank-Gene	16218	12.5	Simulated
Phrank-Gene	16220	13	Simulated
Phrank-Gene	16238	3	Simulated
Phrank-Gene	16241	11.5	Simulated
Phrank-Gene	16251	12.5	Simulated
Phrank-Gene	16263	15.5	Simulated
Phrank-Gene	16266	8	Simulated
Phrank-Gene	16274	17	Simulated
Phrank-Gene	16277	11	Simulated
Phrank-Gene	16283	6	Simulated
Phrank-Gene	16303	10.5	Simulated
Phrank-Gene	16307	10.5	Simulated
Phrank-Gene	16314	1	Simulated
Phrank-Gene	16322	4	Simulated
Phrank-Gene	16351	10	Simulated
Phrank-Gene	16357	6	Simulated
Phrank-Gene	16358	15	Simulated
Phrank-Gene	16361	13	Simulated
Phrank-Gene	16365	4	Simulated
Phrank-Gene	16366	4	Simulated
Phrank-Gene	16392	3	Simulated
Phrank-Gene	16396	12.5	Simulated
Phrank-Gene	16419	3.5	Simulated
Phrank-Gene	16425	1	Simulated
Phrank-Gene	16476	12	Simulated
Phrank-Gene	16480	8	Simulated
Phrank-Gene	16483	10	Simulated
Phrank-Gene	16496	17	Simulated
Phrank-Gene	16497	10.5	Simulated
Phrank-Gene	16499	10	Simulated
Phrank-Gene	16500	9	Simulated
Phrank-Gene	16502	11.5	Simulated
Phrank-Gene	16512	11.5	Simulated
Phrank-Gene	16529	7	Simulated
Phrank-Gene	16532	15	Simulated
Phrank-Gene	16538	15.5	Simulated
Phrank-Gene	16578	14	Simulated
Phrank-Gene	16618	13	Simulated
Phrank-Gene	16634	3	Simulated
Phrank-Gene	16637	1	Simulated
Phrank-Gene	16640	15.5	Simulated
Phrank-Gene	16649	8.5	Simulated
Phrank-Gene	16657	2	Simulated
Phrank-Gene	16658	3	Simulated
Phrank-Gene	16662	11	Simulated
Phrank-Gene	16663	4	Simulated
Phrank-Gene	16664	2	Simulated
Phrank-Gene	16669	19	Simulated
Phrank-Gene	16693	9	Simulated
Phrank-Gene	16710	3	Simulated
Phrank-Gene	16723	11	Simulated
Phrank-Gene	16730	8	Simulated
Phrank-Gene	16746	1	Simulated
Phrank-Gene	16755	11	Simulated
Phrank-Gene	16759	13.5	Simulated
Phrank-Gene	16763	2	Simulated
Phrank-Gene	16765	10	Simulated
Phrank-Gene	16792	3	Simulated
Phrank-Gene	16803	3	Simulated
Phrank-Gene	16806	10	Simulated
Phrank-Gene	16808	1	Simulated
Phrank-Gene	16811	8	Simulated
Phrank-Gene	16827	6	Simulated
Phrank-Gene	16839	14.5	Simulated
Phrank-Gene	16849	5	Simulated
Phrank-Gene	16862	3	Simulated
Phrank-Gene	16866	13	Simulated
Phrank-Gene	16876	11	Simulated
Phrank-Gene	16883	3	Simulated
Phrank-Gene	16908	10.5	Simulated
Phrank-Gene	16911	14	Simulated
Phrank-Gene	16918	7.5	Simulated
Phrank-Gene	16919	1	Simulated
Phrank-Gene	16925	13	Simulated
Phrank-Gene	16935	8.5	Simulated
Phrank-Gene	16951	2	Simulated
Phrank-Gene	16965	1	Simulated
Phrank-Gene	16971	10	Simulated
Phrank-Gene	16975	3	Simulated
Phrank-Gene	16983	1	Simulated
Phrank-Gene	16985	2	Simulated
Phrank-Gene	16986	19.5	Simulated
Phrank-Gene	16992	15.5	Simulated
Phrank-Gene	16994	10	Simulated
Phrank-Gene	16997	14	Simulated
Phrank-Gene	16998	18	Simulated
Phrank-Gene	17007	11	Simulated
Phrank-Gene	17008	1	Simulated
Phrank-Gene	17013	4	Simulated
Phrank-Gene	17019	5	Simulated
Phrank-Gene	17027	9.5	Simulated
Phrank-Gene	17029	8	Simulated
Phrank-Gene	17034	10	Simulated
Phrank-Gene	17043	2	Simulated
Phrank-Gene	17051	2	Simulated
Phrank-Gene	17053	11	Simulated
Phrank-Gene	17061	11.5	Simulated
Phrank-Gene	17066	7	Simulated
Phrank-Gene	17119	2	Simulated
Phrank-Gene	17149	10	Simulated
Phrank-Gene	17151	1	Simulated
Phrank-Gene	17186	10	Simulated
Phrank-Gene	17193	9.5	Simulated
Phrank-Gene	17196	18	Simulated
Phrank-Gene	17203	5.5	Simulated
Phrank-Gene	17209	2	Simulated
Phrank-Gene	17210	1	Simulated
Phrank-Gene	17215	20.5	Simulated
Phrank-Gene	17226	8	Simulated
Phrank-Gene	17228	1	Simulated
Phrank-Gene	17243	8	Simulated
Phrank-Gene	17253	7	Simulated
Phrank-Gene	17254	13	Simulated
Phrank-Gene	17271	1	Simulated
Phrank-Gene	17296	2	Simulated
Phrank-Gene	17299	15	Simulated
Phrank-Gene	17308	9.5	Simulated
Phrank-Gene	17345	1	Simulated
Phrank-Gene	17351	10	Simulated
Phrank-Gene	17361	8	Simulated
Phrank-Gene	17367	3	Simulated
Phrank-Gene	17368	4	Simulated
Phrank-Gene	17378	12.5	Simulated
Phrank-Gene	17382	2	Simulated
Phrank-Gene	17385	2	Simulated
Phrank-Gene	17388	3	Simulated
Phrank-Gene	17389	12.5	Simulated
Phrank-Gene	17392	17	Simulated
Phrank-Gene	17396	4	Simulated
Phrank-Gene	17400	13.5	Simulated
Phrank-Gene	17412	1	Simulated
Phrank-Gene	17442	1	Simulated
Phrank-Gene	17446	14	Simulated
Phrank-Gene	17457	1	Simulated
Phrank-Gene	17462	12	Simulated
Phrank-Gene	17468	13.5	Simulated
Phrank-Gene	17524	4	Simulated
Phrank-Gene	17533	4	Simulated
Phrank-Gene	17549	3	Simulated
Phrank-Gene	17553	2	Simulated
Phrank-Gene	17559	13	Simulated
Phrank-Gene	17573	17	Simulated
Phrank-Gene	17576	1	Simulated
Phrank-Gene	17580	8	Simulated
Phrank-Gene	17605	2	Simulated
Phrank-Gene	17607	5.5	Simulated
Phrank-Gene	17619	5	Simulated
Phrank-Gene	17625	7.5	Simulated
Phrank-Gene	17632	13	Simulated
Phrank-Gene	17650	4	Simulated
Phrank-Gene	17655	12.5	Simulated
Phrank-Gene	17665	17	Simulated
Phrank-Gene	17666	10.5	Simulated
Phrank-Gene	17673	14.5	Simulated
Phrank-Gene	17692	9	Simulated
Phrank-Gene	17700	2	Simulated
Phrank-Gene	17747	13	Simulated
Phrank-Gene	17748	15	Simulated
Phrank-Gene	17762	2	Simulated
Phrank-Gene	17770	5	Simulated
Phrank-Gene	17771	14	Simulated
Phrank-Gene	17779	11.5	Simulated
Phrank-Gene	17789	11	Simulated
Phrank-Gene	17791	1	Simulated
Phrank-Gene	17800	7.5	Simulated
Phrank-Gene	17822	11	Simulated
Phrank-Gene	17830	11.5	Simulated
Phrank-Gene	17834	14	Simulated
Phrank-Gene	17852	9.5	Simulated
Phrank-Gene	17869	2	Simulated
Phrank-Gene	17873	14.5	Simulated
Phrank-Gene	17874	3	Simulated
Phrank-Gene	17878	15.5	Simulated
Phrank-Gene	17892	1	Simulated
Phrank-Gene	17897	12.5	Simulated
Phrank-Gene	17907	1	Simulated
Phrank-Gene	17914	12	Simulated
Phrank-Gene	17919	4	Simulated
Phrank-Gene	17936	10	Simulated
Phrank-Gene	17937	14	Simulated
Phrank-Gene	17948	8.5	Simulated
[truncated: 41,541 more rows]

## Sheet: Sfig 2c known gene, new disease
names	patient_ids	ranks	patient_type
Phrank-Gene	6	15	Real-world
Phrank-Gene	132	5	Real-world
Phrank-Gene	68	5	Real-world
Phrank-Gene	89	14	Real-world
Phrank-Gene	129	11	Real-world
Phrank-Gene	111	10.5	Real-world
Phrank-Gene	235	12	Real-world
Phrank-Gene	21	15.5	Real-world
Phrank-Gene	214	8	Real-world
Phrank-Gene	148	12.5	Real-world
Phrank-Gene	85	4	Real-world
Phrank-Gene	54	6	Real-world
Phrank-Gene	5	5	Real-world
Phrank-Gene	163	2	Real-world
Phrank-Gene	239	16.5	Real-world
Phrank-Gene	253	14	Real-world
Phrank-Gene	227	1	Real-world
Phrank-Gene	134	6	Real-world
Phrank-Gene	209	6	Real-world
Phrank-Gene	181	1	Real-world
Phrank-Gene	18	6	Real-world
Phrank-Gene	161	7.5	Real-world
Phrank-Gene	81	6	Real-world
Phrank-Gene	179	2	Real-world
Phrank-Gene	24	13.5	Real-world
Phrank-Gene	164	17.5	Real-world
Phrank-Gene	116	9.5	Real-world
Phrank-Gene	50	5.5	Real-world
Phrank-Gene	174	9	Real-world
Phrank-Gene	41	3	Real-world
Phrank-Gene	100	7.5	Real-world
Phrank-Gene	40	14	Real-world
Phrank-Gene	138	11.5	Real-world
Phrank-Gene	229	4.5	Real-world
Phrank-Gene	63	14	Real-world
Phrank-Gene	26	4	Real-world
Phrank-Gene	11	8	Real-world
Phrank-Gene	99	11	Real-world
Phrank-Gene	60	7	Real-world
Phrank-Gene	222	20.5	Real-world
Phrank-Gene	225	5	Real-world
Phrank-Gene	56	16.5	Real-world
Phrank-Gene	43	7	Real-world
Phrank-Gene	160	2.5	Real-world
Phrank-Gene	127	17.5	Real-world
Phrank-Gene	153	21.5	Real-world
Phrank-Gene	110	5	Real-world
Phrank-Gene	184	8	Real-world
Phrank-Gene	243	19	Real-world
Phrank-Gene	206	10	Real-world
Phrank-Gene	151	21.5	Real-world
Phrank-Gene	95	16	Real-world
Phrank-Gene	30	7	Real-world
Phrank-Gene	29	7	Real-world
Phrank-Gene	135	7	Real-world
Phrank-Gene	158	11.5	Real-world
Phrank-Gene	232	1	Real-world
Phrank-Gene	106	5.5	Real-world
Phrank-Gene	242	20	Real-world
Phrank-Gene	38	1	Real-world
ERIC-Gene	6	14.5	Real-world
ERIC-Gene	132	5	Real-world
ERIC-Gene	68	5	Real-world
ERIC-Gene	89	14	Real-world
ERIC-Gene	129	11	Real-world
ERIC-Gene	111	10.5	Real-world
ERIC-Gene	235	10	Real-world
ERIC-Gene	21	15.5	Real-world
ERIC-Gene	214	8	Real-world
ERIC-Gene	148	12	Real-world
ERIC-Gene	85	5	Real-world
ERIC-Gene	54	6	Real-world
ERIC-Gene	5	5	Real-world
ERIC-Gene	163	2	Real-world
ERIC-Gene	239	16.5	Real-world
ERIC-Gene	253	13.5	Real-world
ERIC-Gene	227	1	Real-world
ERIC-Gene	134	6	Real-world
ERIC-Gene	209	6	Real-world
ERIC-Gene	181	1	Real-world
ERIC-Gene	18	6	Real-world
ERIC-Gene	161	7.5	Real-world
ERIC-Gene	81	6	Real-world
ERIC-Gene	179	1	Real-world
ERIC-Gene	24	13.5	Real-world
ERIC-Gene	164	17.5	Real-world
ERIC-Gene	116	9.5	Real-world
ERIC-Gene	50	5.5	Real-world
ERIC-Gene	174	9	Real-world
ERIC-Gene	41	1	Real-world
ERIC-Gene	100	7	Real-world
ERIC-Gene	40	14	Real-world
ERIC-Gene	138	11.5	Real-world
ERIC-Gene	229	4.5	Real-world
ERIC-Gene	63	14	Real-world
ERIC-Gene	26	3.5	Real-world
ERIC-Gene	11	8	Real-world
ERIC-Gene	99	11	Real-world
ERIC-Gene	60	7	Real-world
ERIC-Gene	222	20.5	Real-world
ERIC-Gene	225	5	Real-world
ERIC-Gene	56	16	Real-world
ERIC-Gene	43	7	Real-world
ERIC-Gene	160	2.5	Real-world
ERIC-Gene	127	17.5	Real-world
ERIC-Gene	153	21.5	Real-world
ERIC-Gene	110	5	Real-world
ERIC-Gene	184	8	Real-world
ERIC-Gene	243	19	Real-world
ERIC-Gene	206	15.5	Real-world
ERIC-Gene	151	21.5	Real-world
ERIC-Gene	95	16	Real-world
ERIC-Gene	30	7	Real-world
ERIC-Gene	29	7	Real-world
ERIC-Gene	135	7	Real-world
ERIC-Gene	158	11.5	Real-world
ERIC-Gene	232	2	Real-world
ERIC-Gene	106	5	Real-world
ERIC-Gene	242	20	Real-world
ERIC-Gene	38	1	Real-world
Phrank-Disease	6	13	Real-world
Phrank-Disease	132	5	Real-world
Phrank-Disease	68	2.5	Real-world
Phrank-Disease	89	14.5	Real-world
Phrank-Disease	129	10.5	Real-world
Phrank-Disease	111	1	Real-world
Phrank-Disease	235	19	Real-world
Phrank-Disease	21	16	Real-world
Phrank-Disease	214	3	Real-world
Phrank-Disease	148	12.5	Real-world
Phrank-Disease	85	8	Real-world
Phrank-Disease	54	6	Real-world
Phrank-Disease	5	3	Real-world
Phrank-Disease	163	2	Real-world
Phrank-Disease	239	6	Real-world
Phrank-Disease	253	14.5	Real-world
Phrank-Disease	227	1	Real-world
Phrank-Disease	134	6	Real-world
Phrank-Disease	209	6.5	Real-world
Phrank-Disease	181	1	Real-world
Phrank-Disease	18	9	Real-world
Phrank-Disease	161	7	Real-world
Phrank-Disease	81	3	Real-world
Phrank-Disease	179	4	Real-world
Phrank-Disease	24	13	Real-world
Phrank-Disease	164	7	Real-world
Phrank-Disease	116	10	Real-world
Phrank-Disease	50	6	Real-world
Phrank-Disease	174	9.5	Real-world
Phrank-Disease	41	1	Real-world
Phrank-Disease	100	7.5	Real-world
Phrank-Disease	40	14	Real-world
Phrank-Disease	138	12	Real-world
Phrank-Disease	229	4.5	Real-world
Phrank-Disease	63	10	Real-world
Phrank-Disease	26	2	Real-world
Phrank-Disease	11	2	Real-world
Phrank-Disease	99	11	Real-world
Phrank-Disease	60	4	Real-world
Phrank-Disease	222	15	Real-world
Phrank-Disease	225	5	Real-world
Phrank-Disease	56	1	Real-world
Phrank-Disease	43	6	Real-world
Phrank-Disease	160	3	Real-world
Phrank-Disease	127	18.5	Real-world
Phrank-Disease	153	22.5	Real-world
Phrank-Disease	110	2	Real-world
Phrank-Disease	184	8	Real-world
Phrank-Disease	243	20	Real-world
Phrank-Disease	206	11	Real-world
Phrank-Disease	151	21.5	Real-world
Phrank-Disease	95	16.5	Real-world
Phrank-Disease	30	3	Real-world
Phrank-Disease	29	5.5	Real-world
Phrank-Disease	135	8	Real-world
Phrank-Disease	158	5.5	Real-world
Phrank-Disease	232	2	Real-world
Phrank-Disease	106	4	Real-world
Phrank-Disease	242	20	Real-world
Phrank-Disease	38	1	Real-world
ERIC-Disease	6	13	Real-world
ERIC-Disease	132	5	Real-world
ERIC-Disease	68	3	Real-world
ERIC-Disease	89	14.5	Real-world
ERIC-Disease	129	10.5	Real-world
ERIC-Disease	111	1	Real-world
ERIC-Disease	235	15	Real-world
ERIC-Disease	21	16	Real-world
ERIC-Disease	214	8	Real-world
ERIC-Disease	148	12.5	Real-world
ERIC-Disease	85	6	Real-world
ERIC-Disease	54	6	Real-world
ERIC-Disease	5	3	Real-world
ERIC-Disease	163	2	Real-world
ERIC-Disease	239	5	Real-world
ERIC-Disease	253	14.5	Real-world
ERIC-Disease	227	1	Real-world
ERIC-Disease	134	6	Real-world
ERIC-Disease	209	6.5	Real-world
ERIC-Disease	181	1	Real-world
ERIC-Disease	18	8	Real-world
ERIC-Disease	161	7	Real-world
ERIC-Disease	81	2	Real-world
ERIC-Disease	179	5	Real-world
ERIC-Disease	24	13	Real-world
ERIC-Disease	164	6	Real-world
ERIC-Disease	116	10	Real-world
ERIC-Disease	50	6	Real-world
ERIC-Disease	174	9.5	Real-world
ERIC-Disease	41	2	Real-world
ERIC-Disease	100	7.5	Real-world
ERIC-Disease	40	14	Real-world
ERIC-Disease	138	12	Real-world
ERIC-Disease	229	4.5	Real-world
ERIC-Disease	63	12	Real-world
ERIC-Disease	26	2	Real-world
ERIC-Disease	11	4	Real-world
ERIC-Disease	99	11	Real-world
ERIC-Disease	60	2.5	Real-world
ERIC-Disease	222	15	Real-world
ERIC-Disease	225	5	Real-world
ERIC-Disease	56	5	Real-world
ERIC-Disease	43	6	Real-world
ERIC-Disease	160	2.5	Real-world
ERIC-Disease	127	18.5	Real-world
ERIC-Disease	153	22.5	Real-world
ERIC-Disease	110	1	Real-world
ERIC-Disease	184	8	Real-world
ERIC-Disease	243	20	Real-world
ERIC-Disease	206	16.5	Real-world
ERIC-Disease	151	21.5	Real-world
ERIC-Disease	95	16.5	Real-world
ERIC-Disease	30	3	Real-world
ERIC-Disease	29	6.5	Real-world
ERIC-Disease	135	7	Real-world
ERIC-Disease	158	5.5	Real-world
ERIC-Disease	232	3	Real-world
ERIC-Disease	106	3	Real-world
ERIC-Disease	242	20	Real-world
ERIC-Disease	38	2	Real-world
Phenomizer	6	14	Real-world
Phenomizer	132	5	Real-world
Phenomizer	68	1.5	Real-world
Phenomizer	89	14.5	Real-world
Phenomizer	129	10.5	Real-world
Phenomizer	111	4	Real-world
Phenomizer	235	19	Real-world
Phenomizer	21	16	Real-world
Phenomizer	214	3	Real-world
Phenomizer	148	12.5	Real-world
Phenomizer	85	9	Real-world
Phenomizer	54	6	Real-world
Phenomizer	5	3	Real-world
Phenomizer	163	2	Real-world
Phenomizer	239	5	Real-world
Phenomizer	253	14.5	Real-world
Phenomizer	227	1	Real-world
Phenomizer	134	6	Real-world
Phenomizer	209	6.5	Real-world
Phenomizer	181	1	Real-world
Phenomizer	18	8	Real-world
Phenomizer	161	7	Real-world
Phenomizer	81	2	Real-world
Phenomizer	179	1	Real-world
Phenomizer	24	13	Real-world
Phenomizer	164	10	Real-world
Phenomizer	116	10	Real-world
Phenomizer	50	6	Real-world
Phenomizer	174	9.5	Real-world
Phenomizer	41	1	Real-world
Phenomizer	100	7.5	Real-world
Phenomizer	40	14	Real-world
Phenomizer	138	12	Real-world
Phenomizer	229	4.5	Real-world
Phenomizer	63	11	Real-world
Phenomizer	26	2	Real-world
Phenomizer	11	2	Real-world
Phenomizer	99	11	Real-world
Phenomizer	60	5	Real-world
Phenomizer	222	15	Real-world
Phenomizer	225	5	Real-world
Phenomizer	56	1	Real-world
Phenomizer	43	5	Real-world
Phenomizer	160	3	Real-world
Phenomizer	127	18.5	Real-world
Phenomizer	153	22.5	Real-world
Phenomizer	110	4	Real-world
Phenomizer	184	8	Real-world
Phenomizer	243	20	Real-world
Phenomizer	206	11	Real-world
Phenomizer	151	21.5	Real-world
Phenomizer	95	16.5	Real-world
Phenomizer	30	2	Real-world
Phenomizer	29	7	Real-world
Phenomizer	135	8	Real-world
Phenomizer	158	3.5	Real-world
Phenomizer	232	2	Real-world
Phenomizer	106	3	Real-world
Phenomizer	242	20	Real-world
Phenomizer	38	2	Real-world
LIRICAL	6	14.5	Real-world
LIRICAL	132	5	Real-world
LIRICAL	68	5	Real-world
LIRICAL	89	13.5	Real-world
LIRICAL	129	10.5	Real-world
LIRICAL	111	10.5	Real-world
LIRICAL	235	14	Real-world
LIRICAL	21	13	Real-world
LIRICAL	214	8	Real-world
LIRICAL	148	12.5	Real-world
LIRICAL	85	4	Real-world
LIRICAL	54	6	Real-world
LIRICAL	5	5	Real-world
LIRICAL	163	3	Real-world
LIRICAL	239	16.5	Real-world
LIRICAL	253	13.5	Real-world
LIRICAL	227	1	Real-world
LIRICAL	134	6	Real-world
LIRICAL	209	6	Real-world
LIRICAL	181	1	Real-world
LIRICAL	18	4	Real-world
LIRICAL	161	7	Real-world
LIRICAL	81	6	Real-world
LIRICAL	179	1	Real-world
LIRICAL	24	12.5	Real-world
LIRICAL	164	8	Real-world
LIRICAL	116	10	Real-world
LIRICAL	50	5.5	Real-world
LIRICAL	174	8.5	Real-world
LIRICAL	41	1	Real-world
LIRICAL	100	7	Real-world
LIRICAL	40	13.5	Real-world
LIRICAL	138	11.5	Real-world
LIRICAL	229	4.5	Real-world
LIRICAL	63	11	Real-world
LIRICAL	26	4	Real-world
LIRICAL	11	8	Real-world
LIRICAL	99	10	Real-world
LIRICAL	60	7	Real-world
LIRICAL	222	20	Real-world
LIRICAL	225	5	Real-world
LIRICAL	56	2	Real-world
LIRICAL	43	7	Real-world
LIRICAL	160	2.5	Real-world
LIRICAL	127	17	Real-world
LIRICAL	153	21	Real-world
LIRICAL	110	4.5	Real-world
LIRICAL	184	7.5	Real-world
LIRICAL	243	20	Real-world
LIRICAL	206	11	Real-world
LIRICAL	151	20.5	Real-world
LIRICAL	95	16	Real-world
LIRICAL	30	2	Real-world
LIRICAL	29	5	Real-world
LIRICAL	135	5	Real-world
LIRICAL	158	11.5	Real-world
LIRICAL	232	2	Real-world
LIRICAL	106	6	Real-world
LIRICAL	242	19.5	Real-world
LIRICAL	38	1	Real-world
Phenolyzer	6	5	Real-world
Phenolyzer	132	5	Real-world
Phenolyzer	68	4	Real-world
Phenolyzer	89	6	Real-world
Phenolyzer	129	13	Real-world
Phenolyzer	111	6	Real-world
Phenolyzer	235	30	Real-world
Phenolyzer	21	15	Real-world
Phenolyzer	214	1	Real-world
Phenolyzer	148	5	Real-world
Phenolyzer	85	10	Real-world
Phenolyzer	54	7	Real-world
Phenolyzer	5	2	Real-world
Phenolyzer	163	1	Real-world
Phenolyzer	239	2	Real-world
Phenolyzer	253	14	Real-world
Phenolyzer	227	1	Real-world
Phenolyzer	134	6.5	Real-world
Phenolyzer	209	2	Real-world
Phenolyzer	181	1	Real-world
Phenolyzer	18	7	Real-world
Phenolyzer	161	1	Real-world
Phenolyzer	81	2	Real-world
Phenolyzer	179	4	Real-world
Phenolyzer	24	13	Real-world
Phenolyzer	164	14	Real-world
Phenolyzer	116	13	Real-world
Phenolyzer	50	3	Real-world
Phenolyzer	174	10	Real-world
Phenolyzer	41	3	Real-world
Phenolyzer	100	4	Real-world
Phenolyzer	40	4	Real-world
Phenolyzer	138	3	Real-world
Phenolyzer	229	1	Real-world
Phenolyzer	63	8	Real-world
Phenolyzer	26	1	Real-world
Phenolyzer	11	6	Real-world
Phenolyzer	99	12	Real-world
Phenolyzer	60	7	Real-world
Phenolyzer	222	17	Real-world
Phenolyzer	225	1	Real-world
Phenolyzer	56	14	Real-world
Phenolyzer	43	5	Real-world
Phenolyzer	160	2	Real-world
Phenolyzer	127	8	Real-world
Phenolyzer	153	18	Real-world
Phenolyzer	110	5	Real-world
Phenolyzer	184	1	Real-world
Phenolyzer	243	13	Real-world
Phenolyzer	206	20	Real-world
Phenolyzer	151	12	Real-world
Phenolyzer	95	13	Real-world
Phenolyzer	30	5	Real-world
Phenolyzer	29	2	Real-world
Phenolyzer	135	8	Real-world
Phenolyzer	158	3	Real-world
Phenolyzer	232	1	Real-world
Phenolyzer	106	3	Real-world
Phenolyzer	242	5	Real-world
Phenolyzer	38	4	Real-world
HiPhive	6	1	Real-world
HiPhive	132	2	Real-world
HiPhive	68	1	Real-world
HiPhive	89	16	Real-world
HiPhive	129	11	Real-world
HiPhive	111	3	Real-world
HiPhive	235	26	Real-world
HiPhive	21	16	Real-world
HiPhive	214	4	Real-world
HiPhive	148	5	Real-world
HiPhive	85	6	Real-world
HiPhive	54	7	Real-world
HiPhive	5	1	Real-world
HiPhive	163	2	Real-world
HiPhive	239	1	Real-world
HiPhive	253	10	Real-world
HiPhive	227	1	Real-world
HiPhive	134	6	Real-world
HiPhive	209	1	Real-world
HiPhive	181	1	Real-world
HiPhive	18	5	Real-world
HiPhive	161	1	Real-world
HiPhive	81	1	Real-world
HiPhive	179	2	Real-world
HiPhive	24	12	Real-world
HiPhive	164	14	Real-world
HiPhive	116	5	Real-world
HiPhive	50	2	Real-world
HiPhive	174	10	Real-world
HiPhive	41	9	Real-world
HiPhive	100	4	Real-world
HiPhive	40	2	Real-world
HiPhive	138	2	Real-world
HiPhive	229	1	Real-world
HiPhive	63	14	Real-world
HiPhive	26	3	Real-world
HiPhive	11	4	Real-world
HiPhive	99	11	Real-world
HiPhive	60	6	Real-world
HiPhive	222	22	Real-world
HiPhive	225	2	Real-world
HiPhive	56	1	Real-world
HiPhive	43	2	Real-world
HiPhive	160	2.5	Real-world
HiPhive	127	5	Real-world
HiPhive	153	3	Real-world
HiPhive	110	4	Real-world
HiPhive	184	1	Real-world
HiPhive	243	1	Real-world
HiPhive	206	18	Real-world
HiPhive	151	23	Real-world
HiPhive	95	17	Real-world
HiPhive	30	3	Real-world
HiPhive	29	2	Real-world
HiPhive	135	9	Real-world
HiPhive	158	2	Real-world
HiPhive	232	5	Real-world
HiPhive	106	4	Real-world
HiPhive	242	21	Real-world
HiPhive	38	2	Real-world
ERIC-Predicted	6	8	Real-world
ERIC-Predicted	132	1	Real-world
ERIC-Predicted	68	3	Real-world
ERIC-Predicted	89	1	Real-world
ERIC-Predicted	129	12	Real-world
ERIC-Predicted	111	3	Real-world
ERIC-Predicted	235	26.5	Real-world
ERIC-Predicted	21	16.5	Real-world
ERIC-Predicted	214	1	Real-world
ERIC-Predicted	148	2	Real-world
ERIC-Predicted	85	30	Real-world
ERIC-Predicted	54	6.5	Real-world
ERIC-Predicted	5	2	Real-world
ERIC-Predicted	163	1	Real-world
ERIC-Predicted	239	1	Real-world
ERIC-Predicted	253	10	Real-world
ERIC-Predicted	227	1	Real-world
ERIC-Predicted	134	5.5	Real-world
ERIC-Predicted	209	1	Real-world
ERIC-Predicted	181	1.5	Real-world
ERIC-Predicted	18	3	Real-world
ERIC-Predicted	161	1	Real-world
ERIC-Predicted	81	2	Real-world
ERIC-Predicted	179	5	Real-world
ERIC-Predicted	24	7	Real-world
ERIC-Predicted	164	10	Real-world
ERIC-Predicted	116	8	Real-world
ERIC-Predicted	50	1	Real-world
ERIC-Predicted	174	6.5	Real-world
ERIC-Predicted	41	1	Real-world
ERIC-Predicted	100	1	Real-world
ERIC-Predicted	40	6.5	Real-world
ERIC-Predicted	138	1.5	Real-world
ERIC-Predicted	229	1	Real-world
ERIC-Predicted	63	10.5	Real-world
ERIC-Predicted	26	1	Real-world
ERIC-Predicted	11	6	Real-world
ERIC-Predicted	99	5	Real-world
ERIC-Predicted	60	1	Real-world
ERIC-Predicted	222	7	Real-world
ERIC-Predicted	225	1	Real-world
ERIC-Predicted	56	1.5	Real-world
ERIC-Predicted	43	2	Real-world
ERIC-Predicted	160	2.5	Real-world
ERIC-Predicted	127	1	Real-world
ERIC-Predicted	153	7.5	Real-world
ERIC-Predicted	110	3	Real-world
ERIC-Predicted	184	3	Real-world
ERIC-Predicted	243	6.5	Real-world
ERIC-Predicted	206	19.5	Real-world
ERIC-Predicted	151	24	Real-world
ERIC-Predicted	95	15	Real-world
ERIC-Predicted	30	3	Real-world
ERIC-Predicted	29	1	Real-world
ERIC-Predicted	135	8	Real-world
ERIC-Predicted	158	3.5	Real-world
ERIC-Predicted	232	4.5	Real-world
ERIC-Predicted	106	2	Real-world
ERIC-Predicted	242	17	Real-world
ERIC-Predicted	38	1	Real-world
Random	6	1	Real-world
Random	132	4	Real-world
Random	68	4	Real-world
Random	89	12	Real-world
Random	129	1	Real-world
Random	111	2	Real-world
Random	235	30	Real-world
Random	21	14	Real-world
Random	214	4	Real-world
Random	148	12	Real-world
Random	85	27	Real-world
Random	54	4	Real-world
Random	5	2	Real-world
Random	163	5	Real-world
Random	239	20	Real-world
Random	253	7	Real-world
Random	227	3	Real-world
Random	134	4	Real-world
Random	209	2	Real-world
Random	181	1	Real-world
Random	18	12	Real-world
Random	161	7	Real-world
Random	81	2	Real-world
Random	179	2	Real-world
Random	24	2	Real-world
Random	164	8	Real-world
Random	116	7	Real-world
Random	50	3	Real-world
Random	174	4	Real-world
Random	41	10	Real-world
Random	100	9	Real-world
Random	40	19	Real-world
Random	138	4	Real-world
Random	229	4	Real-world
Random	63	14	Real-world
Random	26	2	Real-world
Random	11	6	Real-world
Random	99	11	Real-world
Random	60	4	Real-world
Random	222	21	Real-world
Random	225	3	Real-world
Random	56	1	Real-world
Random	43	3	Real-world
Random	160	2	Real-world
Random	127	6	Real-world
Random	153	14	Real-world
Random	110	1	Real-world
Random	184	7	Real-world
Random	243	7	Real-world
Random	206	9	Real-world
Random	151	23	Real-world
Random	95	9	Real-world
Random	30	1	Real-world
Random	29	3	Real-world
Random	135	9	Real-world
Random	158	3	Real-world
Random	232	3	Real-world
Random	106	2	Real-world
Random	242	20	Real-world
Random	38	6	Real-world
Phrank-Gene	24	9	Simulated
Phrank-Gene	52	7.5	Simulated
Phrank-Gene	62	16	Simulated
Phrank-Gene	124	13	Simulated
Phrank-Gene	133	8.5	Simulated
Phrank-Gene	170	14	Simulated
Phrank-Gene	256	3	Simulated
Phrank-Gene	317	1	Simulated
Phrank-Gene	345	13	Simulated
Phrank-Gene	455	12	Simulated
Phrank-Gene	488	6	Simulated
Phrank-Gene	496	7	Simulated
Phrank-Gene	572	10	Simulated
Phrank-Gene	617	14	Simulated
Phrank-Gene	960	10	Simulated
Phrank-Gene	962	9.5	Simulated
Phrank-Gene	964	12	Simulated
Phrank-Gene	1056	9	Simulated
Phrank-Gene	1090	8.5	Simulated
Phrank-Gene	1107	8.5	Simulated
Phrank-Gene	1198	14	Simulated
Phrank-Gene	1222	5	Simulated
Phrank-Gene	1265	8	Simulated
Phrank-Gene	1274	20	Simulated
Phrank-Gene	1283	11	Simulated
Phrank-Gene	1308	14.5	Simulated
Phrank-Gene	1402	9.5	Simulated
Phrank-Gene	1425	6	Simulated
Phrank-Gene	1472	9	Simulated
Phrank-Gene	1550	6	Simulated
Phrank-Gene	1559	5	Simulated
Phrank-Gene	1562	1	Simulated
Phrank-Gene	1629	2	Simulated
Phrank-Gene	1648	9	Simulated
Phrank-Gene	1657	14	Simulated
Phrank-Gene	1764	4	Simulated
Phrank-Gene	1792	10	Simulated
Phrank-Gene	1833	9	Simulated
Phrank-Gene	1863	3	Simulated
Phrank-Gene	1902	10.5	Simulated
Phrank-Gene	1920	9	Simulated
Phrank-Gene	1983	13	Simulated
Phrank-Gene	2036	12	Simulated
Phrank-Gene	2051	7	Simulated
Phrank-Gene	2132	4	Simulated
Phrank-Gene	2141	9	Simulated
Phrank-Gene	2292	12.5	Simulated
Phrank-Gene	2318	10	Simulated
Phrank-Gene	2330	12.5	Simulated
Phrank-Gene	2371	8	Simulated
Phrank-Gene	2397	9	Simulated
Phrank-Gene	2403	7	Simulated
Phrank-Gene	2404	6	Simulated
Phrank-Gene	2420	14	Simulated
Phrank-Gene	2425	11.5	Simulated
Phrank-Gene	2481	8.5	Simulated
Phrank-Gene	2535	16	Simulated
Phrank-Gene	2567	8	Simulated
Phrank-Gene	2585	12	Simulated
Phrank-Gene	2597	2	Simulated
Phrank-Gene	2652	15	Simulated
Phrank-Gene	2747	12	Simulated
Phrank-Gene	2750	8	Simulated
Phrank-Gene	2792	14	Simulated
Phrank-Gene	2805	13.5	Simulated
Phrank-Gene	2849	2	Simulated
Phrank-Gene	2929	16	Simulated
Phrank-Gene	2942	4	Simulated
Phrank-Gene	2971	11	Simulated
Phrank-Gene	3020	13	Simulated
Phrank-Gene	3052	10.5	Simulated
Phrank-Gene	3056	11	Simulated
Phrank-Gene	3135	11	Simulated
Phrank-Gene	3151	10.5	Simulated
Phrank-Gene	3203	7	Simulated
Phrank-Gene	3281	11	Simulated
Phrank-Gene	3305	8	Simulated
Phrank-Gene	3314	6	Simulated
Phrank-Gene	3332	2	Simulated
Phrank-Gene	3346	13.5	Simulated
Phrank-Gene	3379	12	Simulated
Phrank-Gene	3381	11	Simulated
Phrank-Gene	3386	18	Simulated
Phrank-Gene	3807	14	Simulated
Phrank-Gene	3814	9	Simulated
Phrank-Gene	3816	16.5	Simulated
Phrank-Gene	3859	8	Simulated
Phrank-Gene	3936	4	Simulated
Phrank-Gene	3968	13.5	Simulated
Phrank-Gene	4029	10.5	Simulated
Phrank-Gene	4149	12.5	Simulated
Phrank-Gene	4227	11	Simulated
Phrank-Gene	4232	7.5	Simulated
Phrank-Gene	4309	5	Simulated
Phrank-Gene	4349	14	Simulated
Phrank-Gene	4420	4	Simulated
Phrank-Gene	4421	7	Simulated
Phrank-Gene	4561	6	Simulated
Phrank-Gene	4562	8	Simulated
Phrank-Gene	4589	10.5	Simulated
Phrank-Gene	4603	7.5	Simulated
Phrank-Gene	4648	11	Simulated
Phrank-Gene	4717	13.5	Simulated
Phrank-Gene	4813	4	Simulated
Phrank-Gene	4860	7	Simulated
Phrank-Gene	4919	6	Simulated
Phrank-Gene	4940	2	Simulated
Phrank-Gene	5044	1	Simulated
Phrank-Gene	5065	13.5	Simulated
Phrank-Gene	5108	2	Simulated
Phrank-Gene	5112	4	Simulated
Phrank-Gene	5130	6	Simulated
Phrank-Gene	5151	4	Simulated
Phrank-Gene	5301	13	Simulated
Phrank-Gene	5344	12.5	Simulated
Phrank-Gene	5371	6	Simulated
Phrank-Gene	5374	14	Simulated
Phrank-Gene	5380	10.5	Simulated
Phrank-Gene	5394	13.5	Simulated
Phrank-Gene	5397	12	Simulated
Phrank-Gene	5409	9.5	Simulated
Phrank-Gene	5428	10.5	Simulated
Phrank-Gene	5506	1	Simulated
Phrank-Gene	5556	5	Simulated
Phrank-Gene	5618	2	Simulated
Phrank-Gene	5661	6	Simulated
Phrank-Gene	5767	8	Simulated
Phrank-Gene	5781	10	Simulated
Phrank-Gene	6030	8	Simulated
Phrank-Gene	6043	12.5	Simulated
Phrank-Gene	6134	5	Simulated
Phrank-Gene	6261	4	Simulated
Phrank-Gene	6289	12.5	Simulated
Phrank-Gene	6319	13	Simulated
Phrank-Gene	6327	8	Simulated
Phrank-Gene	6330	10	Simulated
Phrank-Gene	6341	2	Simulated
Phrank-Gene	6461	14	Simulated
Phrank-Gene	6562	15.5	Simulated
Phrank-Gene	6573	7	Simulated
Phrank-Gene	6666	11	Simulated
Phrank-Gene	6697	7	Simulated
Phrank-Gene	6794	9	Simulated
Phrank-Gene	6818	6	Simulated
Phrank-Gene	6863	11.5	Simulated
Phrank-Gene	6889	9	Simulated
Phrank-Gene	7041	5.5	Simulated
Phrank-Gene	7156	10.5	Simulated
Phrank-Gene	7163	2	Simulated
Phrank-Gene	7177	10.5	Simulated
Phrank-Gene	7414	13	Simulated
Phrank-Gene	7445	2	Simulated
Phrank-Gene	7613	14.5	Simulated
Phrank-Gene	7649	8	Simulated
Phrank-Gene	7682	10	Simulated
Phrank-Gene	7765	11	Simulated
Phrank-Gene	7821	2	Simulated
Phrank-Gene	7830	9	Simulated
Phrank-Gene	7871	9	Simulated
Phrank-Gene	7964	6	Simulated
Phrank-Gene	7977	9	Simulated
Phrank-Gene	8038	3	Simulated
Phrank-Gene	8075	15.5	Simulated
Phrank-Gene	8076	1	Simulated
Phrank-Gene	8092	11.5	Simulated
Phrank-Gene	8099	15.5	Simulated
Phrank-Gene	8146	7	Simulated
Phrank-Gene	8158	11.5	Simulated
Phrank-Gene	8168	2	Simulated
Phrank-Gene	8213	3	Simulated
Phrank-Gene	8275	10	Simulated
Phrank-Gene	8285	2	Simulated
Phrank-Gene	8301	19.5	Simulated
Phrank-Gene	8335	15.5	Simulated
Phrank-Gene	8373	8	Simulated
Phrank-Gene	8417	10.5	Simulated
Phrank-Gene	8531	13.5	Simulated
Phrank-Gene	8546	7	Simulated
Phrank-Gene	8566	11	Simulated
Phrank-Gene	8588	8	Simulated
Phrank-Gene	8656	13.5	Simulated
Phrank-Gene	8694	7	Simulated
Phrank-Gene	8723	10.5	Simulated
Phrank-Gene	8725	6.5	Simulated
Phrank-Gene	8799	17.5	Simulated
Phrank-Gene	8867	12	Simulated
Phrank-Gene	9038	8.5	Simulated
Phrank-Gene	9042	10.5	Simulated
Phrank-Gene	9102	20	Simulated
Phrank-Gene	9115	8.5	Simulated
Phrank-Gene	9122	10.5	Simulated
Phrank-Gene	9125	15.5	Simulated
Phrank-Gene	9230	13.5	Simulated
Phrank-Gene	9253	11	Simulated
Phrank-Gene	9261	12	Simulated
Phrank-Gene	9331	11.5	Simulated
Phrank-Gene	9347	8	Simulated
Phrank-Gene	9352	9	Simulated
Phrank-Gene	9360	4	Simulated
Phrank-Gene	9361	15	Simulated
Phrank-Gene	9414	8	Simulated
Phrank-Gene	9499	7.5	Simulated
Phrank-Gene	9522	2	Simulated
Phrank-Gene	9600	9.5	Simulated
Phrank-Gene	9666	14	Simulated
Phrank-Gene	9735	16.5	Simulated
Phrank-Gene	9745	10	Simulated
Phrank-Gene	9771	15	Simulated
Phrank-Gene	9776	1	Simulated
Phrank-Gene	9822	13	Simulated
Phrank-Gene	9859	12	Simulated
Phrank-Gene	9910	13	Simulated
Phrank-Gene	9967	10	Simulated
Phrank-Gene	9987	5	Simulated
Phrank-Gene	10079	6	Simulated
Phrank-Gene	10085	7	Simulated
Phrank-Gene	10136	11.5	Simulated
Phrank-Gene	10188	13	Simulated
Phrank-Gene	10196	12.5	Simulated
Phrank-Gene	10248	11.5	Simulated
Phrank-Gene	10341	4	Simulated
Phrank-Gene	10349	8.5	Simulated
Phrank-Gene	10422	12.5	Simulated
Phrank-Gene	10430	11	Simulated
Phrank-Gene	10457	7	Simulated
Phrank-Gene	10489	5.5	Simulated
Phrank-Gene	10558	7.5	Simulated
Phrank-Gene	10581	13.5	Simulated
Phrank-Gene	10637	15.5	Simulated
Phrank-Gene	10644	12.5	Simulated
Phrank-Gene	10663	5	Simulated
Phrank-Gene	10725	12	Simulated
Phrank-Gene	10772	11	Simulated
Phrank-Gene	10998	5	Simulated
Phrank-Gene	11078	7	Simulated
Phrank-Gene	11167	3	Simulated
Phrank-Gene	11254	11.5	Simulated
Phrank-Gene	11302	9	Simulated
Phrank-Gene	11330	13	Simulated
Phrank-Gene	11358	11	Simulated
Phrank-Gene	11447	2	Simulated
Phrank-Gene	11596	10	Simulated
Phrank-Gene	11619	14.5	Simulated
Phrank-Gene	11667	14	Simulated
Phrank-Gene	11682	9	Simulated
Phrank-Gene	11740	9.5	Simulated
Phrank-Gene	11828	12.5	Simulated
Phrank-Gene	11853	6	Simulated
Phrank-Gene	11854	15.5	Simulated
Phrank-Gene	11886	7	Simulated
Phrank-Gene	11888	10.5	Simulated
Phrank-Gene	11934	2	Simulated
Phrank-Gene	11952	1	Simulated
Phrank-Gene	12036	11	Simulated
Phrank-Gene	12045	11.5	Simulated
Phrank-Gene	12086	15.5	Simulated
Phrank-Gene	12149	7	Simulated
Phrank-Gene	12212	8	Simulated
Phrank-Gene	12240	8.5	Simulated
Phrank-Gene	12252	13	Simulated
Phrank-Gene	12298	15	Simulated
Phrank-Gene	12323	1	Simulated
Phrank-Gene	12336	15.5	Simulated
Phrank-Gene	12514	6	Simulated
Phrank-Gene	12540	7	Simulated
Phrank-Gene	12600	8.5	Simulated
Phrank-Gene	12764	6.5	Simulated
Phrank-Gene	12815	11.5	Simulated
Phrank-Gene	12837	14	Simulated
Phrank-Gene	12951	13.5	Simulated
Phrank-Gene	12965	4	Simulated
Phrank-Gene	13098	15	Simulated
Phrank-Gene	13118	7.5	Simulated
Phrank-Gene	13303	13	Simulated
Phrank-Gene	13313	11.5	Simulated
Phrank-Gene	13410	11.5	Simulated
Phrank-Gene	13483	4	Simulated
Phrank-Gene	13521	3	Simulated
Phrank-Gene	13565	14	Simulated
Phrank-Gene	13585	11.5	Simulated
Phrank-Gene	13619	12.5	Simulated
Phrank-Gene	13621	11.5	Simulated
Phrank-Gene	13685	9.5	Simulated
Phrank-Gene	13782	14.5	Simulated
Phrank-Gene	13828	16	Simulated
Phrank-Gene	13835	11	Simulated
Phrank-Gene	13942	9.5	Simulated
Phrank-Gene	13986	9.5	Simulated
Phrank-Gene	14002	11	Simulated
Phrank-Gene	14132	5	Simulated
Phrank-Gene	14140	6.5	Simulated
Phrank-Gene	14177	17	Simulated
Phrank-Gene	14248	10.5	Simulated
Phrank-Gene	14267	10	Simulated
Phrank-Gene	14509	11	Simulated
Phrank-Gene	14584	10.5	Simulated
Phrank-Gene	14591	6	Simulated
Phrank-Gene	14611	18.5	Simulated
Phrank-Gene	14621	10	Simulated
Phrank-Gene	14660	12.5	Simulated
Phrank-Gene	14687	10	Simulated
Phrank-Gene	14692	15	Simulated
Phrank-Gene	14791	7	Simulated
Phrank-Gene	14813	15.5	Simulated
Phrank-Gene	14844	10	Simulated
Phrank-Gene	14867	13	Simulated
Phrank-Gene	14900	2	Simulated
Phrank-Gene	14951	9	Simulated
Phrank-Gene	14995	12.5	Simulated
Phrank-Gene	14997	7	Simulated
Phrank-Gene	15083	13.5	Simulated
Phrank-Gene	15114	6	Simulated
Phrank-Gene	15117	13	Simulated
Phrank-Gene	15129	9	Simulated
Phrank-Gene	15195	9	Simulated
Phrank-Gene	15212	10.5	Simulated
Phrank-Gene	15231	8	Simulated
Phrank-Gene	15295	11	Simulated
Phrank-Gene	15296	7	Simulated
Phrank-Gene	15564	11.5	Simulated
Phrank-Gene	15591	10.5	Simulated
Phrank-Gene	15613	12	Simulated
Phrank-Gene	15623	14.5	Simulated
Phrank-Gene	15630	8	Simulated
Phrank-Gene	15633	7	Simulated
Phrank-Gene	15636	7	Simulated
Phrank-Gene	15661	12.5	Simulated
Phrank-Gene	15664	1	Simulated
Phrank-Gene	15715	8.5	Simulated
Phrank-Gene	15722	3	Simulated
Phrank-Gene	15735	11	Simulated
Phrank-Gene	15772	5	Simulated
Phrank-Gene	15840	10	Simulated
Phrank-Gene	15946	7	Simulated
Phrank-Gene	15964	12.5	Simulated
Phrank-Gene	15999	8	Simulated
Phrank-Gene	16122	7	Simulated
Phrank-Gene	16178	8	Simulated
Phrank-Gene	16181	10.5	Simulated
Phrank-Gene	16328	12	Simulated
Phrank-Gene	16331	9	Simulated
Phrank-Gene	16334	15	Simulated
Phrank-Gene	16336	10.5	Simulated
Phrank-Gene	16437	16	Simulated
Phrank-Gene	16451	9	Simulated
Phrank-Gene	16519	4	Simulated
Phrank-Gene	16534	4	Simulated
Phrank-Gene	16607	11	Simulated
Phrank-Gene	16611	9.5	Simulated
Phrank-Gene	16647	9	Simulated
Phrank-Gene	16667	5	Simulated
Phrank-Gene	16717	2	Simulated
Phrank-Gene	16775	17.5	Simulated
Phrank-Gene	16782	10	Simulated
Phrank-Gene	16809	2	Simulated
Phrank-Gene	16832	12.5	Simulated
Phrank-Gene	16898	13.5	Simulated
Phrank-Gene	16937	13.5	Simulated
Phrank-Gene	16958	12	Simulated
Phrank-Gene	16988	8.5	Simulated
Phrank-Gene	17074	8.5	Simulated
Phrank-Gene	17087	10	Simulated
Phrank-Gene	17107	6	Simulated
Phrank-Gene	17204	8	Simulated
Phrank-Gene	17214	18	Simulated
Phrank-Gene	17220	10.5	Simulated
Phrank-Gene	17270	12.5	Simulated
Phrank-Gene	17304	3	Simulated
Phrank-Gene	17372	10	Simulated
Phrank-Gene	17444	1	Simulated
Phrank-Gene	17545	7.5	Simulated
Phrank-Gene	17561	9.5	Simulated
Phrank-Gene	17575	4	Simulated
Phrank-Gene	17589	7	Simulated
Phrank-Gene	17624	14	Simulated
Phrank-Gene	17640	4	Simulated
Phrank-Gene	17681	7	Simulated
Phrank-Gene	17773	17.5	Simulated
Phrank-Gene	17784	10	Simulated
Phrank-Gene	17836	22	Simulated
Phrank-Gene	17839	17.5	Simulated
Phrank-Gene	17890	9	Simulated
Phrank-Gene	17935	11	Simulated
Phrank-Gene	17940	13.5	Simulated
Phrank-Gene	17985	10.5	Simulated
Phrank-Gene	18003	1	Simulated
Phrank-Gene	18029	10	Simulated
Phrank-Gene	18089	14	Simulated
Phrank-Gene	18146	6	Simulated
Phrank-Gene	18192	2	Simulated
Phrank-Gene	18197	11	Simulated
Phrank-Gene	18220	5	Simulated
Phrank-Gene	18237	10	Simulated
Phrank-Gene	18256	9.5	Simulated
Phrank-Gene	18269	6	Simulated
Phrank-Gene	18270	11	Simulated
Phrank-Gene	18288	3	Simulated
Phrank-Gene	18341	18	Simulated
Phrank-Gene	18355	7	Simulated
Phrank-Gene	18417	14.5	Simulated
Phrank-Gene	18492	12	Simulated
Phrank-Gene	18505	1	Simulated
Phrank-Gene	18536	10	Simulated
Phrank-Gene	18553	10.5	Simulated
Phrank-Gene	18574	11	Simulated
Phrank-Gene	18645	9	Simulated
Phrank-Gene	18666	6	Simulated
Phrank-Gene	18667	15	Simulated
Phrank-Gene	18671	20	Simulated
Phrank-Gene	18703	8.5	Simulated
Phrank-Gene	18711	3	Simulated
Phrank-Gene	18723	9	Simulated
Phrank-Gene	18781	2	Simulated
Phrank-Gene	18814	8.5	Simulated
Phrank-Gene	18817	6	Simulated
Phrank-Gene	18857	9.5	Simulated
Phrank-Gene	18930	9.5	Simulated
Phrank-Gene	19030	10	Simulated
Phrank-Gene	19068	15	Simulated
Phrank-Gene	19101	14	Simulated
Phrank-Gene	19140	2	Simulated
Phrank-Gene	19145	9.5	Simulated
Phrank-Gene	19154	18.5	Simulated
Phrank-Gene	19157	2	Simulated
Phrank-Gene	19192	12.5	Simulated
Phrank-Gene	19251	10.5	Simulated
Phrank-Gene	19269	5	Simulated
Phrank-Gene	19271	13.5	Simulated
Phrank-Gene	19338	11.5	Simulated
Phrank-Gene	19360	14.5	Simulated
Phrank-Gene	19402	12.5	Simulated
Phrank-Gene	19480	12	Simulated
Phrank-Gene	19563	7	Simulated
Phrank-Gene	19576	12	Simulated
Phrank-Gene	19636	5	Simulated
Phrank-Gene	19638	3	Simulated
Phrank-Gene	19675	2	Simulated
Phrank-Gene	19708	4	Simulated
Phrank-Gene	19718	9	Simulated
Phrank-Gene	19819	6	Simulated
Phrank-Gene	19862	11	Simulated
Phrank-Gene	19871	2	Simulated
Phrank-Gene	19900	7	Simulated
Phrank-Gene	19912	14	Simulated
Phrank-Gene	19977	13	Simulated
Phrank-Gene	20012	14	Simulated
Phrank-Gene	20030	4	Simulated
Phrank-Gene	20082	8.5	Simulated
Phrank-Gene	20147	13	Simulated
Phrank-Gene	20165	17	Simulated
Phrank-Gene	20244	5	Simulated
Phrank-Gene	20289	12	Simulated
Phrank-Gene	20298	11	Simulated
Phrank-Gene	20322	2	Simulated
Phrank-Gene	20329	12.5	Simulated
Phrank-Gene	20344	1	Simulated
Phrank-Gene	20399	15	Simulated
Phrank-Gene	20412	9.5	Simulated
Phrank-Gene	20489	11	Simulated
Phrank-Gene	20546	6	Simulated
Phrank-Gene	20555	11	Simulated
Phrank-Gene	20570	4	Simulated
Phrank-Gene	20619	11	Simulated
Phrank-Gene	20689	16	Simulated
Phrank-Gene	20702	9.5	Simulated
Phrank-Gene	20713	10.5	Simulated
Phrank-Gene	20730	13	Simulated
Phrank-Gene	20763	14	Simulated
Phrank-Gene	20794	14.5	Simulated
Phrank-Gene	20819	10.5	Simulated
Phrank-Gene	20856	14	Simulated
Phrank-Gene	20870	13	Simulated
Phrank-Gene	20903	9	Simulated
Phrank-Gene	21107	3	Simulated
Phrank-Gene	21174	4	Simulated
Phrank-Gene	21183	6.5	Simulated
Phrank-Gene	21198	15	Simulated
Phrank-Gene	21199	9	Simulated
Phrank-Gene	21305	8	Simulated
Phrank-Gene	21473	9.5	Simulated
Phrank-Gene	21546	13	Simulated
Phrank-Gene	21590	7.5	Simulated
Phrank-Gene	21683	13.5	Simulated
Phrank-Gene	21684	8	Simulated
Phrank-Gene	21712	3	Simulated
Phrank-Gene	21758	7	Simulated
Phrank-Gene	21772	1	Simulated
Phrank-Gene	21809	9	Simulated
Phrank-Gene	21817	14	Simulated
Phrank-Gene	21886	15.5	Simulated
Phrank-Gene	21949	12	Simulated
Phrank-Gene	21990	12.5	Simulated
Phrank-Gene	22014	7	Simulated
Phrank-Gene	22076	11	Simulated
Phrank-Gene	22085	2	Simulated
Phrank-Gene	22155	3	Simulated
Phrank-Gene	22199	12.5	Simulated
Phrank-Gene	22207	15	Simulated
Phrank-Gene	22245	12.5	Simulated
Phrank-Gene	22248	12.5	Simulated
Phrank-Gene	22256	12.5	Simulated
Phrank-Gene	22290	5	Simulated
Phrank-Gene	22315	13	Simulated
Phrank-Gene	22379	6	Simulated
Phrank-Gene	22472	16.5	Simulated
Phrank-Gene	22522	9	Simulated
Phrank-Gene	22561	13	Simulated
Phrank-Gene	22608	17	Simulated
Phrank-Gene	22661	4	Simulated
Phrank-Gene	22680	12	Simulated
Phrank-Gene	22758	10	Simulated
Phrank-Gene	22856	13.5	Simulated
Phrank-Gene	22873	11.5	Simulated
Phrank-Gene	22905	7.5	Simulated
Phrank-Gene	23008	13.5	Simulated
Phrank-Gene	23029	17	Simulated
Phrank-Gene	23040	6.5	Simulated
Phrank-Gene	23087	12.5	Simulated
Phrank-Gene	23143	7	Simulated
Phrank-Gene	23149	12.5	Simulated
Phrank-Gene	23169	11	Simulated
Phrank-Gene	23237	8.5	Simulated
Phrank-Gene	23318	12.5	Simulated
Phrank-Gene	23456	5	Simulated
Phrank-Gene	23472	3	Simulated
Phrank-Gene	23479	11	Simulated
Phrank-Gene	23483	5	Simulated
Phrank-Gene	23624	11	Simulated
Phrank-Gene	23696	2	Simulated
Phrank-Gene	23724	10.5	Simulated
Phrank-Gene	23741	9	Simulated
Phrank-Gene	23743	9	Simulated
Phrank-Gene	23746	1	Simulated
Phrank-Gene	23782	12	Simulated
Phrank-Gene	23812	8	Simulated
Phrank-Gene	23853	16.5	Simulated
Phrank-Gene	23871	15.5	Simulated
Phrank-Gene	23992	4	Simulated
Phrank-Gene	24061	12	Simulated
Phrank-Gene	24116	3	Simulated
Phrank-Gene	24122	18	Simulated
Phrank-Gene	24192	5	Simulated
Phrank-Gene	24221	6	Simulated
Phrank-Gene	24253	12.5	Simulated
Phrank-Gene	24258	14	Simulated
Phrank-Gene	24372	7	Simulated
Phrank-Gene	24427	12.5	Simulated
Phrank-Gene	24563	11	Simulated
Phrank-Gene	24578	15	Simulated
Phrank-Gene	24587	13	Simulated
Phrank-Gene	24624	8	Simulated
Phrank-Gene	24652	7	Simulated
Phrank-Gene	24669	7	Simulated
Phrank-Gene	24689	11.5	Simulated
Phrank-Gene	24700	7	Simulated
Phrank-Gene	24712	17.5	Simulated
Phrank-Gene	24737	8	Simulated
Phrank-Gene	24804	2	Simulated
Phrank-Gene	24818	10	Simulated
Phrank-Gene	24934	12	Simulated
Phrank-Gene	24943	8	Simulated
Phrank-Gene	25028	10.5	Simulated
Phrank-Gene	25032	4	Simulated
Phrank-Gene	25045	9	Simulated
Phrank-Gene	25057	2	Simulated
Phrank-Gene	25078	9.5	Simulated
Phrank-Gene	25178	13	Simulated
Phrank-Gene	25206	1	Simulated
Phrank-Gene	25247	7	Simulated
Phrank-Gene	25260	15.5	Simulated
Phrank-Gene	25306	7.5	Simulated
Phrank-Gene	25323	9.5	Simulated
Phrank-Gene	25329	2	Simulated
Phrank-Gene	25378	8.5	Simulated
Phrank-Gene	25408	17.5	Simulated
Phrank-Gene	25412	10.5	Simulated
Phrank-Gene	25413	5	Simulated
Phrank-Gene	25422	4	Simulated
Phrank-Gene	25430	8	Simulated
Phrank-Gene	25434	9	Simulated
Phrank-Gene	25479	6	Simulated
Phrank-Gene	25485	13	Simulated
Phrank-Gene	25523	10.5	Simulated
Phrank-Gene	25540	3	Simulated
Phrank-Gene	25588	19	Simulated
Phrank-Gene	25599	9.5	Simulated
Phrank-Gene	25612	14	Simulated
Phrank-Gene	25629	14.5	Simulated
Phrank-Gene	25674	4	Simulated
Phrank-Gene	25676	6.5	Simulated
Phrank-Gene	25678	16	Simulated
Phrank-Gene	25694	7.5	Simulated
Phrank-Gene	25794	10	Simulated
Phrank-Gene	25859	10	Simulated
Phrank-Gene	25948	11	Simulated
Phrank-Gene	25958	9	Simulated
Phrank-Gene	25959	12.5	Simulated
Phrank-Gene	25981	15	Simulated
Phrank-Gene	26084	7	Simulated
Phrank-Gene	26120	11	Simulated
Phrank-Gene	26150	11	Simulated
Phrank-Gene	26160	4	Simulated
Phrank-Gene	26255	1	Simulated
Phrank-Gene	26268	4	Simulated
Phrank-Gene	26358	14.5	Simulated
Phrank-Gene	26359	8.5	Simulated
Phrank-Gene	26364	1	Simulated
Phrank-Gene	26410	18	Simulated
Phrank-Gene	26420	3	Simulated
Phrank-Gene	26450	14.5	Simulated
Phrank-Gene	26565	15	Simulated
Phrank-Gene	26615	8.5	Simulated
Phrank-Gene	26700	7	Simulated
Phrank-Gene	26721	11.5	Simulated
Phrank-Gene	26733	8	Simulated
Phrank-Gene	26816	3	Simulated
Phrank-Gene	26819	7	Simulated
Phrank-Gene	26850	3	Simulated
Phrank-Gene	26864	5	Simulated
Phrank-Gene	26917	8.5	Simulated
Phrank-Gene	26942	10	Simulated
Phrank-Gene	26950	16	Simulated
Phrank-Gene	26991	8	Simulated
Phrank-Gene	27038	12.5	Simulated
Phrank-Gene	27079	9.5	Simulated
Phrank-Gene	27113	2	Simulated
Phrank-Gene	27127	10	Simulated
Phrank-Gene	27199	9	Simulated
Phrank-Gene	27244	3	Simulated
Phrank-Gene	27288	5	Simulated
Phrank-Gene	27351	16	Simulated
Phrank-Gene	27377	12	Simulated
Phrank-Gene	27499	4	Simulated
Phrank-Gene	27512	15.5	Simulated
Phrank-Gene	27543	8	Simulated
Phrank-Gene	27563	7	Simulated
Phrank-Gene	27576	14.5	Simulated
Phrank-Gene	27587	6.5	Simulated
Phrank-Gene	27588	9.5	Simulated
Phrank-Gene	27656	9	Simulated
Phrank-Gene	27704	5	Simulated
Phrank-Gene	27720	4	Simulated
Phrank-Gene	27751	15	Simulated
Phrank-Gene	27799	2	Simulated
Phrank-Gene	27877	16.5	Simulated
Phrank-Gene	27898	1	Simulated
Phrank-Gene	27903	1	Simulated
Phrank-Gene	27907	18	Simulated
Phrank-Gene	28046	18.5	Simulated
Phrank-Gene	28161	6	Simulated
Phrank-Gene	28233	13.5	Simulated
Phrank-Gene	28255	10	Simulated
Phrank-Gene	28309	12.5	Simulated
Phrank-Gene	28316	3	Simulated
Phrank-Gene	28344	9	Simulated
Phrank-Gene	28374	12.5	Simulated
Phrank-Gene	28388	13.5	Simulated
Phrank-Gene	28424	6	Simulated
Phrank-Gene	28426	14	Simulated
Phrank-Gene	28442	10.5	Simulated
Phrank-Gene	28460	13.5	Simulated
Phrank-Gene	28461	8	Simulated
Phrank-Gene	28507	8	Simulated
Phrank-Gene	28515	5	Simulated
Phrank-Gene	28539	11.5	Simulated
Phrank-Gene	28570	3	Simulated
Phrank-Gene	28577	14.5	Simulated
Phrank-Gene	28612	15.5	Simulated
Phrank-Gene	28676	1	Simulated
Phrank-Gene	28817	13	Simulated
Phrank-Gene	28891	10.5	Simulated
Phrank-Gene	28944	11	Simulated
Phrank-Gene	28959	1	Simulated
Phrank-Gene	29136	7	Simulated
Phrank-Gene	29145	4	Simulated
Phrank-Gene	29159	2	Simulated
Phrank-Gene	29195	10	Simulated
Phrank-Gene	29251	13	Simulated
Phrank-Gene	29328	16	Simulated
Phrank-Gene	29338	14	Simulated
Phrank-Gene	29351	15	Simulated
Phrank-Gene	29353	4	Simulated
Phrank-Gene	29358	4	Simulated
Phrank-Gene	29404	12.5	Simulated
Phrank-Gene	29611	9.5	Simulated
Phrank-Gene	29618	9.5	Simulated
Phrank-Gene	29620	21	Simulated
Phrank-Gene	29688	7	Simulated
Phrank-Gene	29704	11	Simulated
Phrank-Gene	29710	11.5	Simulated
Phrank-Gene	29726	6	Simulated
Phrank-Gene	29748	11.5	Simulated
Phrank-Gene	29780	4	Simulated
Phrank-Gene	29942	8.5	Simulated
Phrank-Gene	30007	5	Simulated
Phrank-Gene	30042	8	Simulated
Phrank-Gene	30072	14.5	Simulated
Phrank-Gene	30089	6	Simulated
Phrank-Gene	30121	13	Simulated
Phrank-Gene	30188	13.5	Simulated
Phrank-Gene	30296	9.5	Simulated
Phrank-Gene	30341	12	Simulated
Phrank-Gene	30380	12	Simulated
Phrank-Gene	30460	9	Simulated
Phrank-Gene	30485	7	Simulated
Phrank-Gene	30552	15.5	Simulated
Phrank-Gene	30689	11.5	Simulated
Phrank-Gene	30697	12.5	Simulated
Phrank-Gene	30750	12	Simulated
Phrank-Gene	30787	4	Simulated
Phrank-Gene	30970	9	Simulated
Phrank-Gene	31050	17	Simulated
Phrank-Gene	31119	3	Simulated
Phrank-Gene	31212	19	Simulated
Phrank-Gene	31264	6	Simulated
Phrank-Gene	31365	13	Simulated
Phrank-Gene	31387	9.5	Simulated
Phrank-Gene	31420	19.5	Simulated
Phrank-Gene	31484	11	Simulated
Phrank-Gene	31485	4	Simulated
Phrank-Gene	31692	13	Simulated
Phrank-Gene	31732	8	Simulated
Phrank-Gene	31767	6	Simulated
Phrank-Gene	31933	11.5	Simulated
Phrank-Gene	31937	7	Simulated
Phrank-Gene	32317	11.5	Simulated
Phrank-Gene	32424	7	Simulated
Phrank-Gene	32504	12	Simulated
Phrank-Gene	32517	18.5	Simulated
Phrank-Gene	32571	6	Simulated
Phrank-Gene	32604	13	Simulated
Phrank-Gene	32612	10.5	Simulated
Phrank-Gene	32699	2	Simulated
Phrank-Gene	32962	9	Simulated
Phrank-Gene	32984	11.5	Simulated
Phrank-Gene	32994	7	Simulated
Phrank-Gene	33060	3	Simulated
Phrank-Gene	33133	1	Simulated
Phrank-Gene	33136	11.5	Simulated
Phrank-Gene	33161	3	Simulated
Phrank-Gene	33199	13.5	Simulated
Phrank-Gene	33221	1	Simulated
Phrank-Gene	33223	13	Simulated
Phrank-Gene	33250	10	Simulated
Phrank-Gene	33354	16.5	Simulated
Phrank-Gene	33469	11	Simulated
Phrank-Gene	33556	10.5	Simulated
Phrank-Gene	33580	14.5	Simulated
Phrank-Gene	33722	1	Simulated
Phrank-Gene	33733	7	Simulated
Phrank-Gene	33860	17	Simulated
Phrank-Gene	33881	7	Simulated
Phrank-Gene	33887	6	Simulated
Phrank-Gene	33935	11	Simulated
Phrank-Gene	33947	9.5	Simulated
Phrank-Gene	33949	4	Simulated
Phrank-Gene	33973	4	Simulated
Phrank-Gene	33998	13.5	Simulated
Phrank-Gene	34034	10.5	Simulated
Phrank-Gene	34131	8.5	Simulated
Phrank-Gene	34137	3	Simulated
Phrank-Gene	34144	14	Simulated
Phrank-Gene	34230	4	Simulated
Phrank-Gene	34245	9	Simulated
Phrank-Gene	34246	16.5	Simulated
Phrank-Gene	34296	9	Simulated
Phrank-Gene	34317	11	Simulated
Phrank-Gene	34385	13	Simulated
Phrank-Gene	34454	9	Simulated
Phrank-Gene	34495	20	Simulated
Phrank-Gene	34580	1	Simulated
Phrank-Gene	34619	5	Simulated
Phrank-Gene	34626	3	Simulated
Phrank-Gene	34676	2	Simulated
Phrank-Gene	34745	9.5	Simulated
Phrank-Gene	34810	13	Simulated
Phrank-Gene	34853	9.5	Simulated
Phrank-Gene	34893	4	Simulated
Phrank-Gene	34970	11.5	Simulated
Phrank-Gene	35027	13	Simulated
Phrank-Gene	35058	13.5	Simulated
Phrank-Gene	35061	1	Simulated
Phrank-Gene	35086	9	Simulated
Phrank-Gene	35099	9	Simulated
Phrank-Gene	35131	8	Simulated
Phrank-Gene	35156	10	Simulated
Phrank-Gene	35306	13	Simulated
Phrank-Gene	35328	8	Simulated
Phrank-Gene	35351	8	Simulated
Phrank-Gene	35357	11.5	Simulated
Phrank-Gene	35441	1	Simulated
Phrank-Gene	35444	12	Simulated
Phrank-Gene	35476	9	Simulated
Phrank-Gene	35522	12	Simulated
Phrank-Gene	35534	11.5	Simulated
Phrank-Gene	35622	4	Simulated
Phrank-Gene	35633	12	Simulated
Phrank-Gene	35644	12	Simulated
Phrank-Gene	35670	15.5	Simulated
Phrank-Gene	35741	16	Simulated
Phrank-Gene	35791	12	Simulated
Phrank-Gene	35805	1	Simulated
Phrank-Gene	35893	15	Simulated
Phrank-Gene	35901	15.5	Simulated
Phrank-Gene	35913	12	Simulated
Phrank-Gene	35939	9	Simulated
Phrank-Gene	35944	13.5	Simulated
Phrank-Gene	35947	20.5	Simulated
Phrank-Gene	35952	15.5	Simulated
Phrank-Gene	36027	6	Simulated
Phrank-Gene	36049	15.5	Simulated
Phrank-Gene	36114	1	Simulated
Phrank-Gene	36115	11	Simulated
Phrank-Gene	36121	13.5	Simulated
Phrank-Gene	36128	6	Simulated
Phrank-Gene	36141	7	Simulated
Phrank-Gene	36184	6.5	Simulated
Phrank-Gene	36253	8.5	Simulated
Phrank-Gene	36256	11	Simulated
Phrank-Gene	36257	13	Simulated
Phrank-Gene	36356	11.5	Simulated
Phrank-Gene	36365	12	Simulated
Phrank-Gene	36398	4	Simulated
Phrank-Gene	36528	7	Simulated
Phrank-Gene	36543	7	Simulated
Phrank-Gene	36582	9	Simulated
Phrank-Gene	36598	8	Simulated
Phrank-Gene	36623	10.5	Simulated
Phrank-Gene	36651	10	Simulated
Phrank-Gene	36674	7.5	Simulated
Phrank-Gene	36767	6	Simulated
Phrank-Gene	36832	6	Simulated
Phrank-Gene	36883	2	Simulated
Phrank-Gene	36889	12	Simulated
Phrank-Gene	36912	11	Simulated
Phrank-Gene	36973	13.5	Simulated
Phrank-Gene	37054	10.5	Simulated
Phrank-Gene	37147	10.5	Simulated
Phrank-Gene	37309	13.5	Simulated
Phrank-Gene	37320	4	Simulated
Phrank-Gene	37328	14.5	Simulated
Phrank-Gene	37354	9	Simulated
Phrank-Gene	37358	12	Simulated
Phrank-Gene	37359	9.5	Simulated
Phrank-Gene	37423	11	Simulated
Phrank-Gene	37457	4	Simulated
Phrank-Gene	37526	14	Simulated
Phrank-Gene	37638	11.5	Simulated
Phrank-Gene	37653	6	Simulated
Phrank-Gene	37692	9	Simulated
Phrank-Gene	37712	1	Simulated
Phrank-Gene	37748	3	Simulated
Phrank-Gene	37798	14	Simulated
Phrank-Gene	37805	3	Simulated
Phrank-Gene	37965	6	Simulated
Phrank-Gene	37979	14	Simulated
Phrank-Gene	38001	11.5	Simulated
Phrank-Gene	38033	11.5	Simulated
Phrank-Gene	38062	12.5	Simulated
Phrank-Gene	38253	9.5	Simulated
Phrank-Gene	38290	6	Simulated
Phrank-Gene	38307	2	Simulated
Phrank-Gene	38430	11	Simulated
Phrank-Gene	38488	4	Simulated
Phrank-Gene	38553	15	Simulated
Phrank-Gene	38568	12.5	Simulated
Phrank-Gene	38593	17.5	Simulated
Phrank-Gene	38666	10.5	Simulated
Phrank-Gene	38718	15	Simulated
Phrank-Gene	38723	5	Simulated
Phrank-Gene	38724	9.5	Simulated
Phrank-Gene	38769	1	Simulated
Phrank-Gene	38810	4	Simulated
Phrank-Gene	38893	11.5	Simulated
Phrank-Gene	38896	9	Simulated
Phrank-Gene	38934	10	Simulated
Phrank-Gene	38942	1	Simulated
Phrank-Gene	38943	7.5	Simulated
Phrank-Gene	39024	17	Simulated
Phrank-Gene	39094	9	Simulated
Phrank-Gene	39136	5	Simulated
Phrank-Gene	39181	1	Simulated
Phrank-Gene	39220	9	Simulated
Phrank-Gene	39292	11.5	Simulated
Phrank-Gene	39325	6.5	Simulated
Phrank-Gene	39442	15.5	Simulated
Phrank-Gene	39457	11	Simulated
Phrank-Gene	39576	11.5	Simulated
Phrank-Gene	39577	4	Simulated
Phrank-Gene	39631	3	Simulated
Phrank-Gene	39775	15.5	Simulated
Phrank-Gene	39808	8	Simulated
Phrank-Gene	39829	12.5	Simulated
Phrank-Gene	39856	8	Simulated
Phrank-Gene	39915	8.5	Simulated
Phrank-Gene	39938	11	Simulated
Phrank-Gene	39948	9.5	Simulated
Phrank-Gene	40053	12.5	Simulated
Phrank-Gene	40110	1	Simulated
Phrank-Gene	40167	1	Simulated
Phrank-Gene	40187	8.5	Simulated
Phrank-Gene	40338	16.5	Simulated
Phrank-Gene	40634	13.5	Simulated
Phrank-Gene	40647	1	Simulated
Phrank-Gene	40669	11	Simulated
Phrank-Gene	40846	8	Simulated
Phrank-Gene	40867	13	Simulated
Phrank-Gene	41003	14	Simulated
Phrank-Gene	41007	10.5	Simulated
Phrank-Gene	41053	10	Simulated
Phrank-Gene	41061	13	Simulated
Phrank-Gene	41139	10	Simulated
Phrank-Gene	41158	9.5	Simulated
Phrank-Gene	41319	10.5	Simulated
Phrank-Gene	41351	5	Simulated
Phrank-Gene	41373	9.5	Simulated
Phrank-Gene	41411	1	Simulated
Phrank-Gene	41414	21.5	Simulated
Phrank-Gene	41497	5	Simulated
Phrank-Gene	41507	13.5	Simulated
Phrank-Gene	41596	4	Simulated
Phrank-Gene	41656	3	Simulated
Phrank-Gene	41706	6	Simulated
Phrank-Gene	41713	4	Simulated
Phrank-Gene	41749	10	Simulated
Phrank-Gene	41752	12	Simulated
Phrank-Gene	41783	13	Simulated
Phrank-Gene	41793	11.5	Simulated
Phrank-Gene	41844	17	Simulated
Phrank-Gene	41858	11.5	Simulated
Phrank-Gene	41879	12.5	Simulated
Phrank-Gene	41902	12	Simulated
Phrank-Gene	41907	13	Simulated
Phrank-Gene	41928	3	Simulated
Phrank-Gene	41935	3	Simulated
Phrank-Gene	41937	13.5	Simulated
Phrank-Gene	41955	8	Simulated
Phrank-Gene	41979	19	Simulated
Phrank-Gene	41991	11	Simulated
Phrank-Gene	41992	13.5	Simulated
Phrank-Gene	42071	10.5	Simulated
Phrank-Gene	42110	13	Simulated
Phrank-Gene	42167	15.5	Simulated
Phrank-Gene	42228	5	Simulated
Phrank-Gene	42271	15	Simulated
Phrank-Gene	42312	12.5	Simulated
Phrank-Gene	42430	7	Simulated
ERIC-Gene	24	9	Simulated
ERIC-Gene	52	7.5	Simulated
ERIC-Gene	62	16	Simulated
ERIC-Gene	124	12	Simulated
ERIC-Gene	133	8.5	Simulated
ERIC-Gene	170	14	Simulated
ERIC-Gene	256	1	Simulated
ERIC-Gene	317	2	Simulated
ERIC-Gene	345	13	Simulated
ERIC-Gene	455	12	Simulated
ERIC-Gene	488	6	Simulated
ERIC-Gene	496	7	Simulated
ERIC-Gene	572	10	Simulated
ERIC-Gene	617	14	Simulated
ERIC-Gene	960	9	Simulated
ERIC-Gene	962	9	Simulated
ERIC-Gene	964	12	Simulated
ERIC-Gene	1056	9	Simulated
ERIC-Gene	1090	8.5	Simulated
ERIC-Gene	1107	8.5	Simulated
ERIC-Gene	1198	14	Simulated
ERIC-Gene	1222	6	Simulated
ERIC-Gene	1265	7	Simulated
ERIC-Gene	1274	20	Simulated
ERIC-Gene	1283	11	Simulated
ERIC-Gene	1308	14	Simulated
ERIC-Gene	1402	9	Simulated
ERIC-Gene	1425	4	Simulated
ERIC-Gene	1472	9	Simulated
ERIC-Gene	1550	5	Simulated
ERIC-Gene	1559	6	Simulated
ERIC-Gene	1562	3	Simulated
ERIC-Gene	1629	2	Simulated
ERIC-Gene	1648	9	Simulated
ERIC-Gene	1657	14	Simulated
ERIC-Gene	1764	4	Simulated
ERIC-Gene	1792	10	Simulated
ERIC-Gene	1833	8.5	Simulated
ERIC-Gene	1863	3	Simulated
ERIC-Gene	1902	10.5	Simulated
ERIC-Gene	1920	9	Simulated
ERIC-Gene	1983	13	Simulated
ERIC-Gene	2036	12	Simulated
ERIC-Gene	2051	7	Simulated
ERIC-Gene	2132	4	Simulated
ERIC-Gene	2141	9	Simulated
ERIC-Gene	2292	12.5	Simulated
ERIC-Gene	2318	10	Simulated
ERIC-Gene	2330	12.5	Simulated
ERIC-Gene	2371	8	Simulated
ERIC-Gene	2397	9	Simulated
ERIC-Gene	2403	7	Simulated
ERIC-Gene	2404	3	Simulated
ERIC-Gene	2420	14	Simulated
ERIC-Gene	2425	11	Simulated
ERIC-Gene	2481	8.5	Simulated
ERIC-Gene	2535	15.5	Simulated
ERIC-Gene	2567	8	Simulated
ERIC-Gene	2585	12	Simulated
ERIC-Gene	2597	2	Simulated
ERIC-Gene	2652	15	Simulated
ERIC-Gene	2747	12	Simulated
ERIC-Gene	2750	8	Simulated
ERIC-Gene	2792	14	Simulated
ERIC-Gene	2805	13.5	Simulated
ERIC-Gene	2849	1	Simulated
ERIC-Gene	2929	15.5	Simulated
ERIC-Gene	2942	4	Simulated
ERIC-Gene	2971	11	Simulated
ERIC-Gene	3020	13	Simulated
ERIC-Gene	3052	10.5	Simulated
ERIC-Gene	3056	11	Simulated
ERIC-Gene	3135	11	Simulated
ERIC-Gene	3151	10.5	Simulated
ERIC-Gene	3203	7	Simulated
ERIC-Gene	3281	11	Simulated
ERIC-Gene	3305	7.5	Simulated
ERIC-Gene	3314	5	Simulated
ERIC-Gene	3332	2	Simulated
ERIC-Gene	3346	13.5	Simulated
ERIC-Gene	3379	12	Simulated
ERIC-Gene	3381	11	Simulated
ERIC-Gene	3386	18	Simulated
ERIC-Gene	3807	14	Simulated
ERIC-Gene	3814	10	Simulated
ERIC-Gene	3816	16.5	Simulated
ERIC-Gene	3859	9	Simulated
ERIC-Gene	3936	5	Simulated
ERIC-Gene	3968	13.5	Simulated
ERIC-Gene	4029	10	Simulated
ERIC-Gene	4149	12.5	Simulated
ERIC-Gene	4227	11	Simulated
ERIC-Gene	4232	7.5	Simulated
ERIC-Gene	4309	5	Simulated
ERIC-Gene	4349	14	Simulated
ERIC-Gene	4420	5	Simulated
ERIC-Gene	4421	7	Simulated
ERIC-Gene	4561	6	Simulated
ERIC-Gene	4562	8	Simulated
ERIC-Gene	4589	10.5	Simulated
ERIC-Gene	4603	7.5	Simulated
ERIC-Gene	4648	11	Simulated
ERIC-Gene	4717	13	Simulated
ERIC-Gene	4813	4	Simulated
ERIC-Gene	4860	8	Simulated
ERIC-Gene	4919	6	Simulated
ERIC-Gene	4940	1	Simulated
ERIC-Gene	5044	1	Simulated
ERIC-Gene	5065	13.5	Simulated
ERIC-Gene	5108	2	Simulated
ERIC-Gene	5112	4	Simulated
ERIC-Gene	5130	6	Simulated
ERIC-Gene	5151	3	Simulated
ERIC-Gene	5301	13	Simulated
ERIC-Gene	5344	12.5	Simulated
ERIC-Gene	5371	4	Simulated
ERIC-Gene	5374	14	Simulated
ERIC-Gene	5380	10.5	Simulated
ERIC-Gene	5394	13.5	Simulated
ERIC-Gene	5397	12	Simulated
ERIC-Gene	5409	9.5	Simulated
ERIC-Gene	5428	10.5	Simulated
ERIC-Gene	5506	1	Simulated
ERIC-Gene	5556	5	Simulated
ERIC-Gene	5618	1	Simulated
ERIC-Gene	5661	7	Simulated
ERIC-Gene	5767	8	Simulated
ERIC-Gene	5781	10	Simulated
ERIC-Gene	6030	7	Simulated
ERIC-Gene	6043	12.5	Simulated
ERIC-Gene	6134	4	Simulated
ERIC-Gene	6261	4	Simulated
ERIC-Gene	6289	12.5	Simulated
ERIC-Gene	6319	13	Simulated
ERIC-Gene	6327	8	Simulated
ERIC-Gene	6330	10	Simulated
ERIC-Gene	6341	1	Simulated
ERIC-Gene	6461	14	Simulated
ERIC-Gene	6562	15	Simulated
ERIC-Gene	6573	8	Simulated
ERIC-Gene	6666	11	Simulated
ERIC-Gene	6697	6	Simulated
ERIC-Gene	6794	9	Simulated
ERIC-Gene	6818	5	Simulated
ERIC-Gene	6863	11	Simulated
ERIC-Gene	6889	8.5	Simulated
ERIC-Gene	7041	5.5	Simulated
ERIC-Gene	7156	10.5	Simulated
ERIC-Gene	7163	3	Simulated
ERIC-Gene	7177	10.5	Simulated
ERIC-Gene	7414	12.5	Simulated
ERIC-Gene	7445	1	Simulated
ERIC-Gene	7613	14.5	Simulated
ERIC-Gene	7649	8	Simulated
ERIC-Gene	7682	8	Simulated
ERIC-Gene	7765	11	Simulated
ERIC-Gene	7821	2	Simulated
ERIC-Gene	7830	9	Simulated
ERIC-Gene	7871	9	Simulated
ERIC-Gene	7964	7	Simulated
ERIC-Gene	7977	8	Simulated
ERIC-Gene	8038	3	Simulated
ERIC-Gene	8075	15.5	Simulated
ERIC-Gene	8076	1	Simulated
ERIC-Gene	8092	11	Simulated
ERIC-Gene	8099	15.5	Simulated
ERIC-Gene	8146	7	Simulated
ERIC-Gene	8158	11.5	Simulated
ERIC-Gene	8168	2	Simulated
ERIC-Gene	8213	4	Simulated
ERIC-Gene	8275	9.5	Simulated
ERIC-Gene	8285	2	Simulated
ERIC-Gene	8301	19	Simulated
ERIC-Gene	8335	15	Simulated
ERIC-Gene	8373	7.5	Simulated
ERIC-Gene	8417	10.5	Simulated
ERIC-Gene	8531	13.5	Simulated
ERIC-Gene	8546	6	Simulated
ERIC-Gene	8566	8	Simulated
ERIC-Gene	8588	10	Simulated
ERIC-Gene	8656	13	Simulated
ERIC-Gene	8694	7	Simulated
ERIC-Gene	8723	10.5	Simulated
ERIC-Gene	8725	6.5	Simulated
ERIC-Gene	8799	17.5	Simulated
ERIC-Gene	8867	12	Simulated
ERIC-Gene	9038	8.5	Simulated
ERIC-Gene	9042	10.5	Simulated
ERIC-Gene	9102	20	Simulated
ERIC-Gene	9115	8.5	Simulated
ERIC-Gene	9122	10.5	Simulated
ERIC-Gene	9125	15.5	Simulated
ERIC-Gene	9230	13.5	Simulated
ERIC-Gene	9253	11	Simulated
ERIC-Gene	9261	11.5	Simulated
ERIC-Gene	9331	11.5	Simulated
ERIC-Gene	9347	8	Simulated
ERIC-Gene	9352	9	Simulated
ERIC-Gene	9360	3	Simulated
ERIC-Gene	9361	15	Simulated
ERIC-Gene	9414	8	Simulated
ERIC-Gene	9499	7.5	Simulated
ERIC-Gene	9522	2	Simulated
ERIC-Gene	9600	9.5	Simulated
ERIC-Gene	9666	14	Simulated
ERIC-Gene	9735	16.5	Simulated
ERIC-Gene	9745	10	Simulated
ERIC-Gene	9771	15	Simulated
ERIC-Gene	9776	1	Simulated
ERIC-Gene	9822	13	Simulated
ERIC-Gene	9859	12	Simulated
ERIC-Gene	9910	13	Simulated
ERIC-Gene	9967	10	Simulated
ERIC-Gene	9987	6	Simulated
ERIC-Gene	10079	5	Simulated
ERIC-Gene	10085	7	Simulated
ERIC-Gene	10136	11.5	Simulated
ERIC-Gene	10188	13	Simulated
ERIC-Gene	10196	12.5	Simulated
ERIC-Gene	10248	11.5	Simulated
ERIC-Gene	10341	3	Simulated
ERIC-Gene	10349	8.5	Simulated
ERIC-Gene	10422	12.5	Simulated
ERIC-Gene	10430	11	Simulated
ERIC-Gene	10457	5	Simulated
ERIC-Gene	10489	5.5	Simulated
ERIC-Gene	10558	7	Simulated
ERIC-Gene	10581	13.5	Simulated
ERIC-Gene	10637	15.5	Simulated
ERIC-Gene	10644	12.5	Simulated
ERIC-Gene	10663	6	Simulated
ERIC-Gene	10725	12	Simulated
ERIC-Gene	10772	10	Simulated
ERIC-Gene	10998	5	Simulated
ERIC-Gene	11078	7	Simulated
ERIC-Gene	11167	2	Simulated
ERIC-Gene	11254	11.5	Simulated
ERIC-Gene	11302	9	Simulated
ERIC-Gene	11330	13	Simulated
ERIC-Gene	11358	11	Simulated
ERIC-Gene	11447	3	Simulated
ERIC-Gene	11596	10	Simulated
ERIC-Gene	11619	14	Simulated
ERIC-Gene	11667	13.5	Simulated
ERIC-Gene	11682	9	Simulated
ERIC-Gene	11740	9.5	Simulated
ERIC-Gene	11828	12.5	Simulated
ERIC-Gene	11853	5	Simulated
ERIC-Gene	11854	15.5	Simulated
ERIC-Gene	11886	4	Simulated
ERIC-Gene	11888	9.5	Simulated
ERIC-Gene	11934	3	Simulated
ERIC-Gene	11952	1	Simulated
ERIC-Gene	12036	11	Simulated
ERIC-Gene	12045	11.5	Simulated
ERIC-Gene	12086	15.5	Simulated
ERIC-Gene	12149	7	Simulated
ERIC-Gene	12212	8	Simulated
ERIC-Gene	12240	8.5	Simulated
ERIC-Gene	12252	12.5	Simulated
ERIC-Gene	12298	15	Simulated
ERIC-Gene	12323	1	Simulated
ERIC-Gene	12336	15	Simulated
ERIC-Gene	12514	5	Simulated
ERIC-Gene	12540	7	Simulated
ERIC-Gene	12600	8.5	Simulated
ERIC-Gene	12764	6.5	Simulated
ERIC-Gene	12815	11	Simulated
ERIC-Gene	12837	14	Simulated
ERIC-Gene	12951	13.5	Simulated
ERIC-Gene	12965	3	Simulated
ERIC-Gene	13098	15	Simulated
ERIC-Gene	13118	7.5	Simulated
ERIC-Gene	13303	11	Simulated
ERIC-Gene	13313	11.5	Simulated
ERIC-Gene	13410	11.5	Simulated
ERIC-Gene	13483	4	Simulated
ERIC-Gene	13521	2	Simulated
ERIC-Gene	13565	14	Simulated
ERIC-Gene	13585	11	Simulated
ERIC-Gene	13619	12.5	Simulated
ERIC-Gene	13621	11.5	Simulated
ERIC-Gene	13685	9.5	Simulated
ERIC-Gene	13782	14.5	Simulated
ERIC-Gene	13828	16	Simulated
ERIC-Gene	13835	11	Simulated
ERIC-Gene	13942	9.5	Simulated
ERIC-Gene	13986	9	Simulated
ERIC-Gene	14002	11	Simulated
ERIC-Gene	14132	5	Simulated
ERIC-Gene	14140	6.5	Simulated
ERIC-Gene	14177	16	Simulated
ERIC-Gene	14248	10.5	Simulated
ERIC-Gene	14267	10	Simulated
ERIC-Gene	14509	11	Simulated
ERIC-Gene	14584	10.5	Simulated
ERIC-Gene	14591	5	Simulated
ERIC-Gene	14611	18.5	Simulated
ERIC-Gene	14621	10	Simulated
ERIC-Gene	14660	12.5	Simulated
ERIC-Gene	14687	10	Simulated
ERIC-Gene	14692	15	Simulated
ERIC-Gene	14791	7	Simulated
ERIC-Gene	14813	15.5	Simulated
ERIC-Gene	14844	10	Simulated
ERIC-Gene	14867	13	Simulated
ERIC-Gene	14900	3	Simulated
ERIC-Gene	14951	8.5	Simulated
ERIC-Gene	14995	12.5	Simulated
ERIC-Gene	14997	7	Simulated
ERIC-Gene	15083	13.5	Simulated
ERIC-Gene	15114	6	Simulated
ERIC-Gene	15117	12.5	Simulated
ERIC-Gene	15129	9	Simulated
ERIC-Gene	15195	9	Simulated
ERIC-Gene	15212	10.5	Simulated
ERIC-Gene	15231	8	Simulated
ERIC-Gene	15295	11	Simulated
ERIC-Gene	15296	4	Simulated
ERIC-Gene	15564	11.5	Simulated
ERIC-Gene	15591	10.5	Simulated
ERIC-Gene	15613	12	Simulated
ERIC-Gene	15623	14.5	Simulated
ERIC-Gene	15630	8	Simulated
ERIC-Gene	15633	8	Simulated
ERIC-Gene	15636	7	Simulated
ERIC-Gene	15661	12	Simulated
ERIC-Gene	15664	1	Simulated
ERIC-Gene	15715	8.5	Simulated
ERIC-Gene	15722	4	Simulated
ERIC-Gene	15735	11	Simulated
ERIC-Gene	15772	4	Simulated
ERIC-Gene	15840	10	Simulated
ERIC-Gene	15946	7	Simulated
ERIC-Gene	15964	12.5	Simulated
ERIC-Gene	15999	7	Simulated
ERIC-Gene	16122	7	Simulated
ERIC-Gene	16178	9	Simulated
ERIC-Gene	16181	10.5	Simulated
ERIC-Gene	16328	12	Simulated
ERIC-Gene	16331	9	Simulated
ERIC-Gene	16334	15	Simulated
ERIC-Gene	16336	10.5	Simulated
ERIC-Gene	16437	16	Simulated
ERIC-Gene	16451	9	Simulated
ERIC-Gene	16519	3	Simulated
ERIC-Gene	16534	3	Simulated
ERIC-Gene	16607	11	Simulated
ERIC-Gene	16611	9.5	Simulated
ERIC-Gene	16647	8	Simulated
ERIC-Gene	16667	6	Simulated
ERIC-Gene	16717	3	Simulated
ERIC-Gene	16775	17.5	Simulated
ERIC-Gene	16782	10	Simulated
ERIC-Gene	16809	2	Simulated
ERIC-Gene	16832	12.5	Simulated
ERIC-Gene	16898	13	Simulated
ERIC-Gene	16937	13.5	Simulated
ERIC-Gene	16958	12	Simulated
ERIC-Gene	16988	8.5	Simulated
ERIC-Gene	17074	8.5	Simulated
ERIC-Gene	17087	10	Simulated
ERIC-Gene	17107	4	Simulated
ERIC-Gene	17204	8	Simulated
ERIC-Gene	17214	18	Simulated
ERIC-Gene	17220	10.5	Simulated
ERIC-Gene	17270	12.5	Simulated
ERIC-Gene	17304	3	Simulated
ERIC-Gene	17372	9.5	Simulated
ERIC-Gene	17444	1	Simulated
ERIC-Gene	17545	7.5	Simulated
ERIC-Gene	17561	9.5	Simulated
ERIC-Gene	17575	3	Simulated
ERIC-Gene	17589	7	Simulated
ERIC-Gene	17624	14	Simulated
ERIC-Gene	17640	4	Simulated
ERIC-Gene	17681	6.5	Simulated
ERIC-Gene	17773	17.5	Simulated
ERIC-Gene	17784	10	Simulated
ERIC-Gene	17836	22	Simulated
ERIC-Gene	17839	17.5	Simulated
ERIC-Gene	17890	8	Simulated
ERIC-Gene	17935	11	Simulated
ERIC-Gene	17940	13	Simulated
ERIC-Gene	17985	10	Simulated
ERIC-Gene	18003	1	Simulated
ERIC-Gene	18029	10	Simulated
ERIC-Gene	18089	13.5	Simulated
ERIC-Gene	18146	6	Simulated
ERIC-Gene	18192	1	Simulated
ERIC-Gene	18197	8	Simulated
ERIC-Gene	18220	4	Simulated
ERIC-Gene	18237	10	Simulated
ERIC-Gene	18256	9	Simulated
ERIC-Gene	18269	6	Simulated
ERIC-Gene	18270	11	Simulated
ERIC-Gene	18288	2	Simulated
ERIC-Gene	18341	18	Simulated
ERIC-Gene	18355	6	Simulated
ERIC-Gene	18417	14	Simulated
ERIC-Gene	18492	12	Simulated
ERIC-Gene	18505	1	Simulated
ERIC-Gene	18536	10	Simulated
ERIC-Gene	18553	10.5	Simulated
ERIC-Gene	18574	10	Simulated
ERIC-Gene	18645	8.5	Simulated
ERIC-Gene	18666	5	Simulated
ERIC-Gene	18667	15	Simulated
ERIC-Gene	18671	19.5	Simulated
ERIC-Gene	18703	8.5	Simulated
ERIC-Gene	18711	2	Simulated
ERIC-Gene	18723	9	Simulated
ERIC-Gene	18781	2	Simulated
ERIC-Gene	18814	8.5	Simulated
ERIC-Gene	18817	5.5	Simulated
ERIC-Gene	18857	9.5	Simulated
ERIC-Gene	18930	9.5	Simulated
ERIC-Gene	19030	10	Simulated
ERIC-Gene	19068	15	Simulated
ERIC-Gene	19101	14	Simulated
ERIC-Gene	19140	2	Simulated
ERIC-Gene	19145	9.5	Simulated
ERIC-Gene	19154	18.5	Simulated
ERIC-Gene	19157	4	Simulated
ERIC-Gene	19192	12	Simulated
ERIC-Gene	19251	10.5	Simulated
ERIC-Gene	19269	5	Simulated
ERIC-Gene	19271	13.5	Simulated
ERIC-Gene	19338	10.5	Simulated
ERIC-Gene	19360	14.5	Simulated
ERIC-Gene	19402	12.5	Simulated
ERIC-Gene	19480	12	Simulated
ERIC-Gene	19563	7	Simulated
ERIC-Gene	19576	12	Simulated
ERIC-Gene	19636	3	Simulated
ERIC-Gene	19638	3	Simulated
ERIC-Gene	19675	2	Simulated
ERIC-Gene	19708	3	Simulated
ERIC-Gene	19718	9	Simulated
ERIC-Gene	19819	6	Simulated
ERIC-Gene	19862	11	Simulated
ERIC-Gene	19871	2	Simulated
ERIC-Gene	19900	7	Simulated
ERIC-Gene	19912	14	Simulated
ERIC-Gene	19977	13	Simulated
ERIC-Gene	20012	14	Simulated
ERIC-Gene	20030	2	Simulated
ERIC-Gene	20082	8.5	Simulated
ERIC-Gene	20147	13	Simulated
ERIC-Gene	20165	16.5	Simulated
ERIC-Gene	20244	5	Simulated
ERIC-Gene	20289	12	Simulated
[truncated: 8,071 more rows]

## Sheet: Sfig 2d new gene, known disease
names	patient_ids	ranks	patient_type
Phrank-Gene	114	6	Real-world
Phrank-Gene	16	9	Real-world
Phrank-Gene	202	1	Real-world
Phrank-Gene	55	5	Real-world
Phrank-Gene	208	30	Real-world
ERIC-Gene	114	6	Real-world
ERIC-Gene	16	9	Real-world
ERIC-Gene	202	1	Real-world
ERIC-Gene	55	5	Real-world
ERIC-Gene	208	29.5	Real-world
Phrank-Disease	114	6.5	Real-world
Phrank-Disease	16	9.5	Real-world
Phrank-Disease	202	3.5	Real-world
Phrank-Disease	55	5	Real-world
Phrank-Disease	208	30.5	Real-world
ERIC-Disease	114	6.5	Real-world
ERIC-Disease	16	9.5	Real-world
ERIC-Disease	202	3.5	Real-world
ERIC-Disease	55	5	Real-world
ERIC-Disease	208	30.5	Real-world
Phenomizer	114	6.5	Real-world
Phenomizer	16	9.5	Real-world
Phenomizer	202	3.5	Real-world
Phenomizer	55	5	Real-world
Phenomizer	208	30.5	Real-world
LIRICAL	114	6	Real-world
LIRICAL	16	8.5	Real-world
LIRICAL	202	3	Real-world
LIRICAL	55	5	Real-world
LIRICAL	208	29.5	Real-world
Phenolyzer	114	4	Real-world
Phenolyzer	16	6	Real-world
Phenolyzer	202	1	Real-world
Phenolyzer	55	5	Real-world
Phenolyzer	208	38	Real-world
HiPhive	114	1	Real-world
HiPhive	16	10	Real-world
HiPhive	202	4	Real-world
HiPhive	55	5	Real-world
HiPhive	208	24	Real-world
ERIC-Predicted	114	1	Real-world
ERIC-Predicted	16	9	Real-world
ERIC-Predicted	202	4	Real-world
ERIC-Predicted	55	4.5	Real-world
ERIC-Predicted	208	33	Real-world
Random	114	4	Real-world
Random	16	9	Real-world
Random	202	2	Real-world
Random	55	1	Real-world
Random	208	27	Real-world
Phrank-Gene	42	9	Simulated
Phrank-Gene	55	16	Simulated
Phrank-Gene	70	9.5	Simulated
Phrank-Gene	109	12	Simulated
Phrank-Gene	204	10.5	Simulated
Phrank-Gene	258	5.5	Simulated
Phrank-Gene	443	11	Simulated
Phrank-Gene	504	11	Simulated
Phrank-Gene	513	10	Simulated
Phrank-Gene	519	7.5	Simulated
Phrank-Gene	547	14.5	Simulated
Phrank-Gene	561	12.5	Simulated
Phrank-Gene	569	1	Simulated
Phrank-Gene	656	12.5	Simulated
Phrank-Gene	740	14.5	Simulated
Phrank-Gene	901	9	Simulated
Phrank-Gene	905	7.5	Simulated
Phrank-Gene	1037	17.5	Simulated
Phrank-Gene	1103	19	Simulated
Phrank-Gene	1122	13.5	Simulated
Phrank-Gene	1370	11.5	Simulated
Phrank-Gene	1374	12	Simulated
Phrank-Gene	1441	14	Simulated
Phrank-Gene	1464	12.5	Simulated
Phrank-Gene	1498	11.5	Simulated
Phrank-Gene	1588	16.5	Simulated
Phrank-Gene	1653	13.5	Simulated
Phrank-Gene	1665	17	Simulated
Phrank-Gene	1694	14	Simulated
Phrank-Gene	1756	11.5	Simulated
Phrank-Gene	1761	13	Simulated
Phrank-Gene	1793	10	Simulated
Phrank-Gene	1838	9.5	Simulated
Phrank-Gene	1912	12	Simulated
Phrank-Gene	1932	16	Simulated
Phrank-Gene	2155	8.5	Simulated
Phrank-Gene	2238	15.5	Simulated
Phrank-Gene	2296	11	Simulated
Phrank-Gene	2303	13.5	Simulated
Phrank-Gene	2414	9.5	Simulated
Phrank-Gene	2415	12.5	Simulated
Phrank-Gene	2416	8.5	Simulated
Phrank-Gene	2544	17.5	Simulated
Phrank-Gene	2626	10.5	Simulated
Phrank-Gene	2755	7.5	Simulated
Phrank-Gene	2788	14.5	Simulated
Phrank-Gene	2799	13	Simulated
Phrank-Gene	3039	9.5	Simulated
Phrank-Gene	3055	9.5	Simulated
Phrank-Gene	3152	10.5	Simulated
Phrank-Gene	3165	13.5	Simulated
Phrank-Gene	3292	8.5	Simulated
Phrank-Gene	3404	9.5	Simulated
Phrank-Gene	3449	14	Simulated
Phrank-Gene	3455	7	Simulated
Phrank-Gene	3459	13	Simulated
Phrank-Gene	3646	16	Simulated
Phrank-Gene	3668	11	Simulated
Phrank-Gene	3746	16.5	Simulated
Phrank-Gene	3803	4.5	Simulated
Phrank-Gene	3887	15.5	Simulated
Phrank-Gene	3944	8	Simulated
Phrank-Gene	3967	14.5	Simulated
Phrank-Gene	4012	7	Simulated
Phrank-Gene	4216	15.5	Simulated
Phrank-Gene	4255	12	Simulated
Phrank-Gene	4276	22.5	Simulated
Phrank-Gene	4325	9	Simulated
Phrank-Gene	4399	18.5	Simulated
Phrank-Gene	4602	6	Simulated
Phrank-Gene	4672	8.5	Simulated
Phrank-Gene	4714	9.5	Simulated
Phrank-Gene	4751	14.5	Simulated
Phrank-Gene	4805	13.5	Simulated
Phrank-Gene	5012	15.5	Simulated
Phrank-Gene	5079	11	Simulated
Phrank-Gene	5089	11	Simulated
Phrank-Gene	5104	18	Simulated
Phrank-Gene	5109	13	Simulated
Phrank-Gene	5143	10.5	Simulated
Phrank-Gene	5152	7	Simulated
Phrank-Gene	5180	10	Simulated
Phrank-Gene	5214	6	Simulated
Phrank-Gene	5222	3	Simulated
Phrank-Gene	5225	7	Simulated
Phrank-Gene	5288	16	Simulated
Phrank-Gene	5293	14.5	Simulated
Phrank-Gene	5345	14	Simulated
Phrank-Gene	5417	8.5	Simulated
Phrank-Gene	5423	9	Simulated
Phrank-Gene	5466	9	Simulated
Phrank-Gene	5509	12.5	Simulated
Phrank-Gene	5567	10	Simulated
Phrank-Gene	5647	17.5	Simulated
Phrank-Gene	5759	14	Simulated
Phrank-Gene	5768	23.5	Simulated
Phrank-Gene	5773	17.5	Simulated
Phrank-Gene	5797	14.5	Simulated
Phrank-Gene	5812	15	Simulated
Phrank-Gene	5974	13	Simulated
Phrank-Gene	6041	9	Simulated
Phrank-Gene	6051	9.5	Simulated
Phrank-Gene	6075	16	Simulated
Phrank-Gene	6077	8.5	Simulated
Phrank-Gene	6078	11.5	Simulated
Phrank-Gene	6094	10	Simulated
Phrank-Gene	6131	6	Simulated
Phrank-Gene	6154	13	Simulated
Phrank-Gene	6183	15	Simulated
Phrank-Gene	6184	12	Simulated
Phrank-Gene	6187	19	Simulated
Phrank-Gene	6226	14	Simulated
Phrank-Gene	6346	13	Simulated
Phrank-Gene	6389	13.5	Simulated
Phrank-Gene	6394	5.5	Simulated
Phrank-Gene	6506	16	Simulated
Phrank-Gene	6557	12.5	Simulated
Phrank-Gene	6571	9.5	Simulated
Phrank-Gene	6575	12.5	Simulated
Phrank-Gene	6581	3	Simulated
Phrank-Gene	6608	18.5	Simulated
Phrank-Gene	6622	14	Simulated
Phrank-Gene	6703	14.5	Simulated
Phrank-Gene	6711	15.5	Simulated
Phrank-Gene	6722	8	Simulated
Phrank-Gene	6748	11	Simulated
Phrank-Gene	6766	16	Simulated
Phrank-Gene	6876	14.5	Simulated
Phrank-Gene	6962	9.5	Simulated
Phrank-Gene	7077	9.5	Simulated
Phrank-Gene	7084	11.5	Simulated
Phrank-Gene	7207	13.5	Simulated
Phrank-Gene	7243	12	Simulated
Phrank-Gene	7256	10.5	Simulated
Phrank-Gene	7356	14.5	Simulated
Phrank-Gene	7357	9	Simulated
Phrank-Gene	7385	7.5	Simulated
Phrank-Gene	7412	8.5	Simulated
Phrank-Gene	7455	19.5	Simulated
Phrank-Gene	7490	11	Simulated
Phrank-Gene	7609	12.5	Simulated
Phrank-Gene	7628	14	Simulated
Phrank-Gene	7677	15	Simulated
Phrank-Gene	7936	8.5	Simulated
Phrank-Gene	7944	13	Simulated
Phrank-Gene	8002	12.5	Simulated
Phrank-Gene	8080	13.5	Simulated
Phrank-Gene	8127	7.5	Simulated
Phrank-Gene	8132	5.5	Simulated
Phrank-Gene	8200	10.5	Simulated
Phrank-Gene	8261	16	Simulated
Phrank-Gene	8314	16.5	Simulated
Phrank-Gene	8407	15	Simulated
Phrank-Gene	8474	10	Simulated
Phrank-Gene	8556	10	Simulated
Phrank-Gene	8636	3	Simulated
Phrank-Gene	8666	10.5	Simulated
Phrank-Gene	8674	9.5	Simulated
Phrank-Gene	8734	11	Simulated
Phrank-Gene	8775	20.5	Simulated
Phrank-Gene	8820	13	Simulated
Phrank-Gene	8871	14.5	Simulated
Phrank-Gene	8896	12	Simulated
Phrank-Gene	8966	14.5	Simulated
Phrank-Gene	8970	10	Simulated
Phrank-Gene	8984	8	Simulated
Phrank-Gene	9014	12.5	Simulated
Phrank-Gene	9120	14	Simulated
Phrank-Gene	9151	10.5	Simulated
Phrank-Gene	9290	12	Simulated
Phrank-Gene	9371	8.5	Simulated
Phrank-Gene	9410	11.5	Simulated
Phrank-Gene	9418	11.5	Simulated
Phrank-Gene	9419	13.5	Simulated
Phrank-Gene	9455	13.5	Simulated
Phrank-Gene	9457	7	Simulated
Phrank-Gene	9677	9.5	Simulated
Phrank-Gene	9779	13	Simulated
Phrank-Gene	9783	8	Simulated
Phrank-Gene	9784	16.5	Simulated
Phrank-Gene	9897	11	Simulated
Phrank-Gene	9913	9.5	Simulated
Phrank-Gene	9959	7.5	Simulated
Phrank-Gene	10000	11	Simulated
Phrank-Gene	10088	14	Simulated
Phrank-Gene	10138	9	Simulated
Phrank-Gene	10176	12.5	Simulated
Phrank-Gene	10220	17.5	Simulated
Phrank-Gene	10323	13	Simulated
Phrank-Gene	10362	12	Simulated
Phrank-Gene	10382	15.5	Simulated
Phrank-Gene	10417	9.5	Simulated
Phrank-Gene	10456	16	Simulated
Phrank-Gene	10475	9.5	Simulated
Phrank-Gene	10514	11.5	Simulated
Phrank-Gene	10521	1	Simulated
Phrank-Gene	10529	12.5	Simulated
Phrank-Gene	10618	16	Simulated
Phrank-Gene	10706	8	Simulated
Phrank-Gene	10738	7.5	Simulated
Phrank-Gene	10760	12.5	Simulated
Phrank-Gene	10762	8	Simulated
Phrank-Gene	10765	13	Simulated
Phrank-Gene	10783	14.5	Simulated
Phrank-Gene	10895	9	Simulated
Phrank-Gene	10919	10.5	Simulated
Phrank-Gene	11099	11.5	Simulated
Phrank-Gene	11159	15	Simulated
Phrank-Gene	11166	9.5	Simulated
Phrank-Gene	11172	14	Simulated
Phrank-Gene	11217	11	Simulated
Phrank-Gene	11235	8	Simulated
Phrank-Gene	11290	7	Simulated
Phrank-Gene	11294	11	Simulated
Phrank-Gene	11317	11.5	Simulated
Phrank-Gene	11372	15	Simulated
Phrank-Gene	11395	11	Simulated
Phrank-Gene	11450	9.5	Simulated
Phrank-Gene	11484	16.5	Simulated
Phrank-Gene	11536	12.5	Simulated
Phrank-Gene	11547	10.5	Simulated
Phrank-Gene	11559	7.5	Simulated
Phrank-Gene	11562	13.5	Simulated
Phrank-Gene	11642	11	Simulated
Phrank-Gene	11658	11.5	Simulated
Phrank-Gene	11719	11.5	Simulated
Phrank-Gene	11801	8.5	Simulated
Phrank-Gene	11815	8.5	Simulated
Phrank-Gene	11895	11	Simulated
Phrank-Gene	11932	11	Simulated
Phrank-Gene	11980	9	Simulated
Phrank-Gene	11981	14	Simulated
Phrank-Gene	12094	13	Simulated
Phrank-Gene	12153	13.5	Simulated
Phrank-Gene	12197	13	Simulated
Phrank-Gene	12246	11	Simulated
Phrank-Gene	12257	17	Simulated
Phrank-Gene	12276	14	Simulated
Phrank-Gene	12335	15	Simulated
Phrank-Gene	12356	9	Simulated
Phrank-Gene	12385	13.5	Simulated
Phrank-Gene	12447	10.5	Simulated
Phrank-Gene	12522	12.5	Simulated
Phrank-Gene	12542	10.5	Simulated
Phrank-Gene	12577	11.5	Simulated
Phrank-Gene	12607	2	Simulated
Phrank-Gene	12612	7.5	Simulated
Phrank-Gene	12627	7.5	Simulated
Phrank-Gene	12649	9.5	Simulated
Phrank-Gene	12718	7	Simulated
Phrank-Gene	12738	10.5	Simulated
Phrank-Gene	12793	11.5	Simulated
Phrank-Gene	12978	13	Simulated
Phrank-Gene	13052	7.5	Simulated
Phrank-Gene	13156	13	Simulated
Phrank-Gene	13228	3	Simulated
Phrank-Gene	13230	11	Simulated
Phrank-Gene	13271	12	Simulated
Phrank-Gene	13277	10.5	Simulated
Phrank-Gene	13467	15	Simulated
Phrank-Gene	13525	11.5	Simulated
Phrank-Gene	13574	8	Simulated
Phrank-Gene	13593	13	Simulated
Phrank-Gene	13627	13.5	Simulated
Phrank-Gene	13666	7.5	Simulated
Phrank-Gene	13675	10.5	Simulated
Phrank-Gene	13700	12.5	Simulated
Phrank-Gene	13779	10.5	Simulated
Phrank-Gene	13799	12.5	Simulated
Phrank-Gene	13841	12.5	Simulated
Phrank-Gene	13915	10	Simulated
Phrank-Gene	13950	4	Simulated
Phrank-Gene	13954	7	Simulated
Phrank-Gene	14022	11	Simulated
Phrank-Gene	14089	17.5	Simulated
Phrank-Gene	14118	14	Simulated
Phrank-Gene	14201	6.5	Simulated
Phrank-Gene	14235	16.5	Simulated
Phrank-Gene	14237	12	Simulated
Phrank-Gene	14443	16.5	Simulated
Phrank-Gene	14471	17.5	Simulated
Phrank-Gene	14489	13.5	Simulated
Phrank-Gene	14597	14.5	Simulated
Phrank-Gene	14668	1	Simulated
Phrank-Gene	14731	14	Simulated
Phrank-Gene	14769	11	Simulated
Phrank-Gene	14826	12.5	Simulated
Phrank-Gene	14907	10	Simulated
Phrank-Gene	14924	2	Simulated
Phrank-Gene	14953	14.5	Simulated
Phrank-Gene	14992	11	Simulated
Phrank-Gene	15012	6	Simulated
Phrank-Gene	15046	13	Simulated
Phrank-Gene	15210	10	Simulated
Phrank-Gene	15241	11.5	Simulated
Phrank-Gene	15268	9	Simulated
Phrank-Gene	15275	9	Simulated
Phrank-Gene	15288	19	Simulated
Phrank-Gene	15319	9.5	Simulated
Phrank-Gene	15345	15.5	Simulated
Phrank-Gene	15478	11.5	Simulated
Phrank-Gene	15590	17.5	Simulated
Phrank-Gene	15629	7.5	Simulated
Phrank-Gene	15656	10.5	Simulated
Phrank-Gene	15687	11	Simulated
Phrank-Gene	15691	13	Simulated
Phrank-Gene	15708	10.5	Simulated
Phrank-Gene	15748	10	Simulated
Phrank-Gene	15814	9.5	Simulated
Phrank-Gene	15816	13	Simulated
Phrank-Gene	15910	10.5	Simulated
Phrank-Gene	15920	14	Simulated
Phrank-Gene	15983	15	Simulated
Phrank-Gene	16018	1	Simulated
Phrank-Gene	16111	13	Simulated
Phrank-Gene	16123	10.5	Simulated
Phrank-Gene	16149	15	Simulated
Phrank-Gene	16180	12.5	Simulated
Phrank-Gene	16219	18	Simulated
Phrank-Gene	16249	13	Simulated
Phrank-Gene	16257	9	Simulated
Phrank-Gene	16332	6.5	Simulated
Phrank-Gene	16415	13	Simulated
Phrank-Gene	16426	17	Simulated
Phrank-Gene	16557	12.5	Simulated
Phrank-Gene	16575	14	Simulated
Phrank-Gene	16672	11.5	Simulated
Phrank-Gene	16711	9	Simulated
Phrank-Gene	16713	11	Simulated
Phrank-Gene	16826	6	Simulated
Phrank-Gene	16854	15	Simulated
Phrank-Gene	16913	9.5	Simulated
Phrank-Gene	16927	11.5	Simulated
Phrank-Gene	16933	15	Simulated
Phrank-Gene	17114	11.5	Simulated
Phrank-Gene	17175	12.5	Simulated
Phrank-Gene	17277	1	Simulated
Phrank-Gene	17301	13.5	Simulated
Phrank-Gene	17379	9	Simulated
Phrank-Gene	17427	10.5	Simulated
Phrank-Gene	17432	12.5	Simulated
Phrank-Gene	17484	11.5	Simulated
Phrank-Gene	17560	10	Simulated
Phrank-Gene	17658	4	Simulated
Phrank-Gene	17716	11.5	Simulated
Phrank-Gene	17752	16	Simulated
Phrank-Gene	17795	11.5	Simulated
Phrank-Gene	17835	12.5	Simulated
Phrank-Gene	17894	12.5	Simulated
Phrank-Gene	17990	14	Simulated
Phrank-Gene	18052	13.5	Simulated
Phrank-Gene	18054	4	Simulated
Phrank-Gene	18090	10.5	Simulated
Phrank-Gene	18114	8.5	Simulated
Phrank-Gene	18155	8	Simulated
Phrank-Gene	18191	11	Simulated
Phrank-Gene	18250	14	Simulated
Phrank-Gene	18316	13	Simulated
Phrank-Gene	18337	5	Simulated
Phrank-Gene	18365	12	Simulated
Phrank-Gene	18409	11	Simulated
Phrank-Gene	18531	7	Simulated
Phrank-Gene	18555	9	Simulated
Phrank-Gene	18583	8.5	Simulated
Phrank-Gene	18788	12	Simulated
Phrank-Gene	18807	12.5	Simulated
Phrank-Gene	18927	5	Simulated
Phrank-Gene	19027	10.5	Simulated
Phrank-Gene	19079	10	Simulated
Phrank-Gene	19111	17	Simulated
Phrank-Gene	19163	13	Simulated
Phrank-Gene	19225	1	Simulated
Phrank-Gene	19236	7.5	Simulated
Phrank-Gene	19238	12	Simulated
Phrank-Gene	19309	12.5	Simulated
Phrank-Gene	19408	13.5	Simulated
Phrank-Gene	19416	13.5	Simulated
Phrank-Gene	19422	10	Simulated
Phrank-Gene	19449	16.5	Simulated
Phrank-Gene	19486	17	Simulated
Phrank-Gene	19531	8.5	Simulated
Phrank-Gene	19570	16.5	Simulated
Phrank-Gene	19665	11.5	Simulated
Phrank-Gene	19670	11	Simulated
Phrank-Gene	19713	15	Simulated
Phrank-Gene	19749	14.5	Simulated
Phrank-Gene	19868	10	Simulated
Phrank-Gene	19903	14.5	Simulated
Phrank-Gene	19915	10	Simulated
Phrank-Gene	20021	15.5	Simulated
Phrank-Gene	20033	9.5	Simulated
Phrank-Gene	20118	18.5	Simulated
Phrank-Gene	20333	7.5	Simulated
Phrank-Gene	20422	16	Simulated
Phrank-Gene	20600	9	Simulated
Phrank-Gene	20630	14	Simulated
Phrank-Gene	20704	10	Simulated
Phrank-Gene	20721	18	Simulated
Phrank-Gene	20844	9.5	Simulated
Phrank-Gene	20961	10	Simulated
Phrank-Gene	21012	4	Simulated
Phrank-Gene	21019	10	Simulated
Phrank-Gene	21040	13.5	Simulated
Phrank-Gene	21114	15	Simulated
Phrank-Gene	21117	14	Simulated
Phrank-Gene	21175	6.5	Simulated
Phrank-Gene	21193	8.5	Simulated
Phrank-Gene	21225	13	Simulated
Phrank-Gene	21262	19.5	Simulated
Phrank-Gene	21281	1	Simulated
Phrank-Gene	21312	15	Simulated
Phrank-Gene	21316	17	Simulated
Phrank-Gene	21318	8.5	Simulated
Phrank-Gene	21344	7	Simulated
Phrank-Gene	21454	9.5	Simulated
Phrank-Gene	21497	10.5	Simulated
Phrank-Gene	21534	5	Simulated
Phrank-Gene	21575	14.5	Simulated
Phrank-Gene	21595	8	Simulated
Phrank-Gene	21649	16	Simulated
Phrank-Gene	21658	10	Simulated
Phrank-Gene	21666	11	Simulated
Phrank-Gene	21709	1	Simulated
Phrank-Gene	21733	17.5	Simulated
Phrank-Gene	21778	19.5	Simulated
Phrank-Gene	21835	9	Simulated
Phrank-Gene	21882	12.5	Simulated
Phrank-Gene	21899	16.5	Simulated
Phrank-Gene	21983	9.5	Simulated
Phrank-Gene	21994	14.5	Simulated
Phrank-Gene	22012	15	Simulated
Phrank-Gene	22062	13.5	Simulated
Phrank-Gene	22160	14.5	Simulated
Phrank-Gene	22323	9	Simulated
Phrank-Gene	22352	16.5	Simulated
Phrank-Gene	22422	6	Simulated
Phrank-Gene	22436	13	Simulated
Phrank-Gene	22494	15.5	Simulated
Phrank-Gene	22506	20	Simulated
Phrank-Gene	22524	12	Simulated
Phrank-Gene	22612	1	Simulated
Phrank-Gene	22678	13	Simulated
Phrank-Gene	22729	8	Simulated
Phrank-Gene	22834	17.5	Simulated
Phrank-Gene	22844	10.5	Simulated
Phrank-Gene	22852	10	Simulated
Phrank-Gene	22887	12.5	Simulated
Phrank-Gene	22914	13.5	Simulated
Phrank-Gene	22975	13.5	Simulated
Phrank-Gene	22990	11.5	Simulated
Phrank-Gene	22994	15.5	Simulated
Phrank-Gene	23003	6.5	Simulated
Phrank-Gene	23013	8.5	Simulated
Phrank-Gene	23043	6	Simulated
Phrank-Gene	23109	11.5	Simulated
Phrank-Gene	23154	17.5	Simulated
Phrank-Gene	23250	14.5	Simulated
Phrank-Gene	23397	6.5	Simulated
Phrank-Gene	23633	14.5	Simulated
Phrank-Gene	23671	14.5	Simulated
Phrank-Gene	23744	10	Simulated
Phrank-Gene	23811	8	Simulated
Phrank-Gene	23819	11	Simulated
Phrank-Gene	23839	10.5	Simulated
Phrank-Gene	23876	15.5	Simulated
Phrank-Gene	23888	4	Simulated
Phrank-Gene	23903	12	Simulated
Phrank-Gene	24044	17.5	Simulated
Phrank-Gene	24152	6	Simulated
Phrank-Gene	24177	7	Simulated
Phrank-Gene	24204	14	Simulated
Phrank-Gene	24294	9.5	Simulated
Phrank-Gene	24327	10.5	Simulated
Phrank-Gene	24390	14	Simulated
Phrank-Gene	24451	9	Simulated
Phrank-Gene	24512	16	Simulated
Phrank-Gene	24620	11	Simulated
Phrank-Gene	24694	3	Simulated
Phrank-Gene	24698	11.5	Simulated
Phrank-Gene	24747	11.5	Simulated
Phrank-Gene	25158	17	Simulated
Phrank-Gene	25291	1	Simulated
Phrank-Gene	25360	9	Simulated
Phrank-Gene	25424	10.5	Simulated
Phrank-Gene	25515	15	Simulated
Phrank-Gene	25566	10.5	Simulated
Phrank-Gene	25642	17	Simulated
Phrank-Gene	25772	6.5	Simulated
Phrank-Gene	25814	15.5	Simulated
Phrank-Gene	25913	17	Simulated
Phrank-Gene	25914	10.5	Simulated
Phrank-Gene	25917	10	Simulated
Phrank-Gene	26024	11.5	Simulated
Phrank-Gene	26054	14	Simulated
Phrank-Gene	26085	12	Simulated
Phrank-Gene	26186	13.5	Simulated
Phrank-Gene	26348	15.5	Simulated
Phrank-Gene	26402	9	Simulated
Phrank-Gene	26416	12.5	Simulated
Phrank-Gene	26436	12	Simulated
Phrank-Gene	26491	15	Simulated
Phrank-Gene	26538	13.5	Simulated
Phrank-Gene	26610	6.5	Simulated
Phrank-Gene	26612	12.5	Simulated
Phrank-Gene	26651	13.5	Simulated
Phrank-Gene	26709	15	Simulated
Phrank-Gene	26794	15	Simulated
Phrank-Gene	26803	16.5	Simulated
Phrank-Gene	26856	14	Simulated
Phrank-Gene	26876	16.5	Simulated
Phrank-Gene	26952	13.5	Simulated
Phrank-Gene	26953	14.5	Simulated
Phrank-Gene	27006	10.5	Simulated
Phrank-Gene	27119	15	Simulated
Phrank-Gene	27291	15	Simulated
Phrank-Gene	27321	16	Simulated
Phrank-Gene	27386	15	Simulated
Phrank-Gene	27431	11.5	Simulated
Phrank-Gene	27533	10	Simulated
Phrank-Gene	27556	17	Simulated
Phrank-Gene	27615	16	Simulated
Phrank-Gene	27658	12.5	Simulated
Phrank-Gene	27812	19	Simulated
Phrank-Gene	27908	8	Simulated
Phrank-Gene	27910	8.5	Simulated
Phrank-Gene	27915	18.5	Simulated
Phrank-Gene	27917	12	Simulated
Phrank-Gene	27963	14.5	Simulated
Phrank-Gene	27990	11.5	Simulated
Phrank-Gene	27994	13	Simulated
Phrank-Gene	28107	8	Simulated
Phrank-Gene	28135	12.5	Simulated
Phrank-Gene	28149	9	Simulated
Phrank-Gene	28155	8.5	Simulated
Phrank-Gene	28205	13.5	Simulated
Phrank-Gene	28224	10	Simulated
Phrank-Gene	28225	9.5	Simulated
Phrank-Gene	28254	3	Simulated
Phrank-Gene	28293	11.5	Simulated
Phrank-Gene	28450	12.5	Simulated
Phrank-Gene	28642	13	Simulated
Phrank-Gene	28656	10	Simulated
Phrank-Gene	28689	10.5	Simulated
Phrank-Gene	28693	9	Simulated
Phrank-Gene	28714	16	Simulated
Phrank-Gene	28748	12.5	Simulated
Phrank-Gene	28844	10	Simulated
Phrank-Gene	28874	14	Simulated
Phrank-Gene	28935	10	Simulated
Phrank-Gene	28970	12	Simulated
Phrank-Gene	29004	9	Simulated
Phrank-Gene	29016	12	Simulated
Phrank-Gene	29066	8	Simulated
Phrank-Gene	29069	17	Simulated
Phrank-Gene	29130	9.5	Simulated
Phrank-Gene	29186	12.5	Simulated
Phrank-Gene	29191	10.5	Simulated
Phrank-Gene	29194	15	Simulated
Phrank-Gene	29387	9	Simulated
Phrank-Gene	29418	9.5	Simulated
Phrank-Gene	29432	10	Simulated
Phrank-Gene	29518	10	Simulated
Phrank-Gene	29529	8.5	Simulated
Phrank-Gene	29568	8	Simulated
Phrank-Gene	29569	12.5	Simulated
Phrank-Gene	29693	2	Simulated
Phrank-Gene	29723	13.5	Simulated
Phrank-Gene	29799	11	Simulated
Phrank-Gene	29806	11	Simulated
Phrank-Gene	29814	15	Simulated
Phrank-Gene	29835	15	Simulated
Phrank-Gene	29894	15.5	Simulated
Phrank-Gene	29909	9.5	Simulated
Phrank-Gene	29910	15	Simulated
Phrank-Gene	29927	11.5	Simulated
Phrank-Gene	29934	17	Simulated
Phrank-Gene	29952	14.5	Simulated
Phrank-Gene	29980	11	Simulated
Phrank-Gene	29984	13	Simulated
Phrank-Gene	29998	15	Simulated
Phrank-Gene	30027	10	Simulated
Phrank-Gene	30036	11.5	Simulated
Phrank-Gene	30078	15.5	Simulated
Phrank-Gene	30109	6	Simulated
Phrank-Gene	30122	13	Simulated
Phrank-Gene	30216	14	Simulated
Phrank-Gene	30263	12.5	Simulated
Phrank-Gene	30328	9	Simulated
Phrank-Gene	30467	8.5	Simulated
Phrank-Gene	30544	10	Simulated
Phrank-Gene	30545	11.5	Simulated
Phrank-Gene	30599	10	Simulated
Phrank-Gene	30603	9	Simulated
Phrank-Gene	30622	9	Simulated
Phrank-Gene	30685	10.5	Simulated
Phrank-Gene	30829	4	Simulated
Phrank-Gene	30936	10	Simulated
Phrank-Gene	30959	11.5	Simulated
Phrank-Gene	30973	12.5	Simulated
Phrank-Gene	30993	15	Simulated
Phrank-Gene	31042	10.5	Simulated
Phrank-Gene	31058	10.5	Simulated
Phrank-Gene	31065	10	Simulated
Phrank-Gene	31077	12.5	Simulated
Phrank-Gene	31143	15	Simulated
Phrank-Gene	31263	10	Simulated
Phrank-Gene	31283	5	Simulated
Phrank-Gene	31366	15	Simulated
Phrank-Gene	31443	16.5	Simulated
Phrank-Gene	31521	12	Simulated
Phrank-Gene	31617	12.5	Simulated
Phrank-Gene	31653	8	Simulated
Phrank-Gene	31663	6	Simulated
Phrank-Gene	31693	10.5	Simulated
Phrank-Gene	31816	9.5	Simulated
Phrank-Gene	31817	15	Simulated
Phrank-Gene	31883	13.5	Simulated
Phrank-Gene	32047	13.5	Simulated
Phrank-Gene	32085	15	Simulated
Phrank-Gene	32124	9.5	Simulated
Phrank-Gene	32288	8.5	Simulated
Phrank-Gene	32381	11.5	Simulated
Phrank-Gene	32432	13.5	Simulated
Phrank-Gene	32507	12	Simulated
Phrank-Gene	32633	8.5	Simulated
Phrank-Gene	32686	17	Simulated
Phrank-Gene	32688	13.5	Simulated
Phrank-Gene	32705	13.5	Simulated
Phrank-Gene	32774	9.5	Simulated
Phrank-Gene	32881	15	Simulated
Phrank-Gene	33050	11.5	Simulated
Phrank-Gene	33069	9.5	Simulated
Phrank-Gene	33100	11.5	Simulated
Phrank-Gene	33159	7	Simulated
Phrank-Gene	33165	2	Simulated
Phrank-Gene	33175	10.5	Simulated
Phrank-Gene	33209	10.5	Simulated
Phrank-Gene	33241	10.5	Simulated
Phrank-Gene	33305	12	Simulated
Phrank-Gene	33319	13	Simulated
Phrank-Gene	33335	15	Simulated
Phrank-Gene	33463	12	Simulated
Phrank-Gene	33499	12	Simulated
Phrank-Gene	33546	12	Simulated
Phrank-Gene	33564	12.5	Simulated
Phrank-Gene	33597	11.5	Simulated
Phrank-Gene	33743	14	Simulated
Phrank-Gene	33770	9	Simulated
Phrank-Gene	33771	11.5	Simulated
Phrank-Gene	33858	11	Simulated
Phrank-Gene	33961	9.5	Simulated
Phrank-Gene	33964	15.5	Simulated
Phrank-Gene	34113	4	Simulated
Phrank-Gene	34124	15.5	Simulated
Phrank-Gene	34126	13	Simulated
Phrank-Gene	34238	9.5	Simulated
Phrank-Gene	34242	13.5	Simulated
Phrank-Gene	34291	8	Simulated
Phrank-Gene	34332	14.5	Simulated
Phrank-Gene	34366	8.5	Simulated
Phrank-Gene	34367	14.5	Simulated
Phrank-Gene	34404	13	Simulated
Phrank-Gene	34433	12	Simulated
Phrank-Gene	34503	9	Simulated
Phrank-Gene	34562	10.5	Simulated
Phrank-Gene	34683	8.5	Simulated
Phrank-Gene	34758	11	Simulated
Phrank-Gene	34775	13.5	Simulated
Phrank-Gene	34776	11	Simulated
Phrank-Gene	34777	9	Simulated
Phrank-Gene	34966	14	Simulated
Phrank-Gene	35002	12.5	Simulated
Phrank-Gene	35036	9.5	Simulated
Phrank-Gene	35095	13	Simulated
Phrank-Gene	35102	9.5	Simulated
Phrank-Gene	35136	12.5	Simulated
Phrank-Gene	35154	7	Simulated
Phrank-Gene	35185	3	Simulated
Phrank-Gene	35207	9.5	Simulated
Phrank-Gene	35230	14.5	Simulated
Phrank-Gene	35330	14	Simulated
Phrank-Gene	35335	10.5	Simulated
Phrank-Gene	35371	1	Simulated
Phrank-Gene	35376	18	Simulated
Phrank-Gene	35411	8.5	Simulated
Phrank-Gene	35443	9.5	Simulated
Phrank-Gene	35553	8	Simulated
Phrank-Gene	35562	13.5	Simulated
Phrank-Gene	35624	10	Simulated
Phrank-Gene	35630	10	Simulated
Phrank-Gene	35671	12.5	Simulated
Phrank-Gene	35740	11.5	Simulated
Phrank-Gene	35759	12.5	Simulated
Phrank-Gene	35796	12.5	Simulated
Phrank-Gene	35814	19	Simulated
Phrank-Gene	35862	12	Simulated
Phrank-Gene	35867	12.5	Simulated
Phrank-Gene	35948	10.5	Simulated
Phrank-Gene	36010	8.5	Simulated
Phrank-Gene	36023	10.5	Simulated
Phrank-Gene	36062	12	Simulated
Phrank-Gene	36072	17	Simulated
Phrank-Gene	36077	9	Simulated
Phrank-Gene	36086	10.5	Simulated
Phrank-Gene	36094	18.5	Simulated
Phrank-Gene	36116	13.5	Simulated
Phrank-Gene	36190	13	Simulated
Phrank-Gene	36216	12	Simulated
Phrank-Gene	36222	12	Simulated
Phrank-Gene	36225	13	Simulated
Phrank-Gene	36278	9	Simulated
Phrank-Gene	36279	8	Simulated
Phrank-Gene	36324	12	Simulated
Phrank-Gene	36362	7	Simulated
Phrank-Gene	36402	9.5	Simulated
Phrank-Gene	36470	7.5	Simulated
Phrank-Gene	36527	9.5	Simulated
Phrank-Gene	36534	1	Simulated
Phrank-Gene	36641	9.5	Simulated
Phrank-Gene	36646	14	Simulated
Phrank-Gene	36680	12.5	Simulated
Phrank-Gene	36722	6.5	Simulated
Phrank-Gene	36792	12	Simulated
Phrank-Gene	36826	10.5	Simulated
Phrank-Gene	36856	11.5	Simulated
Phrank-Gene	36975	13	Simulated
Phrank-Gene	36980	14.5	Simulated
Phrank-Gene	37042	6	Simulated
Phrank-Gene	37053	18.5	Simulated
Phrank-Gene	37087	13	Simulated
Phrank-Gene	37115	10.5	Simulated
Phrank-Gene	37164	10.5	Simulated
Phrank-Gene	37174	12.5	Simulated
Phrank-Gene	37368	11.5	Simulated
Phrank-Gene	37467	7	Simulated
Phrank-Gene	37478	13.5	Simulated
Phrank-Gene	37560	8.5	Simulated
Phrank-Gene	37617	15	Simulated
Phrank-Gene	37619	11	Simulated
Phrank-Gene	37622	11	Simulated
Phrank-Gene	37646	9	Simulated
Phrank-Gene	37650	11	Simulated
Phrank-Gene	37651	17	Simulated
Phrank-Gene	37686	13.5	Simulated
Phrank-Gene	37691	15	Simulated
Phrank-Gene	37728	10.5	Simulated
Phrank-Gene	37753	5	Simulated
Phrank-Gene	37893	11	Simulated
Phrank-Gene	37914	7	Simulated
Phrank-Gene	37936	9.5	Simulated
Phrank-Gene	37945	14	Simulated
Phrank-Gene	37963	11.5	Simulated
Phrank-Gene	37972	9	Simulated
Phrank-Gene	38041	9	Simulated
Phrank-Gene	38048	13	Simulated
Phrank-Gene	38084	10.5	Simulated
Phrank-Gene	38085	5	Simulated
Phrank-Gene	38215	14	Simulated
Phrank-Gene	38229	15	Simulated
Phrank-Gene	38371	12	Simulated
Phrank-Gene	38384	9.5	Simulated
Phrank-Gene	38461	9.5	Simulated
Phrank-Gene	38550	10.5	Simulated
Phrank-Gene	38573	12	Simulated
Phrank-Gene	38623	1	Simulated
Phrank-Gene	38736	11.5	Simulated
Phrank-Gene	38790	8.5	Simulated
Phrank-Gene	38902	9.5	Simulated
Phrank-Gene	39008	9.5	Simulated
Phrank-Gene	39052	8.5	Simulated
Phrank-Gene	39069	13.5	Simulated
Phrank-Gene	39110	8	Simulated
Phrank-Gene	39262	14.5	Simulated
Phrank-Gene	39308	10	Simulated
Phrank-Gene	39364	16.5	Simulated
Phrank-Gene	39487	9	Simulated
Phrank-Gene	39516	10.5	Simulated
Phrank-Gene	39518	4	Simulated
Phrank-Gene	39563	17	Simulated
Phrank-Gene	39636	14.5	Simulated
Phrank-Gene	39638	9	Simulated
Phrank-Gene	39683	9	Simulated
Phrank-Gene	39688	5	Simulated
Phrank-Gene	39727	16	Simulated
Phrank-Gene	39782	11.5	Simulated
Phrank-Gene	39796	12.5	Simulated
Phrank-Gene	39810	18	Simulated
Phrank-Gene	39841	5	Simulated
Phrank-Gene	39975	16	Simulated
Phrank-Gene	39977	13.5	Simulated
Phrank-Gene	40078	7	Simulated
Phrank-Gene	40128	8	Simulated
Phrank-Gene	40174	8	Simulated
Phrank-Gene	40195	14.5	Simulated
Phrank-Gene	40252	8.5	Simulated
Phrank-Gene	40368	13	Simulated
Phrank-Gene	40421	9	Simulated
Phrank-Gene	40443	8.5	Simulated
Phrank-Gene	40448	12	Simulated
Phrank-Gene	40461	12	Simulated
Phrank-Gene	40565	2	Simulated
Phrank-Gene	40576	9	Simulated
Phrank-Gene	40586	22	Simulated
Phrank-Gene	40711	12.5	Simulated
Phrank-Gene	40813	6.5	Simulated
Phrank-Gene	40835	3.5	Simulated
Phrank-Gene	40928	13	Simulated
Phrank-Gene	40993	9	Simulated
Phrank-Gene	40997	19.5	Simulated
Phrank-Gene	41069	7	Simulated
Phrank-Gene	41183	1	Simulated
Phrank-Gene	41215	15.5	Simulated
Phrank-Gene	41374	8	Simulated
Phrank-Gene	41479	12	Simulated
Phrank-Gene	41483	18	Simulated
Phrank-Gene	41662	1	Simulated
Phrank-Gene	41806	12	Simulated
Phrank-Gene	41854	10.5	Simulated
Phrank-Gene	41904	7	Simulated
Phrank-Gene	42035	19	Simulated
Phrank-Gene	42037	13	Simulated
Phrank-Gene	42088	10	Simulated
Phrank-Gene	42103	12	Simulated
Phrank-Gene	42104	14	Simulated
Phrank-Gene	42115	4.5	Simulated
Phrank-Gene	42126	7	Simulated
Phrank-Gene	42141	7.5	Simulated
Phrank-Gene	42150	15.5	Simulated
Phrank-Gene	42173	15	Simulated
Phrank-Gene	42220	5.5	Simulated
Phrank-Gene	42334	7.5	Simulated
Phrank-Gene	42408	9	Simulated
Phrank-Gene	42438	12.5	Simulated
Phrank-Gene	42508	14	Simulated
Phrank-Gene	42627	3	Simulated
ERIC-Gene	42	9	Simulated
ERIC-Gene	55	15.5	Simulated
ERIC-Gene	70	9	Simulated
ERIC-Gene	109	12	Simulated
ERIC-Gene	204	10	Simulated
ERIC-Gene	258	5.5	Simulated
ERIC-Gene	443	11	Simulated
ERIC-Gene	504	11	Simulated
ERIC-Gene	513	10	Simulated
ERIC-Gene	519	7.5	Simulated
ERIC-Gene	547	14.5	Simulated
ERIC-Gene	561	12.5	Simulated
ERIC-Gene	569	1	Simulated
ERIC-Gene	656	12.5	Simulated
ERIC-Gene	740	14.5	Simulated
ERIC-Gene	901	9	Simulated
ERIC-Gene	905	7.5	Simulated
ERIC-Gene	1037	17.5	Simulated
ERIC-Gene	1103	19	Simulated
ERIC-Gene	1122	13.5	Simulated
ERIC-Gene	1370	11.5	Simulated
ERIC-Gene	1374	12	Simulated
ERIC-Gene	1441	14	Simulated
ERIC-Gene	1464	12	Simulated
ERIC-Gene	1498	11.5	Simulated
ERIC-Gene	1588	16.5	Simulated
ERIC-Gene	1653	13	Simulated
ERIC-Gene	1665	17	Simulated
ERIC-Gene	1694	13.5	Simulated
ERIC-Gene	1756	11.5	Simulated
ERIC-Gene	1761	11.5	Simulated
ERIC-Gene	1793	10	Simulated
ERIC-Gene	1838	9.5	Simulated
ERIC-Gene	1912	12	Simulated
ERIC-Gene	1932	15.5	Simulated
ERIC-Gene	2155	8.5	Simulated
ERIC-Gene	2238	15	Simulated
ERIC-Gene	2296	11	Simulated
ERIC-Gene	2303	13.5	Simulated
ERIC-Gene	2414	9.5	Simulated
ERIC-Gene	2415	12	Simulated
ERIC-Gene	2416	8.5	Simulated
ERIC-Gene	2544	17.5	Simulated
ERIC-Gene	2626	10.5	Simulated
ERIC-Gene	2755	7.5	Simulated
ERIC-Gene	2788	14.5	Simulated
ERIC-Gene	2799	12.5	Simulated
ERIC-Gene	3039	9.5	Simulated
ERIC-Gene	3055	9.5	Simulated
ERIC-Gene	3152	10.5	Simulated
ERIC-Gene	3165	13.5	Simulated
ERIC-Gene	3292	8.5	Simulated
ERIC-Gene	3404	9.5	Simulated
ERIC-Gene	3449	13.5	Simulated
ERIC-Gene	3455	7	Simulated
ERIC-Gene	3459	13	Simulated
ERIC-Gene	3646	15.5	Simulated
ERIC-Gene	3668	11	Simulated
ERIC-Gene	3746	16.5	Simulated
ERIC-Gene	3803	4.5	Simulated
ERIC-Gene	3887	15.5	Simulated
ERIC-Gene	3944	8	Simulated
ERIC-Gene	3967	14.5	Simulated
ERIC-Gene	4012	6	Simulated
ERIC-Gene	4216	15.5	Simulated
ERIC-Gene	4255	12	Simulated
ERIC-Gene	4276	22	Simulated
ERIC-Gene	4325	9	Simulated
ERIC-Gene	4399	17.5	Simulated
ERIC-Gene	4602	6	Simulated
ERIC-Gene	4672	8.5	Simulated
ERIC-Gene	4714	9.5	Simulated
ERIC-Gene	4751	13.5	Simulated
ERIC-Gene	4805	13.5	Simulated
ERIC-Gene	5012	15.5	Simulated
ERIC-Gene	5079	11	Simulated
ERIC-Gene	5089	11	Simulated
ERIC-Gene	5104	18	Simulated
ERIC-Gene	5109	13	Simulated
ERIC-Gene	5143	10.5	Simulated
ERIC-Gene	5152	6.5	Simulated
ERIC-Gene	5180	9.5	Simulated
ERIC-Gene	5214	6	Simulated
ERIC-Gene	5222	3	Simulated
ERIC-Gene	5225	7	Simulated
ERIC-Gene	5288	16	Simulated
ERIC-Gene	5293	14.5	Simulated
ERIC-Gene	5345	13.5	Simulated
ERIC-Gene	5417	8.5	Simulated
ERIC-Gene	5423	9	Simulated
ERIC-Gene	5466	9	Simulated
ERIC-Gene	5509	12.5	Simulated
ERIC-Gene	5567	9	Simulated
ERIC-Gene	5647	17.5	Simulated
ERIC-Gene	5759	14	Simulated
ERIC-Gene	5768	23	Simulated
ERIC-Gene	5773	17.5	Simulated
ERIC-Gene	5797	14	Simulated
ERIC-Gene	5812	15	Simulated
ERIC-Gene	5974	13	Simulated
ERIC-Gene	6041	9	Simulated
ERIC-Gene	6051	9.5	Simulated
ERIC-Gene	6075	16	Simulated
ERIC-Gene	6077	8.5	Simulated
ERIC-Gene	6078	11	Simulated
ERIC-Gene	6094	9.5	Simulated
ERIC-Gene	6131	6	Simulated
ERIC-Gene	6154	12	Simulated
ERIC-Gene	6183	14	Simulated
ERIC-Gene	6184	12	Simulated
ERIC-Gene	6187	19	Simulated
ERIC-Gene	6226	13.5	Simulated
ERIC-Gene	6346	13	Simulated
ERIC-Gene	6389	13	Simulated
ERIC-Gene	6394	5.5	Simulated
ERIC-Gene	6506	16	Simulated
ERIC-Gene	6557	12	Simulated
ERIC-Gene	6571	9.5	Simulated
ERIC-Gene	6575	12	Simulated
ERIC-Gene	6581	3	Simulated
ERIC-Gene	6608	18	Simulated
ERIC-Gene	6622	14	Simulated
ERIC-Gene	6703	14.5	Simulated
ERIC-Gene	6711	15	Simulated
ERIC-Gene	6722	7	Simulated
ERIC-Gene	6748	10.5	Simulated
ERIC-Gene	6766	16	Simulated
ERIC-Gene	6876	14.5	Simulated
ERIC-Gene	6962	7.5	Simulated
ERIC-Gene	7077	9.5	Simulated
ERIC-Gene	7084	11.5	Simulated
ERIC-Gene	7207	13	Simulated
ERIC-Gene	7243	12	Simulated
ERIC-Gene	7256	10.5	Simulated
ERIC-Gene	7356	14.5	Simulated
ERIC-Gene	7357	9	Simulated
ERIC-Gene	7385	7.5	Simulated
ERIC-Gene	7412	8	Simulated
ERIC-Gene	7455	19.5	Simulated
ERIC-Gene	7490	11	Simulated
ERIC-Gene	7609	12.5	Simulated
ERIC-Gene	7628	14	Simulated
ERIC-Gene	7677	14.5	Simulated
ERIC-Gene	7936	8.5	Simulated
ERIC-Gene	7944	11.5	Simulated
ERIC-Gene	8002	12.5	Simulated
ERIC-Gene	8080	13.5	Simulated
ERIC-Gene	8127	7	Simulated
ERIC-Gene	8132	5.5	Simulated
ERIC-Gene	8200	10.5	Simulated
ERIC-Gene	8261	15.5	Simulated
ERIC-Gene	8314	16.5	Simulated
ERIC-Gene	8407	14.5	Simulated
ERIC-Gene	8474	10	Simulated
ERIC-Gene	8556	10	Simulated
ERIC-Gene	8636	1	Simulated
ERIC-Gene	8666	10	Simulated
ERIC-Gene	8674	9.5	Simulated
ERIC-Gene	8734	11	Simulated
ERIC-Gene	8775	20.5	Simulated
ERIC-Gene	8820	12.5	Simulated
ERIC-Gene	8871	14.5	Simulated
ERIC-Gene	8896	12	Simulated
ERIC-Gene	8966	14.5	Simulated
ERIC-Gene	8970	10	Simulated
ERIC-Gene	8984	7.5	Simulated
ERIC-Gene	9014	12	Simulated
ERIC-Gene	9120	14	Simulated
ERIC-Gene	9151	10	Simulated
ERIC-Gene	9290	12	Simulated
ERIC-Gene	9371	8.5	Simulated
ERIC-Gene	9410	11.5	Simulated
ERIC-Gene	9418	11.5	Simulated
ERIC-Gene	9419	13.5	Simulated
ERIC-Gene	9455	13.5	Simulated
ERIC-Gene	9457	7	Simulated
ERIC-Gene	9677	9.5	Simulated
ERIC-Gene	9779	13	Simulated
ERIC-Gene	9783	8	Simulated
ERIC-Gene	9784	16	Simulated
ERIC-Gene	9897	11	Simulated
ERIC-Gene	9913	9	Simulated
ERIC-Gene	9959	7.5	Simulated
ERIC-Gene	10000	11	Simulated
ERIC-Gene	10088	14	Simulated
ERIC-Gene	10138	9	Simulated
ERIC-Gene	10176	12	Simulated
ERIC-Gene	10220	17.5	Simulated
ERIC-Gene	10323	12.5	Simulated
ERIC-Gene	10362	12	Simulated
ERIC-Gene	10382	15.5	Simulated
ERIC-Gene	10417	9.5	Simulated
ERIC-Gene	10456	16	Simulated
ERIC-Gene	10475	9.5	Simulated
ERIC-Gene	10514	11.5	Simulated
ERIC-Gene	10521	1	Simulated
ERIC-Gene	10529	12.5	Simulated
ERIC-Gene	10618	16	Simulated
ERIC-Gene	10706	8	Simulated
ERIC-Gene	10738	7.5	Simulated
ERIC-Gene	10760	12	Simulated
ERIC-Gene	10762	8	Simulated
ERIC-Gene	10765	11	Simulated
ERIC-Gene	10783	14.5	Simulated
ERIC-Gene	10895	9	Simulated
ERIC-Gene	10919	10.5	Simulated
ERIC-Gene	11099	11	Simulated
ERIC-Gene	11159	15	Simulated
ERIC-Gene	11166	9.5	Simulated
ERIC-Gene	11172	14	Simulated
ERIC-Gene	11217	11	Simulated
ERIC-Gene	11235	8	Simulated
ERIC-Gene	11290	7	Simulated
ERIC-Gene	11294	11	Simulated
ERIC-Gene	11317	11	Simulated
ERIC-Gene	11372	15	Simulated
ERIC-Gene	11395	11	Simulated
ERIC-Gene	11450	9.5	Simulated
ERIC-Gene	11484	16.5	Simulated
ERIC-Gene	11536	12.5	Simulated
ERIC-Gene	11547	10.5	Simulated
ERIC-Gene	11559	7.5	Simulated
ERIC-Gene	11562	13.5	Simulated
ERIC-Gene	11642	11	Simulated
ERIC-Gene	11658	11.5	Simulated
ERIC-Gene	11719	11.5	Simulated
ERIC-Gene	11801	8.5	Simulated
ERIC-Gene	11815	8.5	Simulated
ERIC-Gene	11895	11	Simulated
ERIC-Gene	11932	10.5	Simulated
ERIC-Gene	11980	9	Simulated
ERIC-Gene	11981	13.5	Simulated
ERIC-Gene	12094	13	Simulated
ERIC-Gene	12153	13.5	Simulated
ERIC-Gene	12197	12.5	Simulated
ERIC-Gene	12246	11	Simulated
ERIC-Gene	12257	16.5	Simulated
ERIC-Gene	12276	13.5	Simulated
ERIC-Gene	12335	14.5	Simulated
ERIC-Gene	12356	8.5	Simulated
ERIC-Gene	12385	13.5	Simulated
ERIC-Gene	12447	10.5	Simulated
ERIC-Gene	12522	12.5	Simulated
ERIC-Gene	12542	10.5	Simulated
ERIC-Gene	12577	11.5	Simulated
ERIC-Gene	12607	4	Simulated
ERIC-Gene	12612	7	Simulated
ERIC-Gene	12627	7	Simulated
ERIC-Gene	12649	9.5	Simulated
ERIC-Gene	12718	7	Simulated
ERIC-Gene	12738	9.5	Simulated
ERIC-Gene	12793	11	Simulated
ERIC-Gene	12978	13	Simulated
ERIC-Gene	13052	7.5	Simulated
ERIC-Gene	13156	13	Simulated
ERIC-Gene	13228	4	Simulated
ERIC-Gene	13230	10.5	Simulated
ERIC-Gene	13271	12	Simulated
ERIC-Gene	13277	10.5	Simulated
ERIC-Gene	13467	15	Simulated
ERIC-Gene	13525	11	Simulated
ERIC-Gene	13574	8	Simulated
ERIC-Gene	13593	13	Simulated
ERIC-Gene	13627	13.5	Simulated
ERIC-Gene	13666	7.5	Simulated
ERIC-Gene	13675	10.5	Simulated
ERIC-Gene	13700	12.5	Simulated
ERIC-Gene	13779	10.5	Simulated
ERIC-Gene	13799	12.5	Simulated
ERIC-Gene	13841	11.5	Simulated
ERIC-Gene	13915	9.5	Simulated
ERIC-Gene	13950	4	Simulated
ERIC-Gene	13954	6	Simulated
ERIC-Gene	14022	11	Simulated
ERIC-Gene	14089	16.5	Simulated
ERIC-Gene	14118	14	Simulated
ERIC-Gene	14201	6.5	Simulated
ERIC-Gene	14235	16.5	Simulated
ERIC-Gene	14237	11.5	Simulated
ERIC-Gene	14443	16	Simulated
ERIC-Gene	14471	17.5	Simulated
ERIC-Gene	14489	13.5	Simulated
ERIC-Gene	14597	14.5	Simulated
ERIC-Gene	14668	1	Simulated
ERIC-Gene	14731	14	Simulated
ERIC-Gene	14769	11	Simulated
ERIC-Gene	14826	12.5	Simulated
ERIC-Gene	14907	10	Simulated
ERIC-Gene	14924	2	Simulated
ERIC-Gene	14953	14	Simulated
ERIC-Gene	14992	11	Simulated
ERIC-Gene	15012	6	Simulated
ERIC-Gene	15046	13	Simulated
ERIC-Gene	15210	10	Simulated
ERIC-Gene	15241	11.5	Simulated
ERIC-Gene	15268	9	Simulated
ERIC-Gene	15275	9	Simulated
ERIC-Gene	15288	19	Simulated
ERIC-Gene	15319	9.5	Simulated
ERIC-Gene	15345	15.5	Simulated
ERIC-Gene	15478	11	Simulated
ERIC-Gene	15590	17.5	Simulated
ERIC-Gene	15629	7.5	Simulated
ERIC-Gene	15656	10.5	Simulated
ERIC-Gene	15687	11	Simulated
ERIC-Gene	15691	12.5	Simulated
ERIC-Gene	15708	10	Simulated
ERIC-Gene	15748	9	Simulated
ERIC-Gene	15814	9.5	Simulated
ERIC-Gene	15816	12.5	Simulated
ERIC-Gene	15910	10.5	Simulated
ERIC-Gene	15920	14	Simulated
ERIC-Gene	15983	15	Simulated
ERIC-Gene	16018	1	Simulated
ERIC-Gene	16111	13	Simulated
ERIC-Gene	16123	10.5	Simulated
ERIC-Gene	16149	14.5	Simulated
ERIC-Gene	16180	12	Simulated
ERIC-Gene	16219	18	Simulated
ERIC-Gene	16249	13	Simulated
ERIC-Gene	16257	9	Simulated
ERIC-Gene	16332	6.5	Simulated
ERIC-Gene	16415	13	Simulated
ERIC-Gene	16426	17	Simulated
ERIC-Gene	16557	12	Simulated
ERIC-Gene	16575	14	Simulated
ERIC-Gene	16672	11	Simulated
ERIC-Gene	16711	8.5	Simulated
ERIC-Gene	16713	11	Simulated
ERIC-Gene	16826	4	Simulated
ERIC-Gene	16854	14.5	Simulated
ERIC-Gene	16913	9.5	Simulated
ERIC-Gene	16927	11.5	Simulated
ERIC-Gene	16933	15	Simulated
ERIC-Gene	17114	11	Simulated
ERIC-Gene	17175	12	Simulated
ERIC-Gene	17277	1	Simulated
ERIC-Gene	17301	13	Simulated
ERIC-Gene	17379	9	Simulated
ERIC-Gene	17427	10	Simulated
ERIC-Gene	17432	12	Simulated
ERIC-Gene	17484	11.5	Simulated
ERIC-Gene	17560	10	Simulated
ERIC-Gene	17658	2	Simulated
ERIC-Gene	17716	11	Simulated
ERIC-Gene	17752	15.5	Simulated
ERIC-Gene	17795	11.5	Simulated
ERIC-Gene	17835	12.5	Simulated
ERIC-Gene	17894	12.5	Simulated
ERIC-Gene	17990	14	Simulated
ERIC-Gene	18052	13.5	Simulated
ERIC-Gene	18054	3	Simulated
ERIC-Gene	18090	10.5	Simulated
ERIC-Gene	18114	8.5	Simulated
ERIC-Gene	18155	8	Simulated
ERIC-Gene	18191	11	Simulated
ERIC-Gene	18250	13.5	Simulated
ERIC-Gene	18316	13	Simulated
ERIC-Gene	18337	5	Simulated
ERIC-Gene	18365	12	Simulated
ERIC-Gene	18409	11	Simulated
ERIC-Gene	18531	3	Simulated
ERIC-Gene	18555	9	Simulated
ERIC-Gene	18583	8.5	Simulated
ERIC-Gene	18788	12	Simulated
ERIC-Gene	18807	12.5	Simulated
ERIC-Gene	18927	3	Simulated
ERIC-Gene	19027	10.5	Simulated
ERIC-Gene	19079	10	Simulated
ERIC-Gene	19111	17	Simulated
ERIC-Gene	19163	13	Simulated
ERIC-Gene	19225	1	Simulated
ERIC-Gene	19236	7.5	Simulated
ERIC-Gene	19238	12	Simulated
ERIC-Gene	19309	12.5	Simulated
ERIC-Gene	19408	13.5	Simulated
ERIC-Gene	19416	13.5	Simulated
ERIC-Gene	19422	10	Simulated
ERIC-Gene	19449	16.5	Simulated
ERIC-Gene	19486	17	Simulated
ERIC-Gene	19531	8.5	Simulated
ERIC-Gene	19570	16.5	Simulated
ERIC-Gene	19665	11.5	Simulated
ERIC-Gene	19670	11	Simulated
ERIC-Gene	19713	14.5	Simulated
ERIC-Gene	19749	14.5	Simulated
ERIC-Gene	19868	10	Simulated
ERIC-Gene	19903	14.5	Simulated
ERIC-Gene	19915	10	Simulated
ERIC-Gene	20021	15.5	Simulated
ERIC-Gene	20033	9.5	Simulated
ERIC-Gene	20118	18.5	Simulated
ERIC-Gene	20333	7.5	Simulated
ERIC-Gene	20422	16	Simulated
ERIC-Gene	20600	9	Simulated
ERIC-Gene	20630	13.5	Simulated
ERIC-Gene	20704	10	Simulated
ERIC-Gene	20721	17.5	Simulated
ERIC-Gene	20844	9.5	Simulated
ERIC-Gene	20961	10	Simulated
ERIC-Gene	21012	2	Simulated
ERIC-Gene	21019	9.5	Simulated
ERIC-Gene	21040	13.5	Simulated
ERIC-Gene	21114	14.5	Simulated
ERIC-Gene	21117	13.5	Simulated
ERIC-Gene	21175	6.5	Simulated
ERIC-Gene	21193	8.5	Simulated
ERIC-Gene	21225	13	Simulated
ERIC-Gene	21262	19.5	Simulated
ERIC-Gene	21281	1	Simulated
ERIC-Gene	21312	14	Simulated
ERIC-Gene	21316	17	Simulated
ERIC-Gene	21318	8.5	Simulated
ERIC-Gene	21344	7	Simulated
ERIC-Gene	21454	9.5	Simulated
ERIC-Gene	21497	10.5	Simulated
ERIC-Gene	21534	5	Simulated
ERIC-Gene	21575	14.5	Simulated
ERIC-Gene	21595	8	Simulated
ERIC-Gene	21649	16	Simulated
ERIC-Gene	21658	10	Simulated
ERIC-Gene	21666	11	Simulated
ERIC-Gene	21709	1	Simulated
ERIC-Gene	21733	17	Simulated
ERIC-Gene	21778	19	Simulated
ERIC-Gene	21835	8	Simulated
ERIC-Gene	21882	12.5	Simulated
ERIC-Gene	21899	16	Simulated
ERIC-Gene	21983	9.5	Simulated
ERIC-Gene	21994	14.5	Simulated
ERIC-Gene	22012	15	Simulated
ERIC-Gene	22062	13.5	Simulated
ERIC-Gene	22160	14	Simulated
ERIC-Gene	22323	9	Simulated
ERIC-Gene	22352	16.5	Simulated
ERIC-Gene	22422	6	Simulated
ERIC-Gene	22436	13	Simulated
ERIC-Gene	22494	15.5	Simulated
ERIC-Gene	22506	20	Simulated
ERIC-Gene	22524	12	Simulated
ERIC-Gene	22612	2	Simulated
ERIC-Gene	22678	13	Simulated
ERIC-Gene	22729	8	Simulated
ERIC-Gene	22834	17.5	Simulated
ERIC-Gene	22844	9.5	Simulated
ERIC-Gene	22852	9.5	Simulated
ERIC-Gene	22887	12.5	Simulated
ERIC-Gene	22914	13.5	Simulated
ERIC-Gene	22975	12.5	Simulated
ERIC-Gene	22990	11.5	Simulated
ERIC-Gene	22994	15.5	Simulated
ERIC-Gene	23003	6.5	Simulated
ERIC-Gene	23013	8.5	Simulated
ERIC-Gene	23043	6	Simulated
ERIC-Gene	23109	11.5	Simulated
ERIC-Gene	23154	17	Simulated
ERIC-Gene	23250	14.5	Simulated
ERIC-Gene	23397	6.5	Simulated
ERIC-Gene	23633	14	Simulated
ERIC-Gene	23671	14.5	Simulated
ERIC-Gene	23744	9.5	Simulated
ERIC-Gene	23811	8	Simulated
ERIC-Gene	23819	10	Simulated
ERIC-Gene	23839	10.5	Simulated
ERIC-Gene	23876	15.5	Simulated
ERIC-Gene	23888	4	Simulated
ERIC-Gene	23903	12	Simulated
ERIC-Gene	24044	17.5	Simulated
ERIC-Gene	24152	6	Simulated
ERIC-Gene	24177	7	Simulated
ERIC-Gene	24204	14	Simulated
ERIC-Gene	24294	9.5	Simulated
ERIC-Gene	24327	10	Simulated
ERIC-Gene	24390	14	Simulated
ERIC-Gene	24451	9	Simulated
ERIC-Gene	24512	16	Simulated
ERIC-Gene	24620	10.5	Simulated
ERIC-Gene	24694	2	Simulated
ERIC-Gene	24698	10.5	Simulated
ERIC-Gene	24747	11.5	Simulated
ERIC-Gene	25158	17	Simulated
ERIC-Gene	25291	1	Simulated
ERIC-Gene	25360	9	Simulated
ERIC-Gene	25424	10	Simulated
ERIC-Gene	25515	14.5	Simulated
ERIC-Gene	25566	10.5	Simulated
ERIC-Gene	25642	16.5	Simulated
ERIC-Gene	25772	6	Simulated
ERIC-Gene	25814	15.5	Simulated
ERIC-Gene	25913	17	Simulated
ERIC-Gene	25914	10.5	Simulated
ERIC-Gene	25917	10	Simulated
ERIC-Gene	26024	11	Simulated
ERIC-Gene	26054	13.5	Simulated
ERIC-Gene	26085	11.5	Simulated
ERIC-Gene	26186	13.5	Simulated
ERIC-Gene	26348	14.5	Simulated
ERIC-Gene	26402	9	Simulated
ERIC-Gene	26416	12.5	Simulated
ERIC-Gene	26436	12	Simulated
ERIC-Gene	26491	15	Simulated
ERIC-Gene	26538	13.5	Simulated
ERIC-Gene	26610	6.5	Simulated
ERIC-Gene	26612	12.5	Simulated
ERIC-Gene	26651	13.5	Simulated
ERIC-Gene	26709	15	Simulated
ERIC-Gene	26794	15	Simulated
ERIC-Gene	26803	16	Simulated
ERIC-Gene	26856	14	Simulated
ERIC-Gene	26876	16.5	Simulated
ERIC-Gene	26952	13.5	Simulated
ERIC-Gene	26953	14.5	Simulated
ERIC-Gene	27006	10.5	Simulated
ERIC-Gene	27119	14.5	Simulated
ERIC-Gene	27291	15	Simulated
ERIC-Gene	27321	16	Simulated
ERIC-Gene	27386	15	Simulated
ERIC-Gene	27431	11.5	Simulated
ERIC-Gene	27533	10	Simulated
ERIC-Gene	27556	17	Simulated
ERIC-Gene	27615	16	Simulated
ERIC-Gene	27658	12	Simulated
ERIC-Gene	27812	18.5	Simulated
ERIC-Gene	27908	8	Simulated
ERIC-Gene	27910	8.5	Simulated
ERIC-Gene	27915	18.5	Simulated
ERIC-Gene	27917	12	Simulated
ERIC-Gene	27963	14.5	Simulated
ERIC-Gene	27990	11.5	Simulated
ERIC-Gene	27994	12.5	Simulated
ERIC-Gene	28107	7	Simulated
ERIC-Gene	28135	12.5	Simulated
ERIC-Gene	28149	9	Simulated
ERIC-Gene	28155	8.5	Simulated
ERIC-Gene	28205	12.5	Simulated
ERIC-Gene	28224	9.5	Simulated
ERIC-Gene	28225	9	Simulated
ERIC-Gene	28254	3	Simulated
ERIC-Gene	28293	11.5	Simulated
ERIC-Gene	28450	12.5	Simulated
ERIC-Gene	28642	13	Simulated
ERIC-Gene	28656	10	Simulated
ERIC-Gene	28689	10	Simulated
ERIC-Gene	28693	8	Simulated
ERIC-Gene	28714	15.5	Simulated
ERIC-Gene	28748	12.5	Simulated
ERIC-Gene	28844	10	Simulated
ERIC-Gene	28874	14	Simulated
ERIC-Gene	28935	10	Simulated
ERIC-Gene	28970	12	Simulated
ERIC-Gene	29004	9	Simulated
ERIC-Gene	29016	11.5	Simulated
ERIC-Gene	29066	8	Simulated
ERIC-Gene	29069	16.5	Simulated
ERIC-Gene	29130	9.5	Simulated
ERIC-Gene	29186	12.5	Simulated
ERIC-Gene	29191	10.5	Simulated
ERIC-Gene	29194	15	Simulated
ERIC-Gene	29387	9	Simulated
ERIC-Gene	29418	9.5	Simulated
ERIC-Gene	29432	10	Simulated
ERIC-Gene	29518	10	Simulated
ERIC-Gene	29529	8.5	Simulated
ERIC-Gene	29568	8	Simulated
ERIC-Gene	29569	12.5	Simulated
ERIC-Gene	29693	2	Simulated
ERIC-Gene	29723	13	Simulated
ERIC-Gene	29799	10.5	Simulated
ERIC-Gene	29806	10.5	Simulated
ERIC-Gene	29814	15	Simulated
ERIC-Gene	29835	14.5	Simulated
ERIC-Gene	29894	15.5	Simulated
ERIC-Gene	29909	9.5	Simulated
ERIC-Gene	29910	14	Simulated
ERIC-Gene	29927	11.5	Simulated
ERIC-Gene	29934	17	Simulated
ERIC-Gene	29952	14.5	Simulated
ERIC-Gene	29980	11	Simulated
ERIC-Gene	29984	13	Simulated
ERIC-Gene	29998	15	Simulated
ERIC-Gene	30027	10	Simulated
ERIC-Gene	30036	11.5	Simulated
ERIC-Gene	30078	14.5	Simulated
ERIC-Gene	30109	6	Simulated
ERIC-Gene	30122	13	Simulated
ERIC-Gene	30216	14	Simulated
ERIC-Gene	30263	12.5	Simulated
ERIC-Gene	30328	9	Simulated
ERIC-Gene	30467	8.5	Simulated
ERIC-Gene	30544	10	Simulated
ERIC-Gene	30545	11.5	Simulated
ERIC-Gene	30599	10	Simulated
ERIC-Gene	30603	5	Simulated
ERIC-Gene	30622	9	Simulated
ERIC-Gene	30685	10.5	Simulated
ERIC-Gene	30829	3	Simulated
ERIC-Gene	30936	10	Simulated
ERIC-Gene	30959	11.5	Simulated
ERIC-Gene	30973	12.5	Simulated
ERIC-Gene	30993	14.5	Simulated
ERIC-Gene	31042	10.5	Simulated
ERIC-Gene	31058	9.5	Simulated
ERIC-Gene	31065	10	Simulated
ERIC-Gene	31077	12.5	Simulated
ERIC-Gene	31143	15	Simulated
ERIC-Gene	31263	10	Simulated
ERIC-Gene	31283	5	Simulated
ERIC-Gene	31366	15	Simulated
ERIC-Gene	31443	16.5	Simulated
ERIC-Gene	31521	11.5	Simulated
ERIC-Gene	31617	12.5	Simulated
ERIC-Gene	31653	7.5	Simulated
ERIC-Gene	31663	6	Simulated
ERIC-Gene	31693	10.5	Simulated
ERIC-Gene	31816	9.5	Simulated
ERIC-Gene	31817	15	Simulated
ERIC-Gene	31883	13.5	Simulated
ERIC-Gene	32047	13.5	Simulated
ERIC-Gene	32085	15	Simulated
ERIC-Gene	32124	9.5	Simulated
ERIC-Gene	32288	8	Simulated
ERIC-Gene	32381	11.5	Simulated
ERIC-Gene	32432	13.5	Simulated
ERIC-Gene	32507	12	Simulated
ERIC-Gene	32633	8.5	Simulated
ERIC-Gene	32686	16.5	Simulated
ERIC-Gene	32688	13.5	Simulated
ERIC-Gene	32705	13.5	Simulated
ERIC-Gene	32774	9.5	Simulated
ERIC-Gene	32881	14.5	Simulated
ERIC-Gene	33050	11.5	Simulated
ERIC-Gene	33069	9.5	Simulated
ERIC-Gene	33100	11.5	Simulated
ERIC-Gene	33159	7	Simulated
ERIC-Gene	33165	2	Simulated
ERIC-Gene	33175	10	Simulated
ERIC-Gene	33209	10.5	Simulated
ERIC-Gene	33241	10	Simulated
ERIC-Gene	33305	12	Simulated
ERIC-Gene	33319	13	Simulated
ERIC-Gene	33335	15	Simulated
ERIC-Gene	33463	11.5	Simulated
ERIC-Gene	33499	12	Simulated
ERIC-Gene	33546	12	Simulated
ERIC-Gene	33564	12.5	Simulated
ERIC-Gene	33597	11	Simulated
ERIC-Gene	33743	14	Simulated
ERIC-Gene	33770	9	Simulated
ERIC-Gene	33771	11.5	Simulated
ERIC-Gene	33858	11	Simulated
ERIC-Gene	33961	9.5	Simulated
ERIC-Gene	33964	15.5	Simulated
ERIC-Gene	34113	2	Simulated
ERIC-Gene	34124	15.5	Simulated
ERIC-Gene	34126	12	Simulated
ERIC-Gene	34238	9.5	Simulated
ERIC-Gene	34242	13	Simulated
ERIC-Gene	34291	8	Simulated
ERIC-Gene	34332	14	Simulated
ERIC-Gene	34366	8.5	Simulated
ERIC-Gene	34367	14	Simulated
ERIC-Gene	34404	13	Simulated
ERIC-Gene	34433	11	Simulated
ERIC-Gene	34503	9	Simulated
ERIC-Gene	34562	10.5	Simulated
ERIC-Gene	34683	8.5	Simulated
ERIC-Gene	34758	11	Simulated
ERIC-Gene	34775	13	Simulated
ERIC-Gene	34776	11	Simulated
ERIC-Gene	34777	8.5	Simulated
ERIC-Gene	34966	12.5	Simulated
ERIC-Gene	35002	12.5	Simulated
ERIC-Gene	35036	9.5	Simulated
ERIC-Gene	35095	13	Simulated
ERIC-Gene	35102	9.5	Simulated
ERIC-Gene	35136	12.5	Simulated
ERIC-Gene	35154	7	Simulated
ERIC-Gene	35185	4	Simulated
ERIC-Gene	35207	9	Simulated
ERIC-Gene	35230	14.5	Simulated
ERIC-Gene	35330	14	Simulated
ERIC-Gene	35335	10.5	Simulated
ERIC-Gene	35371	1	Simulated
ERIC-Gene	35376	18	Simulated
ERIC-Gene	35411	8	Simulated
ERIC-Gene	35443	9.5	Simulated
ERIC-Gene	35553	8	Simulated
ERIC-Gene	35562	13.5	Simulated
ERIC-Gene	35624	10	Simulated
ERIC-Gene	35630	10	Simulated
ERIC-Gene	35671	12	Simulated
ERIC-Gene	35740	11	Simulated
ERIC-Gene	35759	12	Simulated
ERIC-Gene	35796	12.5	Simulated
ERIC-Gene	35814	17.5	Simulated
ERIC-Gene	35862	12	Simulated
ERIC-Gene	35867	12.5	Simulated
ERIC-Gene	35948	10.5	Simulated
ERIC-Gene	36010	8.5	Simulated
ERIC-Gene	36023	10.5	Simulated
ERIC-Gene	36062	12	Simulated
ERIC-Gene	36072	16	Simulated
ERIC-Gene	36077	9	Simulated
ERIC-Gene	36086	10.5	Simulated
ERIC-Gene	36094	18.5	Simulated
ERIC-Gene	36116	13	Simulated
ERIC-Gene	36190	13	Simulated
ERIC-Gene	36216	12	Simulated
ERIC-Gene	36222	12	Simulated
ERIC-Gene	36225	13	Simulated
ERIC-Gene	36278	8.5	Simulated
ERIC-Gene	36279	8	Simulated
ERIC-Gene	36324	11	Simulated
ERIC-Gene	36362	7	Simulated
ERIC-Gene	36402	9.5	Simulated
ERIC-Gene	36470	7.5	Simulated
ERIC-Gene	36527	9.5	Simulated
ERIC-Gene	36534	1	Simulated
ERIC-Gene	36641	9.5	Simulated
ERIC-Gene	36646	13.5	Simulated
ERIC-Gene	36680	12	Simulated
ERIC-Gene	36722	6.5	Simulated
ERIC-Gene	36792	12	Simulated
ERIC-Gene	36826	10	Simulated
ERIC-Gene	36856	11.5	Simulated
ERIC-Gene	36975	13	Simulated
ERIC-Gene	36980	14	Simulated
ERIC-Gene	37042	5.5	Simulated
ERIC-Gene	37053	18	Simulated
ERIC-Gene	37087	13	Simulated
ERIC-Gene	37115	10.5	Simulated
ERIC-Gene	37164	9.5	Simulated
ERIC-Gene	37174	12.5	Simulated
ERIC-Gene	37368	11.5	Simulated
ERIC-Gene	37467	7	Simulated
ERIC-Gene	37478	13.5	Simulated
ERIC-Gene	37560	8.5	Simulated
ERIC-Gene	37617	15	Simulated
ERIC-Gene	37619	11	Simulated
ERIC-Gene	37622	11	Simulated
ERIC-Gene	37646	9	Simulated
ERIC-Gene	37650	11	Simulated
ERIC-Gene	37651	16.5	Simulated
ERIC-Gene	37686	13	Simulated
ERIC-Gene	37691	15	Simulated
ERIC-Gene	37728	10	Simulated
ERIC-Gene	37753	5	Simulated
ERIC-Gene	37893	11	Simulated
ERIC-Gene	37914	7	Simulated
ERIC-Gene	37936	9.5	Simulated
ERIC-Gene	37945	13.5	Simulated
ERIC-Gene	37963	11.5	Simulated
ERIC-Gene	37972	9	Simulated
ERIC-Gene	38041	9	Simulated
ERIC-Gene	38048	12.5	Simulated
ERIC-Gene	38084	10.5	Simulated
ERIC-Gene	38085	5	Simulated
ERIC-Gene	38215	14	Simulated
ERIC-Gene	38229	15	Simulated
ERIC-Gene	38371	11	Simulated
ERIC-Gene	38384	9	Simulated
ERIC-Gene	38461	9.5	Simulated
ERIC-Gene	38550	10.5	Simulated
ERIC-Gene	38573	12	Simulated
ERIC-Gene	38623	1	Simulated
ERIC-Gene	38736	11.5	Simulated
ERIC-Gene	38790	8.5	Simulated
ERIC-Gene	38902	9.5	Simulated
ERIC-Gene	39008	9.5	Simulated
ERIC-Gene	39052	8	Simulated
ERIC-Gene	39069	13.5	Simulated
ERIC-Gene	39110	7.5	Simulated
ERIC-Gene	39262	14.5	Simulated
ERIC-Gene	39308	9	Simulated
ERIC-Gene	39364	16	Simulated
ERIC-Gene	39487	9	Simulated
ERIC-Gene	39516	10.5	Simulated
ERIC-Gene	39518	4	Simulated
ERIC-Gene	39563	17	Simulated
ERIC-Gene	39636	14.5	Simulated
ERIC-Gene	39638	9	Simulated
ERIC-Gene	39683	8.5	Simulated
ERIC-Gene	39688	5	Simulated
ERIC-Gene	39727	16	Simulated
ERIC-Gene	39782	11.5	Simulated
ERIC-Gene	39796	12	Simulated
ERIC-Gene	39810	17.5	Simulated
ERIC-Gene	39841	3	Simulated
ERIC-Gene	39975	15.5	Simulated
ERIC-Gene	39977	13.5	Simulated
ERIC-Gene	40078	7	Simulated
ERIC-Gene	40128	8	Simulated
ERIC-Gene	40174	8	Simulated
ERIC-Gene	40195	14.5	Simulated
ERIC-Gene	40252	8	Simulated
ERIC-Gene	40368	13	Simulated
ERIC-Gene	40421	8.5	Simulated
ERIC-Gene	40443	8.5	Simulated
ERIC-Gene	40448	11.5	Simulated
ERIC-Gene	40461	12	Simulated
ERIC-Gene	40565	3	Simulated
ERIC-Gene	40576	9	Simulated
ERIC-Gene	40586	22	Simulated
ERIC-Gene	40711	12.5	Simulated
ERIC-Gene	40813	6.5	Simulated
ERIC-Gene	40835	3.5	Simulated
ERIC-Gene	40928	12.5	Simulated
ERIC-Gene	40993	9	Simulated
ERIC-Gene	40997	19.5	Simulated
ERIC-Gene	41069	7	Simulated
ERIC-Gene	41183	1	Simulated
ERIC-Gene	41215	15.5	Simulated
ERIC-Gene	41374	8	Simulated
ERIC-Gene	41479	12	Simulated
ERIC-Gene	41483	17.5	Simulated
ERIC-Gene	41662	1	Simulated
ERIC-Gene	41806	12	Simulated
ERIC-Gene	41854	10.5	Simulated
ERIC-Gene	41904	6.5	Simulated
ERIC-Gene	42035	19	Simulated
ERIC-Gene	42037	12.5	Simulated
ERIC-Gene	42088	10	Simulated
ERIC-Gene	42103	12	Simulated
ERIC-Gene	42104	14	Simulated
ERIC-Gene	42115	4	Simulated
ERIC-Gene	42126	7	Simulated
ERIC-Gene	42141	7.5	Simulated
ERIC-Gene	42150	15.5	Simulated
ERIC-Gene	42173	15	Simulated
ERIC-Gene	42220	5.5	Simulated
ERIC-Gene	42334	7.5	Simulated
ERIC-Gene	42408	9	Simulated
ERIC-Gene	42438	12.5	Simulated
ERIC-Gene	42508	14	Simulated
ERIC-Gene	42627	4	Simulated
Phrank-Disease	42	9	Simulated
Phrank-Disease	55	16.5	Simulated
Phrank-Disease	70	10	Simulated
Phrank-Disease	109	12	Simulated
Phrank-Disease	204	12	Simulated
Phrank-Disease	258	6.5	Simulated
Phrank-Disease	443	11.5	Simulated
Phrank-Disease	504	11.5	Simulated
Phrank-Disease	513	10.5	Simulated
Phrank-Disease	519	8.5	Simulated
Phrank-Disease	547	16	Simulated
Phrank-Disease	561	14	Simulated
Phrank-Disease	569	10	Simulated
Phrank-Disease	656	13	Simulated
Phrank-Disease	740	15	Simulated
Phrank-Disease	901	9.5	Simulated
Phrank-Disease	905	7.5	Simulated
Phrank-Disease	1037	18.5	Simulated
Phrank-Disease	1103	19.5	Simulated
Phrank-Disease	1122	13.5	Simulated
Phrank-Disease	1370	12	Simulated
Phrank-Disease	1374	12.5	Simulated
Phrank-Disease	1441	16	Simulated
Phrank-Disease	1464	13.5	Simulated
Phrank-Disease	1498	13	Simulated
Phrank-Disease	1588	18	Simulated
Phrank-Disease	1653	15	Simulated
Phrank-Disease	1665	18	Simulated
Phrank-Disease	1694	14	Simulated
Phrank-Disease	1756	12.5	Simulated
Phrank-Disease	1761	14	Simulated
Phrank-Disease	1793	11.5	Simulated
Phrank-Disease	1838	9.5	Simulated
Phrank-Disease	1912	12	Simulated
Phrank-Disease	1932	16.5	Simulated
Phrank-Disease	2155	9	Simulated
Phrank-Disease	2238	16.5	Simulated
Phrank-Disease	2296	11.5	Simulated
Phrank-Disease	2303	13.5	Simulated
Phrank-Disease	2414	9.5	Simulated
Phrank-Disease	2415	13.5	Simulated
Phrank-Disease	2416	8.5	Simulated
Phrank-Disease	2544	17.5	Simulated
Phrank-Disease	2626	11	Simulated
Phrank-Disease	2755	8	Simulated
Phrank-Disease	2788	14.5	Simulated
Phrank-Disease	2799	13.5	Simulated
Phrank-Disease	3039	10.5	Simulated
Phrank-Disease	3055	11.5	Simulated
Phrank-Disease	3152	11	Simulated
Phrank-Disease	3165	14.5	Simulated
Phrank-Disease	3292	8.5	Simulated
Phrank-Disease	3404	10.5	Simulated
Phrank-Disease	3449	15	Simulated
Phrank-Disease	3455	7.5	Simulated
Phrank-Disease	3459	14	Simulated
Phrank-Disease	3646	16.5	Simulated
Phrank-Disease	3668	12	Simulated
Phrank-Disease	3746	17	Simulated
Phrank-Disease	3803	4.5	Simulated
Phrank-Disease	3887	16	Simulated
Phrank-Disease	3944	9	Simulated
Phrank-Disease	3967	15	Simulated
Phrank-Disease	4012	7	Simulated
Phrank-Disease	4216	15.5	Simulated
Phrank-Disease	4255	13	Simulated
Phrank-Disease	4276	23.5	Simulated
Phrank-Disease	4325	9.5	Simulated
Phrank-Disease	4399	18.5	Simulated
Phrank-Disease	4602	6.5	Simulated
Phrank-Disease	4672	9	Simulated
Phrank-Disease	4714	9.5	Simulated
Phrank-Disease	4751	16.5	Simulated
Phrank-Disease	4805	14	Simulated
Phrank-Disease	5012	16.5	Simulated
Phrank-Disease	5079	11.5	Simulated
Phrank-Disease	5089	11.5	Simulated
Phrank-Disease	5104	18	Simulated
Phrank-Disease	5109	14	Simulated
Phrank-Disease	5143	11	Simulated
Phrank-Disease	5152	7.5	Simulated
Phrank-Disease	5180	10	Simulated
Phrank-Disease	5214	13.5	Simulated
Phrank-Disease	5222	9	Simulated
Phrank-Disease	5225	7	Simulated
Phrank-Disease	5288	16.5	Simulated
Phrank-Disease	5293	15	Simulated
Phrank-Disease	5345	15	Simulated
Phrank-Disease	5417	9	Simulated
Phrank-Disease	5423	9.5	Simulated
Phrank-Disease	5466	10	Simulated
Phrank-Disease	5509	13.5	Simulated
Phrank-Disease	5567	11.5	Simulated
Phrank-Disease	5647	18	Simulated
Phrank-Disease	5759	14.5	Simulated
Phrank-Disease	5768	23.5	Simulated
Phrank-Disease	5773	17.5	Simulated
Phrank-Disease	5797	14.5	Simulated
Phrank-Disease	5812	16	Simulated
Phrank-Disease	5974	13	Simulated
Phrank-Disease	6041	9	Simulated
Phrank-Disease	6051	9	Simulated
Phrank-Disease	6075	16	Simulated
Phrank-Disease	6077	8.5	Simulated
Phrank-Disease	6078	12	Simulated
Phrank-Disease	6094	10	Simulated
Phrank-Disease	6131	6.5	Simulated
Phrank-Disease	6154	14	Simulated
Phrank-Disease	6183	16	Simulated
Phrank-Disease	6184	13	Simulated
Phrank-Disease	6187	19	Simulated
Phrank-Disease	6226	15	Simulated
Phrank-Disease	6346	13	Simulated
Phrank-Disease	6389	14.5	Simulated
Phrank-Disease	6394	5.5	Simulated
Phrank-Disease	6506	17	Simulated
Phrank-Disease	6557	12.5	Simulated
Phrank-Disease	6571	10	Simulated
Phrank-Disease	6575	13	Simulated
Phrank-Disease	6581	16	Simulated
Phrank-Disease	6608	19.5	Simulated
Phrank-Disease	6622	14	Simulated
Phrank-Disease	6703	15	Simulated
Phrank-Disease	6711	15.5	Simulated
Phrank-Disease	6722	15.5	Simulated
Phrank-Disease	6748	12.5	Simulated
Phrank-Disease	6766	16	Simulated
Phrank-Disease	6876	15	Simulated
Phrank-Disease	6962	10.5	Simulated
Phrank-Disease	7077	10	Simulated
Phrank-Disease	7084	13	Simulated
Phrank-Disease	7207	14	Simulated
Phrank-Disease	7243	13	Simulated
Phrank-Disease	7256	11	Simulated
Phrank-Disease	7356	15.5	Simulated
Phrank-Disease	7357	13	Simulated
Phrank-Disease	7385	7.5	Simulated
Phrank-Disease	7412	9	Simulated
Phrank-Disease	7455	20.5	Simulated
Phrank-Disease	7490	11	Simulated
Phrank-Disease	7609	13	Simulated
Phrank-Disease	7628	14.5	Simulated
Phrank-Disease	7677	16.5	Simulated
Phrank-Disease	7936	9.5	Simulated
Phrank-Disease	7944	13.5	Simulated
Phrank-Disease	8002	13	Simulated
Phrank-Disease	8080	15	Simulated
Phrank-Disease	8127	8.5	Simulated
Phrank-Disease	8132	5.5	Simulated
Phrank-Disease	8200	11	Simulated
Phrank-Disease	8261	16	Simulated
Phrank-Disease	8314	17	Simulated
Phrank-Disease	8407	15	Simulated
Phrank-Disease	8474	11	Simulated
Phrank-Disease	8556	11	Simulated
Phrank-Disease	8636	11.5	Simulated
Phrank-Disease	8666	11.5	Simulated
Phrank-Disease	8674	10	Simulated
Phrank-Disease	8734	11.5	Simulated
Phrank-Disease	8775	22	Simulated
Phrank-Disease	8820	13.5	Simulated
Phrank-Disease	8871	15.5	Simulated
Phrank-Disease	8896	12.5	Simulated
Phrank-Disease	8966	15	Simulated
Phrank-Disease	8970	10.5	Simulated
Phrank-Disease	8984	8	Simulated
Phrank-Disease	9014	12.5	Simulated
Phrank-Disease	9120	14.5	Simulated
Phrank-Disease	9151	11	Simulated
Phrank-Disease	9290	12.5	Simulated
Phrank-Disease	9371	8.5	Simulated
Phrank-Disease	9410	12	Simulated
Phrank-Disease	9418	12	Simulated
Phrank-Disease	9419	14.5	Simulated
Phrank-Disease	9455	14	Simulated
Phrank-Disease	9457	10.5	Simulated
Phrank-Disease	9677	9.5	Simulated
Phrank-Disease	9779	13.5	Simulated
Phrank-Disease	9783	8	Simulated
Phrank-Disease	9784	17	Simulated
Phrank-Disease	9897	11.5	Simulated
Phrank-Disease	9913	10	Simulated
Phrank-Disease	9959	8	Simulated
Phrank-Disease	10000	12	Simulated
Phrank-Disease	10088	15	Simulated
Phrank-Disease	10138	10.5	Simulated
Phrank-Disease	10176	12.5	Simulated
Phrank-Disease	10220	18.5	Simulated
Phrank-Disease	10323	13	Simulated
Phrank-Disease	10362	13.5	Simulated
Phrank-Disease	10382	17	Simulated
Phrank-Disease	10417	9.5	Simulated
Phrank-Disease	10456	18	Simulated
Phrank-Disease	10475	10	Simulated
Phrank-Disease	10514	13	Simulated
Phrank-Disease	10521	16.5	Simulated
Phrank-Disease	10529	13.5	Simulated
Phrank-Disease	10618	16.5	Simulated
Phrank-Disease	10706	8.5	Simulated
Phrank-Disease	10738	7.5	Simulated
Phrank-Disease	10760	14	Simulated
Phrank-Disease	10762	8.5	Simulated
Phrank-Disease	10765	16.5	Simulated
Phrank-Disease	10783	14.5	Simulated
Phrank-Disease	10895	9.5	Simulated
Phrank-Disease	10919	11	Simulated
Phrank-Disease	11099	12.5	Simulated
Phrank-Disease	11159	15	Simulated
Phrank-Disease	11166	10	Simulated
Phrank-Disease	11172	14.5	Simulated
Phrank-Disease	11217	11	Simulated
Phrank-Disease	11235	9	Simulated
Phrank-Disease	11290	8	Simulated
Phrank-Disease	11294	11	Simulated
Phrank-Disease	11317	11.5	Simulated
Phrank-Disease	11372	15.5	Simulated
Phrank-Disease	11395	12	Simulated
Phrank-Disease	11450	9.5	Simulated
Phrank-Disease	11484	18	Simulated
Phrank-Disease	11536	13	Simulated
Phrank-Disease	11547	11	Simulated
Phrank-Disease	11559	7.5	Simulated
Phrank-Disease	11562	15	Simulated
Phrank-Disease	11642	11	Simulated
Phrank-Disease	11658	13.5	Simulated
Phrank-Disease	11719	12	Simulated
Phrank-Disease	11801	8.5	Simulated
Phrank-Disease	11815	8.5	Simulated
Phrank-Disease	11895	11.5	Simulated
Phrank-Disease	11932	10.5	Simulated
Phrank-Disease	11980	9.5	Simulated
Phrank-Disease	11981	15	Simulated
Phrank-Disease	12094	13	Simulated
Phrank-Disease	12153	14	Simulated
Phrank-Disease	12197	14	Simulated
Phrank-Disease	12246	11.5	Simulated
Phrank-Disease	12257	18.5	Simulated
Phrank-Disease	12276	14	Simulated
Phrank-Disease	12335	15	Simulated
Phrank-Disease	12356	9.5	Simulated
Phrank-Disease	12385	13.5	Simulated
Phrank-Disease	12447	11	Simulated
Phrank-Disease	12522	13	Simulated
Phrank-Disease	12542	12	Simulated
Phrank-Disease	12577	11.5	Simulated
Phrank-Disease	12607	9.5	Simulated
Phrank-Disease	12612	7.5	Simulated
Phrank-Disease	12627	7	Simulated
Phrank-Disease	12649	9.5	Simulated
Phrank-Disease	12718	7	Simulated
Phrank-Disease	12738	11	Simulated
Phrank-Disease	12793	11.5	Simulated
Phrank-Disease	12978	14	Simulated
Phrank-Disease	13052	9	Simulated
Phrank-Disease	13156	15	Simulated
Phrank-Disease	13228	10.5	Simulated
Phrank-Disease	13230	11.5	Simulated
Phrank-Disease	13271	12.5	Simulated
Phrank-Disease	13277	11	Simulated
Phrank-Disease	13467	16	Simulated
Phrank-Disease	13525	11.5	Simulated
Phrank-Disease	13574	8.5	Simulated
Phrank-Disease	13593	13	Simulated
Phrank-Disease	13627	14	Simulated
Phrank-Disease	13666	7.5	Simulated
Phrank-Disease	13675	10	Simulated
Phrank-Disease	13700	13	Simulated
Phrank-Disease	13779	12	Simulated
Phrank-Disease	13799	14	Simulated
Phrank-Disease	13841	12.5	Simulated
Phrank-Disease	13915	10	Simulated
Phrank-Disease	13950	12	Simulated
Phrank-Disease	13954	7	Simulated
Phrank-Disease	14022	11	Simulated
Phrank-Disease	14089	17	Simulated
Phrank-Disease	14118	15	Simulated
Phrank-Disease	14201	7	Simulated
Phrank-Disease	14235	16	Simulated
Phrank-Disease	14237	12	Simulated
[truncated: 6,401 more rows]

## Sheet: Sfig 2e new gene, new disease
names	patient_ids	ranks	patient_type
Phrank-Gene	27	6.5	Real-world
Phrank-Gene	33	22	Real-world
Phrank-Gene	207	24.5	Real-world
Phrank-Gene	199	10	Real-world
Phrank-Gene	59	8	Real-world
Phrank-Gene	145	16	Real-world
Phrank-Gene	130	4	Real-world
Phrank-Gene	123	7	Real-world
Phrank-Gene	172	7	Real-world
Phrank-Gene	71	11	Real-world
Phrank-Gene	128	12.5	Real-world
Phrank-Gene	194	4.5	Real-world
Phrank-Gene	49	10.5	Real-world
Phrank-Gene	45	16	Real-world
Phrank-Gene	220	7	Real-world
Phrank-Gene	165	9	Real-world
Phrank-Gene	10	19	Real-world
Phrank-Gene	113	6	Real-world
Phrank-Gene	47	11	Real-world
Phrank-Gene	244	9	Real-world
Phrank-Gene	137	18.5	Real-world
Phrank-Gene	112	11	Real-world
Phrank-Gene	51	5	Real-world
Phrank-Gene	61	6.5	Real-world
Phrank-Gene	236	4.5	Real-world
Phrank-Gene	94	6	Real-world
Phrank-Gene	154	8	Real-world
Phrank-Gene	188	8	Real-world
Phrank-Gene	216	17.5	Real-world
ERIC-Gene	27	6.5	Real-world
ERIC-Gene	33	21.5	Real-world
ERIC-Gene	207	24.5	Real-world
ERIC-Gene	199	10	Real-world
ERIC-Gene	59	8	Real-world
ERIC-Gene	145	14.5	Real-world
ERIC-Gene	130	4	Real-world
ERIC-Gene	123	7	Real-world
ERIC-Gene	172	7	Real-world
ERIC-Gene	71	10.5	Real-world
ERIC-Gene	128	12.5	Real-world
ERIC-Gene	194	4.5	Real-world
ERIC-Gene	49	10.5	Real-world
ERIC-Gene	45	16	Real-world
ERIC-Gene	220	6	Real-world
ERIC-Gene	165	9	Real-world
ERIC-Gene	10	18.5	Real-world
ERIC-Gene	113	6	Real-world
ERIC-Gene	47	11	Real-world
ERIC-Gene	244	9	Real-world
ERIC-Gene	137	18.5	Real-world
ERIC-Gene	112	11	Real-world
ERIC-Gene	51	4.5	Real-world
ERIC-Gene	61	6.5	Real-world
ERIC-Gene	236	4.5	Real-world
ERIC-Gene	94	6	Real-world
ERIC-Gene	154	8	Real-world
ERIC-Gene	188	8	Real-world
ERIC-Gene	216	17.5	Real-world
Phrank-Disease	27	7	Real-world
Phrank-Disease	33	23.5	Real-world
Phrank-Disease	207	27.5	Real-world
Phrank-Disease	199	10.5	Real-world
Phrank-Disease	59	8	Real-world
Phrank-Disease	145	16.5	Real-world
Phrank-Disease	130	4	Real-world
Phrank-Disease	123	7.5	Real-world
Phrank-Disease	172	6.5	Real-world
Phrank-Disease	71	11.5	Real-world
Phrank-Disease	128	11.5	Real-world
Phrank-Disease	194	4.5	Real-world
Phrank-Disease	49	11	Real-world
Phrank-Disease	45	16	Real-world
Phrank-Disease	220	8	Real-world
Phrank-Disease	165	9	Real-world
Phrank-Disease	10	20	Real-world
Phrank-Disease	113	6	Real-world
Phrank-Disease	47	11	Real-world
Phrank-Disease	244	10.5	Real-world
Phrank-Disease	137	19	Real-world
Phrank-Disease	112	11	Real-world
Phrank-Disease	51	5.5	Real-world
Phrank-Disease	61	7	Real-world
Phrank-Disease	236	4.5	Real-world
Phrank-Disease	94	6	Real-world
Phrank-Disease	154	9	Real-world
Phrank-Disease	188	7.5	Real-world
Phrank-Disease	216	17.5	Real-world
ERIC-Disease	27	7	Real-world
ERIC-Disease	33	23	Real-world
ERIC-Disease	207	26.5	Real-world
ERIC-Disease	199	10.5	Real-world
ERIC-Disease	59	8	Real-world
ERIC-Disease	145	15	Real-world
ERIC-Disease	130	4	Real-world
ERIC-Disease	123	7	Real-world
ERIC-Disease	172	6.5	Real-world
ERIC-Disease	71	11	Real-world
ERIC-Disease	128	11.5	Real-world
ERIC-Disease	194	4.5	Real-world
ERIC-Disease	49	11	Real-world
ERIC-Disease	45	16	Real-world
ERIC-Disease	220	7.5	Real-world
ERIC-Disease	165	9	Real-world
ERIC-Disease	10	19	Real-world
ERIC-Disease	113	6	Real-world
ERIC-Disease	47	11	Real-world
ERIC-Disease	244	10	Real-world
ERIC-Disease	137	19	Real-world
ERIC-Disease	112	11	Real-world
ERIC-Disease	51	5	Real-world
ERIC-Disease	61	7	Real-world
ERIC-Disease	236	4.5	Real-world
ERIC-Disease	94	6	Real-world
ERIC-Disease	154	8.5	Real-world
ERIC-Disease	188	7.5	Real-world
ERIC-Disease	216	17.5	Real-world
Phenomizer	27	7	Real-world
Phenomizer	33	23.5	Real-world
Phenomizer	207	27.5	Real-world
Phenomizer	199	10.5	Real-world
Phenomizer	59	8	Real-world
Phenomizer	145	16.5	Real-world
Phenomizer	130	4	Real-world
Phenomizer	123	7.5	Real-world
Phenomizer	172	6.5	Real-world
Phenomizer	71	11.5	Real-world
Phenomizer	128	11.5	Real-world
Phenomizer	194	4.5	Real-world
Phenomizer	49	11	Real-world
Phenomizer	45	16	Real-world
Phenomizer	220	8	Real-world
Phenomizer	165	9	Real-world
Phenomizer	10	20	Real-world
Phenomizer	113	6	Real-world
Phenomizer	47	11	Real-world
Phenomizer	244	10.5	Real-world
Phenomizer	137	19	Real-world
Phenomizer	112	11	Real-world
Phenomizer	51	5.5	Real-world
Phenomizer	61	7	Real-world
Phenomizer	236	4.5	Real-world
Phenomizer	94	6	Real-world
Phenomizer	154	9	Real-world
Phenomizer	188	7.5	Real-world
Phenomizer	216	17.5	Real-world
LIRICAL	27	7	Real-world
LIRICAL	33	21.5	Real-world
LIRICAL	207	24	Real-world
LIRICAL	199	9.5	Real-world
LIRICAL	59	8	Real-world
LIRICAL	145	16	Real-world
LIRICAL	130	4	Real-world
LIRICAL	123	6.5	Real-world
LIRICAL	172	6.5	Real-world
LIRICAL	71	10	Real-world
LIRICAL	128	12	Real-world
LIRICAL	194	4.5	Real-world
LIRICAL	49	10.5	Real-world
LIRICAL	45	15.5	Real-world
LIRICAL	220	7	Real-world
LIRICAL	165	9	Real-world
LIRICAL	10	18.5	Real-world
LIRICAL	113	5.5	Real-world
LIRICAL	47	10	Real-world
LIRICAL	244	9	Real-world
LIRICAL	137	17.5	Real-world
LIRICAL	112	10	Real-world
LIRICAL	51	5	Real-world
LIRICAL	61	6	Real-world
LIRICAL	236	4.5	Real-world
LIRICAL	94	6	Real-world
LIRICAL	154	8.5	Real-world
LIRICAL	188	7.5	Real-world
LIRICAL	216	17	Real-world
Phenolyzer	27	1	Real-world
Phenolyzer	33	32	Real-world
Phenolyzer	207	29.5	Real-world
Phenolyzer	199	11.5	Real-world
Phenolyzer	59	8	Real-world
Phenolyzer	145	16.5	Real-world
Phenolyzer	130	4	Real-world
Phenolyzer	123	5	Real-world
Phenolyzer	172	8	Real-world
Phenolyzer	71	11.5	Real-world
Phenolyzer	128	2	Real-world
Phenolyzer	194	4	Real-world
Phenolyzer	49	9.5	Real-world
Phenolyzer	45	11	Real-world
Phenolyzer	220	7	Real-world
Phenolyzer	165	10	Real-world
Phenolyzer	10	20.5	Real-world
Phenolyzer	113	6	Real-world
Phenolyzer	47	7	Real-world
Phenolyzer	244	6	Real-world
Phenolyzer	137	19	Real-world
Phenolyzer	112	11	Real-world
Phenolyzer	51	4	Real-world
Phenolyzer	61	2	Real-world
Phenolyzer	236	1	Real-world
Phenolyzer	94	8.5	Real-world
Phenolyzer	154	8	Real-world
Phenolyzer	188	10	Real-world
Phenolyzer	216	16	Real-world
HiPhive	27	7.5	Real-world
HiPhive	33	25.5	Real-world
HiPhive	207	29.5	Real-world
HiPhive	199	11.5	Real-world
HiPhive	59	11	Real-world
HiPhive	145	18.5	Real-world
HiPhive	130	5	Real-world
HiPhive	123	1	Real-world
HiPhive	172	4	Real-world
HiPhive	71	7	Real-world
HiPhive	128	5	Real-world
HiPhive	194	3	Real-world
HiPhive	49	12.5	Real-world
HiPhive	45	16.5	Real-world
HiPhive	220	4	Real-world
HiPhive	165	10.5	Real-world
HiPhive	10	11	Real-world
HiPhive	113	6	Real-world
HiPhive	47	1	Real-world
HiPhive	244	7	Real-world
HiPhive	137	19	Real-world
HiPhive	112	12	Real-world
HiPhive	51	7	Real-world
HiPhive	61	7	Real-world
HiPhive	236	2	Real-world
HiPhive	94	7	Real-world
HiPhive	154	8.5	Real-world
HiPhive	188	9	Real-world
HiPhive	216	19	Real-world
ERIC-Predicted	27	8.5	Real-world
ERIC-Predicted	33	15	Real-world
ERIC-Predicted	207	28	Real-world
ERIC-Predicted	199	12.5	Real-world
ERIC-Predicted	59	11	Real-world
ERIC-Predicted	145	2	Real-world
ERIC-Predicted	130	5	Real-world
ERIC-Predicted	123	5	Real-world
ERIC-Predicted	172	3	Real-world
ERIC-Predicted	71	6	Real-world
ERIC-Predicted	128	1	Real-world
ERIC-Predicted	194	1	Real-world
ERIC-Predicted	49	9.5	Real-world
ERIC-Predicted	45	2.5	Real-world
ERIC-Predicted	220	1	Real-world
ERIC-Predicted	165	8	Real-world
ERIC-Predicted	10	13.5	Real-world
ERIC-Predicted	113	3	Real-world
ERIC-Predicted	47	4	Real-world
ERIC-Predicted	244	6	Real-world
ERIC-Predicted	137	11	Real-world
ERIC-Predicted	112	8	Real-world
ERIC-Predicted	51	4.5	Real-world
ERIC-Predicted	61	5	Real-world
ERIC-Predicted	236	1	Real-world
ERIC-Predicted	94	5	Real-world
ERIC-Predicted	154	4	Real-world
ERIC-Predicted	188	8	Real-world
ERIC-Predicted	216	10	Real-world
Random	27	5	Real-world
Random	33	33	Real-world
Random	207	33	Real-world
Random	199	6	Real-world
Random	59	4	Real-world
Random	145	16	Real-world
Random	130	4	Real-world
Random	123	4	Real-world
Random	172	5	Real-world
Random	71	1	Real-world
Random	128	4	Real-world
Random	194	2	Real-world
Random	49	15	Real-world
Random	45	15	Real-world
Random	220	3	Real-world
Random	165	10	Real-world
Random	10	5	Real-world
Random	113	2	Real-world
Random	47	10	Real-world
Random	244	1	Real-world
Random	137	20	Real-world
Random	112	7	Real-world
Random	51	4	Real-world
Random	61	7	Real-world
Random	236	6	Real-world
Random	94	7	Real-world
Random	154	7	Real-world
Random	188	2	Real-world
Random	216	10	Real-world
Phrank-Gene	164	12.5	Simulated
Phrank-Gene	578	10.5	Simulated
Phrank-Gene	674	13.5	Simulated
Phrank-Gene	752	5.5	Simulated
Phrank-Gene	851	10	Simulated
Phrank-Gene	855	6	Simulated
Phrank-Gene	947	1	Simulated
Phrank-Gene	1314	8.5	Simulated
Phrank-Gene	1666	9	Simulated
Phrank-Gene	1671	12	Simulated
Phrank-Gene	1729	6	Simulated
Phrank-Gene	1916	13.5	Simulated
Phrank-Gene	2025	8	Simulated
Phrank-Gene	2070	10	Simulated
Phrank-Gene	2100	10	Simulated
Phrank-Gene	2196	12	Simulated
Phrank-Gene	2249	10.5	Simulated
Phrank-Gene	2312	12	Simulated
Phrank-Gene	2381	13.5	Simulated
Phrank-Gene	2393	11	Simulated
Phrank-Gene	2412	14	Simulated
Phrank-Gene	2548	10.5	Simulated
Phrank-Gene	2645	7	Simulated
Phrank-Gene	2955	14	Simulated
Phrank-Gene	2981	8	Simulated
Phrank-Gene	3106	13	Simulated
Phrank-Gene	3280	6.5	Simulated
Phrank-Gene	3414	16.5	Simulated
Phrank-Gene	3540	10.5	Simulated
Phrank-Gene	3597	13.5	Simulated
Phrank-Gene	3852	11	Simulated
Phrank-Gene	4100	14.5	Simulated
Phrank-Gene	4381	18.5	Simulated
Phrank-Gene	4435	17.5	Simulated
Phrank-Gene	4512	17	Simulated
Phrank-Gene	4582	16	Simulated
Phrank-Gene	4629	14.5	Simulated
Phrank-Gene	4946	12	Simulated
Phrank-Gene	5028	10.5	Simulated
Phrank-Gene	5144	6.5	Simulated
Phrank-Gene	5217	9	Simulated
Phrank-Gene	5450	1	Simulated
Phrank-Gene	5531	15	Simulated
Phrank-Gene	5614	11.5	Simulated
Phrank-Gene	5706	11	Simulated
Phrank-Gene	5790	13.5	Simulated
Phrank-Gene	6045	13	Simulated
Phrank-Gene	6046	9.5	Simulated
Phrank-Gene	6429	9.5	Simulated
Phrank-Gene	6469	10.5	Simulated
Phrank-Gene	6501	15	Simulated
Phrank-Gene	6834	12.5	Simulated
Phrank-Gene	7196	17.5	Simulated
Phrank-Gene	7198	11.5	Simulated
Phrank-Gene	7225	11	Simulated
Phrank-Gene	7328	6	Simulated
Phrank-Gene	7388	12.5	Simulated
Phrank-Gene	7699	11	Simulated
Phrank-Gene	7867	10.5	Simulated
Phrank-Gene	8046	9	Simulated
Phrank-Gene	8117	8.5	Simulated
Phrank-Gene	8178	7	Simulated
Phrank-Gene	8266	11.5	Simulated
Phrank-Gene	8347	9.5	Simulated
Phrank-Gene	8396	9.5	Simulated
Phrank-Gene	8446	13.5	Simulated
Phrank-Gene	8559	8	Simulated
Phrank-Gene	8646	12.5	Simulated
Phrank-Gene	8702	15.5	Simulated
Phrank-Gene	8801	10	Simulated
Phrank-Gene	9078	19	Simulated
Phrank-Gene	9364	12	Simulated
Phrank-Gene	9365	11.5	Simulated
Phrank-Gene	9428	15	Simulated
Phrank-Gene	9434	13	Simulated
Phrank-Gene	9580	5.5	Simulated
Phrank-Gene	9875	16.5	Simulated
Phrank-Gene	9915	11.5	Simulated
Phrank-Gene	10032	8.5	Simulated
Phrank-Gene	10070	8.5	Simulated
Phrank-Gene	10224	11	Simulated
Phrank-Gene	10295	15	Simulated
Phrank-Gene	10451	10.5	Simulated
Phrank-Gene	10611	14	Simulated
Phrank-Gene	10652	11	Simulated
Phrank-Gene	10702	10.5	Simulated
Phrank-Gene	10820	14	Simulated
Phrank-Gene	11111	7.5	Simulated
Phrank-Gene	11204	12.5	Simulated
Phrank-Gene	11266	14	Simulated
Phrank-Gene	11410	13	Simulated
Phrank-Gene	11485	8.5	Simulated
Phrank-Gene	11821	8.5	Simulated
Phrank-Gene	12234	1	Simulated
Phrank-Gene	12255	13.5	Simulated
Phrank-Gene	12285	15	Simulated
Phrank-Gene	12623	10.5	Simulated
Phrank-Gene	12663	13.5	Simulated
Phrank-Gene	12672	14.5	Simulated
Phrank-Gene	12789	10	Simulated
Phrank-Gene	12896	12.5	Simulated
Phrank-Gene	12910	11.5	Simulated
Phrank-Gene	13072	12.5	Simulated
Phrank-Gene	13275	12.5	Simulated
Phrank-Gene	13352	1	Simulated
Phrank-Gene	13421	11	Simulated
Phrank-Gene	13452	14.5	Simulated
Phrank-Gene	13514	4	Simulated
Phrank-Gene	13536	15.5	Simulated
Phrank-Gene	13692	9	Simulated
Phrank-Gene	14017	7	Simulated
Phrank-Gene	14081	15	Simulated
Phrank-Gene	14115	6.5	Simulated
Phrank-Gene	14372	1	Simulated
Phrank-Gene	14458	11	Simulated
Phrank-Gene	14523	1	Simulated
Phrank-Gene	14620	15	Simulated
Phrank-Gene	14669	13.5	Simulated
Phrank-Gene	14725	8	Simulated
Phrank-Gene	14755	13	Simulated
Phrank-Gene	14937	12.5	Simulated
Phrank-Gene	15002	13.5	Simulated
Phrank-Gene	15175	11	Simulated
Phrank-Gene	15294	12	Simulated
Phrank-Gene	15332	13	Simulated
Phrank-Gene	15382	9	Simulated
Phrank-Gene	15408	17.5	Simulated
Phrank-Gene	15589	8.5	Simulated
Phrank-Gene	15829	10.5	Simulated
Phrank-Gene	15853	11.5	Simulated
Phrank-Gene	16134	15	Simulated
Phrank-Gene	16225	9	Simulated
Phrank-Gene	16239	8	Simulated
Phrank-Gene	16240	9.5	Simulated
Phrank-Gene	16374	13	Simulated
Phrank-Gene	16478	11	Simulated
Phrank-Gene	16671	9.5	Simulated
Phrank-Gene	16814	11	Simulated
Phrank-Gene	17067	1	Simulated
Phrank-Gene	17099	13	Simulated
Phrank-Gene	17157	13.5	Simulated
Phrank-Gene	17272	10.5	Simulated
Phrank-Gene	17290	11	Simulated
Phrank-Gene	17409	12	Simulated
Phrank-Gene	17505	4.5	Simulated
Phrank-Gene	17593	1	Simulated
Phrank-Gene	18000	10.5	Simulated
Phrank-Gene	18043	9.5	Simulated
Phrank-Gene	18135	14	Simulated
Phrank-Gene	18328	14	Simulated
Phrank-Gene	18467	8.5	Simulated
Phrank-Gene	18863	9.5	Simulated
Phrank-Gene	18946	4.5	Simulated
Phrank-Gene	18969	10.5	Simulated
Phrank-Gene	19017	7	Simulated
Phrank-Gene	19089	15	Simulated
Phrank-Gene	19120	8.5	Simulated
Phrank-Gene	19263	9.5	Simulated
Phrank-Gene	19358	11	Simulated
Phrank-Gene	19541	10.5	Simulated
Phrank-Gene	19560	10.5	Simulated
Phrank-Gene	19615	13	Simulated
Phrank-Gene	19628	9.5	Simulated
Phrank-Gene	19644	9	Simulated
Phrank-Gene	19764	8.5	Simulated
Phrank-Gene	20064	11.5	Simulated
Phrank-Gene	20140	10.5	Simulated
Phrank-Gene	20203	12	Simulated
Phrank-Gene	20765	11	Simulated
Phrank-Gene	20943	10	Simulated
Phrank-Gene	20980	1	Simulated
Phrank-Gene	21141	1	Simulated
Phrank-Gene	21226	11	Simulated
Phrank-Gene	21351	9	Simulated
Phrank-Gene	21435	12	Simulated
Phrank-Gene	21545	1	Simulated
Phrank-Gene	21812	14.5	Simulated
Phrank-Gene	21859	13	Simulated
Phrank-Gene	21884	7	Simulated
Phrank-Gene	21929	10.5	Simulated
Phrank-Gene	22104	10.5	Simulated
Phrank-Gene	22212	17.5	Simulated
Phrank-Gene	22322	8	Simulated
Phrank-Gene	22324	17.5	Simulated
Phrank-Gene	22416	17	Simulated
Phrank-Gene	22478	9	Simulated
Phrank-Gene	22491	12.5	Simulated
Phrank-Gene	22501	14.5	Simulated
Phrank-Gene	22551	6	Simulated
Phrank-Gene	23093	15	Simulated
Phrank-Gene	23133	12	Simulated
Phrank-Gene	23259	13.5	Simulated
Phrank-Gene	23495	10	Simulated
Phrank-Gene	23703	12.5	Simulated
Phrank-Gene	23719	14	Simulated
Phrank-Gene	23806	11.5	Simulated
Phrank-Gene	24012	14	Simulated
Phrank-Gene	24036	12.5	Simulated
Phrank-Gene	24050	7	Simulated
Phrank-Gene	24103	9.5	Simulated
Phrank-Gene	24119	9.5	Simulated
Phrank-Gene	24478	11	Simulated
Phrank-Gene	24756	11.5	Simulated
Phrank-Gene	24821	14.5	Simulated
Phrank-Gene	25231	11.5	Simulated
Phrank-Gene	25233	9	Simulated
Phrank-Gene	25510	11	Simulated
Phrank-Gene	25564	9	Simulated
Phrank-Gene	25637	10	Simulated
Phrank-Gene	25721	1	Simulated
Phrank-Gene	25853	11	Simulated
Phrank-Gene	26002	11	Simulated
Phrank-Gene	26466	13.5	Simulated
Phrank-Gene	26495	13	Simulated
Phrank-Gene	26552	1	Simulated
Phrank-Gene	26853	15.5	Simulated
Phrank-Gene	26988	4	Simulated
Phrank-Gene	27451	9.5	Simulated
Phrank-Gene	27464	11	Simulated
Phrank-Gene	27773	12.5	Simulated
Phrank-Gene	27803	1	Simulated
Phrank-Gene	27886	13.5	Simulated
Phrank-Gene	27916	10.5	Simulated
Phrank-Gene	27989	11.5	Simulated
Phrank-Gene	28108	20	Simulated
Phrank-Gene	28270	13.5	Simulated
Phrank-Gene	28440	10.5	Simulated
Phrank-Gene	28467	15	Simulated
Phrank-Gene	28561	13.5	Simulated
Phrank-Gene	28640	7.5	Simulated
Phrank-Gene	28749	12	Simulated
Phrank-Gene	28857	16.5	Simulated
Phrank-Gene	28922	9.5	Simulated
Phrank-Gene	29001	1	Simulated
Phrank-Gene	29003	11.5	Simulated
Phrank-Gene	29139	8.5	Simulated
Phrank-Gene	29208	1	Simulated
Phrank-Gene	29307	1	Simulated
Phrank-Gene	29308	15	Simulated
Phrank-Gene	29311	10	Simulated
Phrank-Gene	29594	10.5	Simulated
Phrank-Gene	29648	10.5	Simulated
Phrank-Gene	29703	9	Simulated
Phrank-Gene	29957	9.5	Simulated
Phrank-Gene	30177	11	Simulated
Phrank-Gene	30289	16.5	Simulated
Phrank-Gene	30361	10.5	Simulated
Phrank-Gene	30521	17	Simulated
Phrank-Gene	30578	11.5	Simulated
Phrank-Gene	30721	17	Simulated
Phrank-Gene	30875	17	Simulated
Phrank-Gene	31061	10.5	Simulated
Phrank-Gene	31236	18	Simulated
Phrank-Gene	31305	11	Simulated
Phrank-Gene	31493	9	Simulated
Phrank-Gene	31546	9	Simulated
Phrank-Gene	31551	10.5	Simulated
Phrank-Gene	31579	12	Simulated
Phrank-Gene	31710	7.5	Simulated
Phrank-Gene	31910	11.5	Simulated
Phrank-Gene	31969	9	Simulated
Phrank-Gene	32133	13	Simulated
Phrank-Gene	32184	11	Simulated
Phrank-Gene	32426	13.5	Simulated
Phrank-Gene	32478	9.5	Simulated
Phrank-Gene	32693	6.5	Simulated
Phrank-Gene	32770	16	Simulated
Phrank-Gene	33197	1	Simulated
Phrank-Gene	33244	8	Simulated
Phrank-Gene	33402	13	Simulated
Phrank-Gene	33977	10	Simulated
Phrank-Gene	34067	11.5	Simulated
Phrank-Gene	34123	18	Simulated
Phrank-Gene	34441	10	Simulated
Phrank-Gene	34506	11.5	Simulated
Phrank-Gene	34884	10	Simulated
Phrank-Gene	35011	13	Simulated
Phrank-Gene	35028	13	Simulated
Phrank-Gene	35304	14	Simulated
Phrank-Gene	35483	11	Simulated
Phrank-Gene	35547	13	Simulated
Phrank-Gene	35693	10	Simulated
Phrank-Gene	35754	16.5	Simulated
Phrank-Gene	36031	12.5	Simulated
Phrank-Gene	36187	9.5	Simulated
Phrank-Gene	36358	14	Simulated
Phrank-Gene	36366	15.5	Simulated
Phrank-Gene	36399	13.5	Simulated
Phrank-Gene	36639	12	Simulated
Phrank-Gene	36840	18	Simulated
Phrank-Gene	36991	12	Simulated
Phrank-Gene	37480	8.5	Simulated
Phrank-Gene	37505	18.5	Simulated
Phrank-Gene	37659	10	Simulated
Phrank-Gene	37738	13	Simulated
Phrank-Gene	37841	10	Simulated
Phrank-Gene	37843	12.5	Simulated
Phrank-Gene	38068	1	Simulated
Phrank-Gene	38133	13	Simulated
Phrank-Gene	38143	5.5	Simulated
Phrank-Gene	38149	14.5	Simulated
Phrank-Gene	38194	11.5	Simulated
Phrank-Gene	38239	16.5	Simulated
Phrank-Gene	38471	7.5	Simulated
Phrank-Gene	38478	6	Simulated
Phrank-Gene	38548	12	Simulated
Phrank-Gene	38609	14.5	Simulated
Phrank-Gene	38720	15	Simulated
Phrank-Gene	38732	12.5	Simulated
Phrank-Gene	38773	10.5	Simulated
Phrank-Gene	38858	4.5	Simulated
Phrank-Gene	39010	10.5	Simulated
Phrank-Gene	39123	9.5	Simulated
Phrank-Gene	39238	12	Simulated
Phrank-Gene	39500	11.5	Simulated
Phrank-Gene	39637	12.5	Simulated
Phrank-Gene	39737	10	Simulated
Phrank-Gene	39792	13	Simulated
Phrank-Gene	39982	15.5	Simulated
Phrank-Gene	39998	11.5	Simulated
Phrank-Gene	40299	13	Simulated
Phrank-Gene	40372	15.5	Simulated
Phrank-Gene	40600	1	Simulated
Phrank-Gene	40787	13	Simulated
Phrank-Gene	40947	11.5	Simulated
Phrank-Gene	41006	10	Simulated
Phrank-Gene	41036	11	Simulated
Phrank-Gene	41079	13.5	Simulated
Phrank-Gene	41546	11	Simulated
Phrank-Gene	41703	11	Simulated
Phrank-Gene	42069	16.5	Simulated
Phrank-Gene	42079	7	Simulated
Phrank-Gene	42423	9	Simulated
ERIC-Gene	164	11.5	Simulated
ERIC-Gene	578	10.5	Simulated
ERIC-Gene	674	13	Simulated
ERIC-Gene	752	5.5	Simulated
ERIC-Gene	851	10	Simulated
ERIC-Gene	855	6	Simulated
ERIC-Gene	947	1	Simulated
ERIC-Gene	1314	8.5	Simulated
ERIC-Gene	1666	9	Simulated
ERIC-Gene	1671	11.5	Simulated
ERIC-Gene	1729	6	Simulated
ERIC-Gene	1916	13.5	Simulated
ERIC-Gene	2025	8	Simulated
ERIC-Gene	2070	10	Simulated
ERIC-Gene	2100	10	Simulated
ERIC-Gene	2196	11.5	Simulated
ERIC-Gene	2249	10.5	Simulated
ERIC-Gene	2312	12	Simulated
ERIC-Gene	2381	13.5	Simulated
ERIC-Gene	2393	11	Simulated
ERIC-Gene	2412	13.5	Simulated
ERIC-Gene	2548	10.5	Simulated
ERIC-Gene	2645	7	Simulated
ERIC-Gene	2955	14	Simulated
ERIC-Gene	2981	8	Simulated
ERIC-Gene	3106	13	Simulated
ERIC-Gene	3280	6.5	Simulated
ERIC-Gene	3414	16.5	Simulated
ERIC-Gene	3540	10.5	Simulated
ERIC-Gene	3597	13	Simulated
ERIC-Gene	3852	10.5	Simulated
ERIC-Gene	4100	14.5	Simulated
ERIC-Gene	4381	18	Simulated
ERIC-Gene	4435	17.5	Simulated
ERIC-Gene	4512	17	Simulated
ERIC-Gene	4582	16	Simulated
ERIC-Gene	4629	14.5	Simulated
ERIC-Gene	4946	12	Simulated
ERIC-Gene	5028	10.5	Simulated
ERIC-Gene	5144	6.5	Simulated
ERIC-Gene	5217	9	Simulated
ERIC-Gene	5450	1	Simulated
ERIC-Gene	5531	15	Simulated
ERIC-Gene	5614	11.5	Simulated
ERIC-Gene	5706	11	Simulated
ERIC-Gene	5790	13	Simulated
ERIC-Gene	6045	13	Simulated
ERIC-Gene	6046	9.5	Simulated
ERIC-Gene	6429	9.5	Simulated
ERIC-Gene	6469	10.5	Simulated
ERIC-Gene	6501	15	Simulated
ERIC-Gene	6834	12	Simulated
ERIC-Gene	7196	17.5	Simulated
ERIC-Gene	7198	11.5	Simulated
ERIC-Gene	7225	10.5	Simulated
ERIC-Gene	7328	6	Simulated
ERIC-Gene	7388	12	Simulated
ERIC-Gene	7699	11	Simulated
ERIC-Gene	7867	10.5	Simulated
ERIC-Gene	8046	8.5	Simulated
ERIC-Gene	8117	8.5	Simulated
ERIC-Gene	8178	7	Simulated
ERIC-Gene	8266	11.5	Simulated
ERIC-Gene	8347	9.5	Simulated
ERIC-Gene	8396	9.5	Simulated
ERIC-Gene	8446	12.5	Simulated
ERIC-Gene	8559	8	Simulated
ERIC-Gene	8646	12.5	Simulated
ERIC-Gene	8702	15.5	Simulated
ERIC-Gene	8801	10	Simulated
ERIC-Gene	9078	19	Simulated
ERIC-Gene	9364	12	Simulated
ERIC-Gene	9365	11.5	Simulated
ERIC-Gene	9428	15	Simulated
ERIC-Gene	9434	13	Simulated
ERIC-Gene	9580	5.5	Simulated
ERIC-Gene	9875	16.5	Simulated
ERIC-Gene	9915	11.5	Simulated
ERIC-Gene	10032	8	Simulated
ERIC-Gene	10070	8.5	Simulated
ERIC-Gene	10224	11	Simulated
ERIC-Gene	10295	15	Simulated
ERIC-Gene	10451	10.5	Simulated
ERIC-Gene	10611	14	Simulated
ERIC-Gene	10652	11	Simulated
ERIC-Gene	10702	10.5	Simulated
ERIC-Gene	10820	14	Simulated
ERIC-Gene	11111	7.5	Simulated
ERIC-Gene	11204	12.5	Simulated
ERIC-Gene	11266	14	Simulated
ERIC-Gene	11410	13	Simulated
ERIC-Gene	11485	8.5	Simulated
ERIC-Gene	11821	8.5	Simulated
ERIC-Gene	12234	1	Simulated
ERIC-Gene	12255	13.5	Simulated
ERIC-Gene	12285	15	Simulated
ERIC-Gene	12623	10.5	Simulated
ERIC-Gene	12663	13.5	Simulated
ERIC-Gene	12672	14.5	Simulated
ERIC-Gene	12789	10	Simulated
ERIC-Gene	12896	12.5	Simulated
ERIC-Gene	12910	11.5	Simulated
ERIC-Gene	13072	12.5	Simulated
ERIC-Gene	13275	12.5	Simulated
ERIC-Gene	13352	1	Simulated
ERIC-Gene	13421	11	Simulated
ERIC-Gene	13452	14.5	Simulated
ERIC-Gene	13514	4	Simulated
ERIC-Gene	13536	15.5	Simulated
ERIC-Gene	13692	9	Simulated
ERIC-Gene	14017	7	Simulated
ERIC-Gene	14081	15	Simulated
ERIC-Gene	14115	6.5	Simulated
ERIC-Gene	14372	2	Simulated
ERIC-Gene	14458	11	Simulated
ERIC-Gene	14523	1	Simulated
ERIC-Gene	14620	15	Simulated
ERIC-Gene	14669	13.5	Simulated
ERIC-Gene	14725	8	Simulated
ERIC-Gene	14755	13	Simulated
ERIC-Gene	14937	12.5	Simulated
ERIC-Gene	15002	13.5	Simulated
ERIC-Gene	15175	11	Simulated
ERIC-Gene	15294	12	Simulated
ERIC-Gene	15332	12.5	Simulated
ERIC-Gene	15382	9	Simulated
ERIC-Gene	15408	17.5	Simulated
ERIC-Gene	15589	8.5	Simulated
ERIC-Gene	15829	10	Simulated
ERIC-Gene	15853	11.5	Simulated
ERIC-Gene	16134	15	Simulated
ERIC-Gene	16225	8.5	Simulated
ERIC-Gene	16239	8	Simulated
ERIC-Gene	16240	9.5	Simulated
ERIC-Gene	16374	13	Simulated
ERIC-Gene	16478	11	Simulated
ERIC-Gene	16671	9.5	Simulated
ERIC-Gene	16814	11	Simulated
ERIC-Gene	17067	1	Simulated
ERIC-Gene	17099	13	Simulated
ERIC-Gene	17157	13.5	Simulated
ERIC-Gene	17272	10.5	Simulated
ERIC-Gene	17290	11	Simulated
ERIC-Gene	17409	12	Simulated
ERIC-Gene	17505	4.5	Simulated
ERIC-Gene	17593	1	Simulated
ERIC-Gene	18000	10.5	Simulated
ERIC-Gene	18043	9.5	Simulated
ERIC-Gene	18135	14	Simulated
ERIC-Gene	18328	14	Simulated
ERIC-Gene	18467	8.5	Simulated
ERIC-Gene	18863	9.5	Simulated
ERIC-Gene	18946	4.5	Simulated
ERIC-Gene	18969	10.5	Simulated
ERIC-Gene	19017	7	Simulated
ERIC-Gene	19089	14.5	Simulated
ERIC-Gene	19120	8	Simulated
ERIC-Gene	19263	9.5	Simulated
ERIC-Gene	19358	11	Simulated
ERIC-Gene	19541	10.5	Simulated
ERIC-Gene	19560	9.5	Simulated
ERIC-Gene	19615	13	Simulated
ERIC-Gene	19628	9.5	Simulated
ERIC-Gene	19644	8.5	Simulated
ERIC-Gene	19764	8.5	Simulated
ERIC-Gene	20064	11	Simulated
ERIC-Gene	20140	10.5	Simulated
ERIC-Gene	20203	11.5	Simulated
ERIC-Gene	20765	11	Simulated
ERIC-Gene	20943	10	Simulated
ERIC-Gene	20980	1	Simulated
ERIC-Gene	21141	1	Simulated
ERIC-Gene	21226	11	Simulated
ERIC-Gene	21351	9	Simulated
ERIC-Gene	21435	12	Simulated
ERIC-Gene	21545	1	Simulated
ERIC-Gene	21812	14.5	Simulated
ERIC-Gene	21859	13	Simulated
ERIC-Gene	21884	7	Simulated
ERIC-Gene	21929	10.5	Simulated
ERIC-Gene	22104	9.5	Simulated
ERIC-Gene	22212	17	Simulated
ERIC-Gene	22322	8	Simulated
ERIC-Gene	22324	17.5	Simulated
ERIC-Gene	22416	17	Simulated
ERIC-Gene	22478	8.5	Simulated
ERIC-Gene	22491	12.5	Simulated
ERIC-Gene	22501	14	Simulated
ERIC-Gene	22551	6	Simulated
ERIC-Gene	23093	14.5	Simulated
ERIC-Gene	23133	12	Simulated
ERIC-Gene	23259	13.5	Simulated
ERIC-Gene	23495	10	Simulated
ERIC-Gene	23703	12	Simulated
ERIC-Gene	23719	13.5	Simulated
ERIC-Gene	23806	11.5	Simulated
ERIC-Gene	24012	14	Simulated
ERIC-Gene	24036	12.5	Simulated
ERIC-Gene	24050	6.5	Simulated
ERIC-Gene	24103	9.5	Simulated
ERIC-Gene	24119	9.5	Simulated
ERIC-Gene	24478	10	Simulated
ERIC-Gene	24756	11	Simulated
ERIC-Gene	24821	14.5	Simulated
ERIC-Gene	25231	10.5	Simulated
ERIC-Gene	25233	9	Simulated
ERIC-Gene	25510	11	Simulated
ERIC-Gene	25564	9	Simulated
ERIC-Gene	25637	10	Simulated
ERIC-Gene	25721	1	Simulated
ERIC-Gene	25853	11	Simulated
ERIC-Gene	26002	10.5	Simulated
ERIC-Gene	26466	13.5	Simulated
ERIC-Gene	26495	12.5	Simulated
ERIC-Gene	26552	1	Simulated
ERIC-Gene	26853	15	Simulated
ERIC-Gene	26988	4	Simulated
ERIC-Gene	27451	9.5	Simulated
ERIC-Gene	27464	11	Simulated
ERIC-Gene	27773	12.5	Simulated
ERIC-Gene	27803	1	Simulated
ERIC-Gene	27886	13.5	Simulated
ERIC-Gene	27916	10.5	Simulated
ERIC-Gene	27989	11.5	Simulated
ERIC-Gene	28108	20	Simulated
ERIC-Gene	28270	13.5	Simulated
ERIC-Gene	28440	9.5	Simulated
ERIC-Gene	28467	15	Simulated
ERIC-Gene	28561	13.5	Simulated
ERIC-Gene	28640	7	Simulated
ERIC-Gene	28749	12	Simulated
ERIC-Gene	28857	16.5	Simulated
ERIC-Gene	28922	9.5	Simulated
ERIC-Gene	29001	1	Simulated
ERIC-Gene	29003	11	Simulated
ERIC-Gene	29139	8.5	Simulated
ERIC-Gene	29208	1	Simulated
ERIC-Gene	29307	1	Simulated
ERIC-Gene	29308	15	Simulated
ERIC-Gene	29311	10	Simulated
ERIC-Gene	29594	10	Simulated
ERIC-Gene	29648	10.5	Simulated
ERIC-Gene	29703	9	Simulated
ERIC-Gene	29957	9.5	Simulated
ERIC-Gene	30177	11	Simulated
ERIC-Gene	30289	15.5	Simulated
ERIC-Gene	30361	10.5	Simulated
ERIC-Gene	30521	17	Simulated
ERIC-Gene	30578	11	Simulated
ERIC-Gene	30721	17	Simulated
ERIC-Gene	30875	17	Simulated
ERIC-Gene	31061	10.5	Simulated
ERIC-Gene	31236	18	Simulated
ERIC-Gene	31305	11	Simulated
ERIC-Gene	31493	9	Simulated
ERIC-Gene	31546	9	Simulated
ERIC-Gene	31551	9.5	Simulated
ERIC-Gene	31579	12	Simulated
ERIC-Gene	31710	7.5	Simulated
ERIC-Gene	31910	11.5	Simulated
ERIC-Gene	31969	9	Simulated
ERIC-Gene	32133	12.5	Simulated
ERIC-Gene	32184	10.5	Simulated
ERIC-Gene	32426	13.5	Simulated
ERIC-Gene	32478	9.5	Simulated
ERIC-Gene	32693	6.5	Simulated
ERIC-Gene	32770	15.5	Simulated
ERIC-Gene	33197	1	Simulated
ERIC-Gene	33244	8	Simulated
ERIC-Gene	33402	12.5	Simulated
ERIC-Gene	33977	10	Simulated
ERIC-Gene	34067	10.5	Simulated
ERIC-Gene	34123	18	Simulated
ERIC-Gene	34441	9.5	Simulated
ERIC-Gene	34506	11.5	Simulated
ERIC-Gene	34884	10	Simulated
ERIC-Gene	35011	12.5	Simulated
ERIC-Gene	35028	11.5	Simulated
ERIC-Gene	35304	14	Simulated
ERIC-Gene	35483	10.5	Simulated
ERIC-Gene	35547	13	Simulated
ERIC-Gene	35693	10	Simulated
ERIC-Gene	35754	16	Simulated
ERIC-Gene	36031	12.5	Simulated
ERIC-Gene	36187	9	Simulated
ERIC-Gene	36358	14	Simulated
ERIC-Gene	36366	15.5	Simulated
ERIC-Gene	36399	13	Simulated
ERIC-Gene	36639	11.5	Simulated
ERIC-Gene	36840	17.5	Simulated
ERIC-Gene	36991	12	Simulated
ERIC-Gene	37480	8.5	Simulated
ERIC-Gene	37505	18	Simulated
ERIC-Gene	37659	10	Simulated
ERIC-Gene	37738	13	Simulated
ERIC-Gene	37841	10	Simulated
ERIC-Gene	37843	12.5	Simulated
ERIC-Gene	38068	1	Simulated
ERIC-Gene	38133	13	Simulated
ERIC-Gene	38143	5.5	Simulated
ERIC-Gene	38149	14.5	Simulated
ERIC-Gene	38194	11.5	Simulated
ERIC-Gene	38239	16	Simulated
ERIC-Gene	38471	7.5	Simulated
ERIC-Gene	38478	6	Simulated
ERIC-Gene	38548	12	Simulated
ERIC-Gene	38609	14.5	Simulated
ERIC-Gene	38720	14	Simulated
ERIC-Gene	38732	12	Simulated
ERIC-Gene	38773	10.5	Simulated
ERIC-Gene	38858	4.5	Simulated
ERIC-Gene	39010	10.5	Simulated
ERIC-Gene	39123	9.5	Simulated
ERIC-Gene	39238	12	Simulated
ERIC-Gene	39500	11.5	Simulated
ERIC-Gene	39637	12	Simulated
ERIC-Gene	39737	10	Simulated
ERIC-Gene	39792	13	Simulated
ERIC-Gene	39982	15.5	Simulated
ERIC-Gene	39998	11	Simulated
ERIC-Gene	40299	13	Simulated
ERIC-Gene	40372	15.5	Simulated
ERIC-Gene	40600	1	Simulated
ERIC-Gene	40787	13	Simulated
ERIC-Gene	40947	11.5	Simulated
ERIC-Gene	41006	9.5	Simulated
ERIC-Gene	41036	11	Simulated
ERIC-Gene	41079	13	Simulated
ERIC-Gene	41546	11	Simulated
ERIC-Gene	41703	11	Simulated
ERIC-Gene	42069	16.5	Simulated
ERIC-Gene	42079	7	Simulated
ERIC-Gene	42423	9	Simulated
Phrank-Disease	164	13	Simulated
Phrank-Disease	578	11.5	Simulated
Phrank-Disease	674	14.5	Simulated
Phrank-Disease	752	5.5	Simulated
Phrank-Disease	851	10.5	Simulated
Phrank-Disease	855	6.5	Simulated
Phrank-Disease	947	15	Simulated
Phrank-Disease	1314	9	Simulated
Phrank-Disease	1666	10.5	Simulated
Phrank-Disease	1671	12.5	Simulated
Phrank-Disease	1729	7	Simulated
Phrank-Disease	1916	13.5	Simulated
Phrank-Disease	2025	8	Simulated
Phrank-Disease	2070	10	Simulated
Phrank-Disease	2100	10.5	Simulated
Phrank-Disease	2196	12.5	Simulated
Phrank-Disease	2249	11	Simulated
Phrank-Disease	2312	13	Simulated
Phrank-Disease	2381	13.5	Simulated
Phrank-Disease	2393	11	Simulated
Phrank-Disease	2412	14.5	Simulated
Phrank-Disease	2548	10.5	Simulated
Phrank-Disease	2645	7	Simulated
Phrank-Disease	2955	13.5	Simulated
Phrank-Disease	2981	8.5	Simulated
Phrank-Disease	3106	13	Simulated
Phrank-Disease	3280	6.5	Simulated
Phrank-Disease	3414	18	Simulated
Phrank-Disease	3540	12	Simulated
Phrank-Disease	3597	14	Simulated
Phrank-Disease	3852	11	Simulated
Phrank-Disease	4100	15	Simulated
Phrank-Disease	4381	20	Simulated
Phrank-Disease	4435	18	Simulated
Phrank-Disease	4512	18	Simulated
Phrank-Disease	4582	17.5	Simulated
Phrank-Disease	4629	15.5	Simulated
Phrank-Disease	4946	12	Simulated
Phrank-Disease	5028	11.5	Simulated
Phrank-Disease	5144	7	Simulated
Phrank-Disease	5217	9.5	Simulated
Phrank-Disease	5450	9.5	Simulated
Phrank-Disease	5531	15.5	Simulated
Phrank-Disease	5614	12.5	Simulated
Phrank-Disease	5706	12	Simulated
Phrank-Disease	5790	14	Simulated
Phrank-Disease	6045	13.5	Simulated
Phrank-Disease	6046	9	Simulated
Phrank-Disease	6429	10	Simulated
Phrank-Disease	6469	10.5	Simulated
Phrank-Disease	6501	15.5	Simulated
Phrank-Disease	6834	12.5	Simulated
Phrank-Disease	7196	18.5	Simulated
Phrank-Disease	7198	12.5	Simulated
Phrank-Disease	7225	11	Simulated
Phrank-Disease	7328	7.5	Simulated
Phrank-Disease	7388	12	Simulated
Phrank-Disease	7699	12	Simulated
Phrank-Disease	7867	11	Simulated
Phrank-Disease	8046	9.5	Simulated
Phrank-Disease	8117	8	Simulated
Phrank-Disease	8178	7	Simulated
Phrank-Disease	8266	13	Simulated
Phrank-Disease	8347	9.5	Simulated
Phrank-Disease	8396	10	Simulated
Phrank-Disease	8446	13.5	Simulated
Phrank-Disease	8559	9	Simulated
Phrank-Disease	8646	12.5	Simulated
Phrank-Disease	8702	16	Simulated
Phrank-Disease	8801	10	Simulated
Phrank-Disease	9078	19	Simulated
Phrank-Disease	9364	12	Simulated
Phrank-Disease	9365	11.5	Simulated
Phrank-Disease	9428	15.5	Simulated
Phrank-Disease	9434	13.5	Simulated
Phrank-Disease	9580	5.5	Simulated
Phrank-Disease	9875	16.5	Simulated
Phrank-Disease	9915	12	Simulated
Phrank-Disease	10032	8.5	Simulated
Phrank-Disease	10070	8.5	Simulated
Phrank-Disease	10224	11	Simulated
Phrank-Disease	10295	15	Simulated
Phrank-Disease	10451	11.5	Simulated
Phrank-Disease	10611	14	Simulated
Phrank-Disease	10652	11.5	Simulated
Phrank-Disease	10702	11	Simulated
Phrank-Disease	10820	15	Simulated
Phrank-Disease	11111	8	Simulated
Phrank-Disease	11204	13	Simulated
Phrank-Disease	11266	14	Simulated
Phrank-Disease	11410	14	Simulated
Phrank-Disease	11485	8.5	Simulated
Phrank-Disease	11821	9.5	Simulated
Phrank-Disease	12234	11.5	Simulated
Phrank-Disease	12255	14	Simulated
Phrank-Disease	12285	16	Simulated
Phrank-Disease	12623	11	Simulated
Phrank-Disease	12663	15	Simulated
Phrank-Disease	12672	15	Simulated
Phrank-Disease	12789	11.5	Simulated
Phrank-Disease	12896	15	Simulated
Phrank-Disease	12910	12	Simulated
Phrank-Disease	13072	12.5	Simulated
Phrank-Disease	13275	14	Simulated
Phrank-Disease	13352	11.5	Simulated
Phrank-Disease	13421	11.5	Simulated
Phrank-Disease	13452	15.5	Simulated
Phrank-Disease	13514	4.5	Simulated
Phrank-Disease	13536	16	Simulated
Phrank-Disease	13692	9.5	Simulated
Phrank-Disease	14017	6.5	Simulated
Phrank-Disease	14081	16.5	Simulated
Phrank-Disease	14115	8.5	Simulated
Phrank-Disease	14372	14	Simulated
Phrank-Disease	14458	12	Simulated
Phrank-Disease	14523	12.5	Simulated
Phrank-Disease	14620	18	Simulated
Phrank-Disease	14669	14.5	Simulated
Phrank-Disease	14725	9	Simulated
Phrank-Disease	14755	13	Simulated
Phrank-Disease	14937	13.5	Simulated
Phrank-Disease	15002	14.5	Simulated
Phrank-Disease	15175	11	Simulated
Phrank-Disease	15294	12.5	Simulated
Phrank-Disease	15332	14	Simulated
Phrank-Disease	15382	9.5	Simulated
Phrank-Disease	15408	18.5	Simulated
Phrank-Disease	15589	9	Simulated
Phrank-Disease	15829	12	Simulated
Phrank-Disease	15853	11.5	Simulated
Phrank-Disease	16134	16	Simulated
Phrank-Disease	16225	10.5	Simulated
Phrank-Disease	16239	8	Simulated
Phrank-Disease	16240	9.5	Simulated
Phrank-Disease	16374	13	Simulated
Phrank-Disease	16478	11	Simulated
Phrank-Disease	16671	10.5	Simulated
Phrank-Disease	16814	11.5	Simulated
Phrank-Disease	17067	14	Simulated
Phrank-Disease	17099	13	Simulated
Phrank-Disease	17157	14	Simulated
Phrank-Disease	17272	11.5	Simulated
Phrank-Disease	17290	12	Simulated
Phrank-Disease	17409	13	Simulated
Phrank-Disease	17505	5.5	Simulated
Phrank-Disease	17593	11	Simulated
Phrank-Disease	18000	11	Simulated
Phrank-Disease	18043	10.5	Simulated
Phrank-Disease	18135	14	Simulated
Phrank-Disease	18328	16	Simulated
Phrank-Disease	18467	9	Simulated
Phrank-Disease	18863	10	Simulated
Phrank-Disease	18946	4.5	Simulated
Phrank-Disease	18969	12.5	Simulated
Phrank-Disease	19017	7	Simulated
Phrank-Disease	19089	15.5	Simulated
Phrank-Disease	19120	9	Simulated
Phrank-Disease	19263	10.5	Simulated
Phrank-Disease	19358	11.5	Simulated
Phrank-Disease	19541	11.5	Simulated
Phrank-Disease	19560	10.5	Simulated
Phrank-Disease	19615	14	Simulated
Phrank-Disease	19628	10.5	Simulated
Phrank-Disease	19644	9.5	Simulated
Phrank-Disease	19764	8.5	Simulated
Phrank-Disease	20064	12	Simulated
Phrank-Disease	20140	10	Simulated
Phrank-Disease	20203	12	Simulated
Phrank-Disease	20765	12	Simulated
Phrank-Disease	20943	10	Simulated
Phrank-Disease	20980	17.5	Simulated
Phrank-Disease	21141	9	Simulated
Phrank-Disease	21226	11	Simulated
Phrank-Disease	21351	9	Simulated
Phrank-Disease	21435	13	Simulated
Phrank-Disease	21545	14	Simulated
Phrank-Disease	21812	15.5	Simulated
Phrank-Disease	21859	13	Simulated
Phrank-Disease	21884	7	Simulated
Phrank-Disease	21929	11	Simulated
Phrank-Disease	22104	11.5	Simulated
Phrank-Disease	22212	19	Simulated
Phrank-Disease	22322	8.5	Simulated
Phrank-Disease	22324	18	Simulated
Phrank-Disease	22416	18	Simulated
Phrank-Disease	22478	11	Simulated
Phrank-Disease	22491	13.5	Simulated
Phrank-Disease	22501	16	Simulated
Phrank-Disease	22551	6.5	Simulated
Phrank-Disease	23093	16	Simulated
Phrank-Disease	23133	13	Simulated
Phrank-Disease	23259	15.5	Simulated
Phrank-Disease	23495	11	Simulated
Phrank-Disease	23703	13.5	Simulated
Phrank-Disease	23719	15	Simulated
Phrank-Disease	23806	12	Simulated
Phrank-Disease	24012	14	Simulated
Phrank-Disease	24036	13.5	Simulated
Phrank-Disease	24050	7	Simulated
Phrank-Disease	24103	11.5	Simulated
Phrank-Disease	24119	9.5	Simulated
Phrank-Disease	24478	11	Simulated
Phrank-Disease	24756	12.5	Simulated
Phrank-Disease	24821	14.5	Simulated
Phrank-Disease	25231	12.5	Simulated
Phrank-Disease	25233	9	Simulated
Phrank-Disease	25510	11	Simulated
Phrank-Disease	25564	9	Simulated
Phrank-Disease	25637	10	Simulated
Phrank-Disease	25721	8.5	Simulated
Phrank-Disease	25853	10.5	Simulated
Phrank-Disease	26002	10.5	Simulated
Phrank-Disease	26466	13.5	Simulated
Phrank-Disease	26495	14	Simulated
Phrank-Disease	26552	7.5	Simulated
Phrank-Disease	26853	16	Simulated
Phrank-Disease	26988	4.5	Simulated
Phrank-Disease	27451	10	Simulated
Phrank-Disease	27464	11	Simulated
Phrank-Disease	27773	13	Simulated
Phrank-Disease	27803	9	Simulated
Phrank-Disease	27886	14.5	Simulated
Phrank-Disease	27916	10.5	Simulated
Phrank-Disease	27989	12	Simulated
Phrank-Disease	28108	21	Simulated
Phrank-Disease	28270	13.5	Simulated
Phrank-Disease	28440	10	Simulated
Phrank-Disease	28467	15	Simulated
Phrank-Disease	28561	13.5	Simulated
Phrank-Disease	28640	8	Simulated
Phrank-Disease	28749	13	Simulated
Phrank-Disease	28857	18	Simulated
Phrank-Disease	28922	9.5	Simulated
Phrank-Disease	29001	11	Simulated
Phrank-Disease	29003	11.5	Simulated
Phrank-Disease	29139	9.5	Simulated
Phrank-Disease	29208	14	Simulated
Phrank-Disease	29307	13	Simulated
Phrank-Disease	29308	15	Simulated
Phrank-Disease	29311	11.5	Simulated
Phrank-Disease	29594	11	Simulated
Phrank-Disease	29648	11	Simulated
Phrank-Disease	29703	9	Simulated
Phrank-Disease	29957	10.5	Simulated
Phrank-Disease	30177	12	Simulated
Phrank-Disease	30289	17	Simulated
Phrank-Disease	30361	12.5	Simulated
Phrank-Disease	30521	17.5	Simulated
Phrank-Disease	30578	12.5	Simulated
Phrank-Disease	30721	19	Simulated
Phrank-Disease	30875	17	Simulated
Phrank-Disease	31061	12	Simulated
Phrank-Disease	31236	19	Simulated
Phrank-Disease	31305	11.5	Simulated
Phrank-Disease	31493	9.5	Simulated
Phrank-Disease	31546	9	Simulated
Phrank-Disease	31551	10.5	Simulated
Phrank-Disease	31579	13	Simulated
Phrank-Disease	31710	8	Simulated
Phrank-Disease	31910	12	Simulated
Phrank-Disease	31969	9	Simulated
Phrank-Disease	32133	12.5	Simulated
Phrank-Disease	32184	11	Simulated
Phrank-Disease	32426	14	Simulated
Phrank-Disease	32478	11	Simulated
Phrank-Disease	32693	6.5	Simulated
Phrank-Disease	32770	17	Simulated
Phrank-Disease	33197	12	Simulated
Phrank-Disease	33244	8.5	Simulated
Phrank-Disease	33402	13	Simulated
Phrank-Disease	33977	10.5	Simulated
Phrank-Disease	34067	11.5	Simulated
Phrank-Disease	34123	18.5	Simulated
Phrank-Disease	34441	9.5	Simulated
Phrank-Disease	34506	11.5	Simulated
Phrank-Disease	34884	11	Simulated
Phrank-Disease	35011	13.5	Simulated
Phrank-Disease	35028	13.5	Simulated
Phrank-Disease	35304	15.5	Simulated
Phrank-Disease	35483	13	Simulated
Phrank-Disease	35547	14.5	Simulated
Phrank-Disease	35693	10.5	Simulated
Phrank-Disease	35754	16.5	Simulated
Phrank-Disease	36031	14	Simulated
Phrank-Disease	36187	10	Simulated
Phrank-Disease	36358	14.5	Simulated
Phrank-Disease	36366	16.5	Simulated
Phrank-Disease	36399	14.5	Simulated
Phrank-Disease	36639	12.5	Simulated
Phrank-Disease	36840	18.5	Simulated
Phrank-Disease	36991	12.5	Simulated
Phrank-Disease	37480	9	Simulated
Phrank-Disease	37505	18	Simulated
Phrank-Disease	37659	10.5	Simulated
Phrank-Disease	37738	14.5	Simulated
Phrank-Disease	37841	10.5	Simulated
Phrank-Disease	37843	12.5	Simulated
Phrank-Disease	38068	10.5	Simulated
Phrank-Disease	38133	13	Simulated
Phrank-Disease	38143	6	Simulated
Phrank-Disease	38149	15	Simulated
Phrank-Disease	38194	11.5	Simulated
Phrank-Disease	38239	16.5	Simulated
Phrank-Disease	38471	8.5	Simulated
Phrank-Disease	38478	6.5	Simulated
Phrank-Disease	38548	12.5	Simulated
Phrank-Disease	38609	14.5	Simulated
Phrank-Disease	38720	16.5	Simulated
Phrank-Disease	38732	12.5	Simulated
Phrank-Disease	38773	11.5	Simulated
Phrank-Disease	38858	4.5	Simulated
Phrank-Disease	39010	11	Simulated
Phrank-Disease	39123	11	Simulated
Phrank-Disease	39238	12	Simulated
Phrank-Disease	39500	11.5	Simulated
Phrank-Disease	39637	13	Simulated
Phrank-Disease	39737	10	Simulated
Phrank-Disease	39792	13.5	Simulated
Phrank-Disease	39982	16.5	Simulated
Phrank-Disease	39998	12.5	Simulated
Phrank-Disease	40299	15	Simulated
Phrank-Disease	40372	17	Simulated
Phrank-Disease	40600	7.5	Simulated
Phrank-Disease	40787	13	Simulated
Phrank-Disease	40947	12	Simulated
Phrank-Disease	41006	10	Simulated
Phrank-Disease	41036	12.5	Simulated
Phrank-Disease	41079	13.5	Simulated
Phrank-Disease	41546	11	Simulated
Phrank-Disease	41703	12	Simulated
Phrank-Disease	42069	17.5	Simulated
Phrank-Disease	42079	8	Simulated
Phrank-Disease	42423	10.5	Simulated
ERIC-Disease	164	12.5	Simulated
ERIC-Disease	578	11	Simulated
ERIC-Disease	674	14	Simulated
ERIC-Disease	752	5.5	Simulated
ERIC-Disease	851	10.5	Simulated
ERIC-Disease	855	6.5	Simulated
ERIC-Disease	947	15	Simulated
ERIC-Disease	1314	9	Simulated
ERIC-Disease	1666	10.5	Simulated
ERIC-Disease	1671	12.5	Simulated
ERIC-Disease	1729	7	Simulated
ERIC-Disease	1916	13.5	Simulated
ERIC-Disease	2025	8	Simulated
ERIC-Disease	2070	10	Simulated
ERIC-Disease	2100	10.5	Simulated
ERIC-Disease	2196	12	Simulated
ERIC-Disease	2249	11	Simulated
ERIC-Disease	2312	13	Simulated
ERIC-Disease	2381	13.5	Simulated
ERIC-Disease	2393	11	Simulated
ERIC-Disease	2412	14.5	Simulated
ERIC-Disease	2548	10.5	Simulated
ERIC-Disease	2645	7	Simulated
ERIC-Disease	2955	13.5	Simulated
ERIC-Disease	2981	8.5	Simulated
ERIC-Disease	3106	13	Simulated
ERIC-Disease	3280	6.5	Simulated
ERIC-Disease	3414	18	Simulated
ERIC-Disease	3540	12	Simulated
ERIC-Disease	3597	13.5	Simulated
ERIC-Disease	3852	11	Simulated
ERIC-Disease	4100	15	Simulated
ERIC-Disease	4381	19.5	Simulated
ERIC-Disease	4435	18	Simulated
ERIC-Disease	4512	18	Simulated
ERIC-Disease	4582	17.5	Simulated
ERIC-Disease	4629	15	Simulated
ERIC-Disease	4946	12	Simulated
ERIC-Disease	5028	11.5	Simulated
ERIC-Disease	5144	7	Simulated
ERIC-Disease	5217	9.5	Simulated
ERIC-Disease	5450	9.5	Simulated
ERIC-Disease	5531	15.5	Simulated
ERIC-Disease	5614	12.5	Simulated
ERIC-Disease	5706	12	Simulated
ERIC-Disease	5790	13.5	Simulated
ERIC-Disease	6045	13	Simulated
ERIC-Disease	6046	9	Simulated
ERIC-Disease	6429	10	Simulated
ERIC-Disease	6469	10.5	Simulated
ERIC-Disease	6501	15.5	Simulated
ERIC-Disease	6834	12.5	Simulated
ERIC-Disease	7196	18.5	Simulated
ERIC-Disease	7198	12.5	Simulated
ERIC-Disease	7225	11	Simulated
ERIC-Disease	7328	7.5	Simulated
ERIC-Disease	7388	12	Simulated
ERIC-Disease	7699	12	Simulated
ERIC-Disease	7867	11	Simulated
ERIC-Disease	8046	9	Simulated
ERIC-Disease	8117	8	Simulated
ERIC-Disease	8178	7	Simulated
ERIC-Disease	8266	13	Simulated
ERIC-Disease	8347	9.5	Simulated
ERIC-Disease	8396	10	Simulated
ERIC-Disease	8446	13	Simulated
ERIC-Disease	8559	9	Simulated
ERIC-Disease	8646	12.5	Simulated
ERIC-Disease	8702	16	Simulated
ERIC-Disease	8801	10	Simulated
ERIC-Disease	9078	19	Simulated
ERIC-Disease	9364	12	Simulated
ERIC-Disease	9365	11.5	Simulated
ERIC-Disease	9428	15.5	Simulated
ERIC-Disease	9434	13.5	Simulated
ERIC-Disease	9580	5.5	Simulated
ERIC-Disease	9875	16.5	Simulated
ERIC-Disease	9915	12	Simulated
ERIC-Disease	10032	8.5	Simulated
ERIC-Disease	10070	8.5	Simulated
ERIC-Disease	10224	11	Simulated
ERIC-Disease	10295	15	Simulated
ERIC-Disease	10451	11	Simulated
ERIC-Disease	10611	14	Simulated
ERIC-Disease	10652	11.5	Simulated
ERIC-Disease	10702	11	Simulated
ERIC-Disease	10820	15	Simulated
ERIC-Disease	11111	8	Simulated
ERIC-Disease	11204	13	Simulated
ERIC-Disease	11266	14	Simulated
ERIC-Disease	11410	14	Simulated
ERIC-Disease	11485	8.5	Simulated
ERIC-Disease	11821	9.5	Simulated
ERIC-Disease	12234	11.5	Simulated
ERIC-Disease	12255	13.5	Simulated
ERIC-Disease	12285	16	Simulated
ERIC-Disease	12623	11	Simulated
ERIC-Disease	12663	15	Simulated
ERIC-Disease	12672	15	Simulated
ERIC-Disease	12789	11.5	Simulated
ERIC-Disease	12896	15	Simulated
ERIC-Disease	12910	11.5	Simulated
ERIC-Disease	13072	12.5	Simulated
ERIC-Disease	13275	14	Simulated
ERIC-Disease	13352	11.5	Simulated
ERIC-Disease	13421	11.5	Simulated
ERIC-Disease	13452	15.5	Simulated
ERIC-Disease	13514	4.5	Simulated
ERIC-Disease	13536	16	Simulated
ERIC-Disease	13692	9.5	Simulated
ERIC-Disease	14017	6.5	Simulated
ERIC-Disease	14081	16	Simulated
ERIC-Disease	14115	8.5	Simulated
ERIC-Disease	14372	14	Simulated
ERIC-Disease	14458	11.5	Simulated
ERIC-Disease	14523	12.5	Simulated
ERIC-Disease	14620	18	Simulated
ERIC-Disease	14669	14.5	Simulated
ERIC-Disease	14725	9	Simulated
ERIC-Disease	14755	13	Simulated
ERIC-Disease	14937	13.5	Simulated
ERIC-Disease	15002	14.5	Simulated
ERIC-Disease	15175	11	Simulated
ERIC-Disease	15294	12.5	Simulated
ERIC-Disease	15332	14	Simulated
ERIC-Disease	15382	9.5	Simulated
ERIC-Disease	15408	18.5	Simulated
ERIC-Disease	15589	9	Simulated
ERIC-Disease	15829	11.5	Simulated
ERIC-Disease	15853	11	Simulated
ERIC-Disease	16134	16	Simulated
ERIC-Disease	16225	10.5	Simulated
ERIC-Disease	16239	8	Simulated
ERIC-Disease	16240	9.5	Simulated
ERIC-Disease	16374	13	Simulated
ERIC-Disease	16478	11	Simulated
ERIC-Disease	16671	10.5	Simulated
ERIC-Disease	16814	11.5	Simulated
ERIC-Disease	17067	14	Simulated
ERIC-Disease	17099	13	Simulated
ERIC-Disease	17157	14	Simulated
ERIC-Disease	17272	11.5	Simulated
ERIC-Disease	17290	12	Simulated
ERIC-Disease	17409	13	Simulated
ERIC-Disease	17505	5.5	Simulated
ERIC-Disease	17593	11	Simulated
ERIC-Disease	18000	11	Simulated
ERIC-Disease	18043	10.5	Simulated
ERIC-Disease	18135	14	Simulated
ERIC-Disease	18328	15.5	Simulated
ERIC-Disease	18467	9	Simulated
ERIC-Disease	18863	10	Simulated
ERIC-Disease	18946	4.5	Simulated
ERIC-Disease	18969	12.5	Simulated
ERIC-Disease	19017	7	Simulated
ERIC-Disease	19089	15	Simulated
ERIC-Disease	19120	8.5	Simulated
ERIC-Disease	19263	10.5	Simulated
ERIC-Disease	19358	11	Simulated
ERIC-Disease	19541	11.5	Simulated
ERIC-Disease	19560	10	Simulated
ERIC-Disease	19615	14	Simulated
ERIC-Disease	19628	10.5	Simulated
ERIC-Disease	19644	9.5	Simulated
ERIC-Disease	19764	8.5	Simulated
ERIC-Disease	20064	11.5	Simulated
ERIC-Disease	20140	10	Simulated
ERIC-Disease	20203	11.5	Simulated
ERIC-Disease	20765	11.5	Simulated
ERIC-Disease	20943	10	Simulated
ERIC-Disease	20980	17	Simulated
ERIC-Disease	21141	9	Simulated
ERIC-Disease	21226	11	Simulated
ERIC-Disease	21351	9	Simulated
ERIC-Disease	21435	13	Simulated
ERIC-Disease	21545	14	Simulated
ERIC-Disease	21812	15.5	Simulated
ERIC-Disease	21859	13	Simulated
ERIC-Disease	21884	7	Simulated
ERIC-Disease	21929	11	Simulated
ERIC-Disease	22104	11.5	Simulated
ERIC-Disease	22212	18.5	Simulated
ERIC-Disease	22322	8.5	Simulated
ERIC-Disease	22324	18	Simulated
ERIC-Disease	22416	17.5	Simulated
ERIC-Disease	22478	10	Simulated
ERIC-Disease	22491	13	Simulated
ERIC-Disease	22501	16	Simulated
ERIC-Disease	22551	6.5	Simulated
ERIC-Disease	23093	16	Simulated
ERIC-Disease	23133	13	Simulated
ERIC-Disease	23259	15.5	Simulated
ERIC-Disease	23495	11	Simulated
ERIC-Disease	23703	13.5	Simulated
ERIC-Disease	23719	14.5	Simulated
ERIC-Disease	23806	12	Simulated
ERIC-Disease	24012	14	Simulated
ERIC-Disease	24036	13	Simulated
ERIC-Disease	24050	7	Simulated
ERIC-Disease	24103	11.5	Simulated
ERIC-Disease	24119	9.5	Simulated
ERIC-Disease	24478	10.5	Simulated
ERIC-Disease	24756	11	Simulated
ERIC-Disease	24821	14.5	Simulated
ERIC-Disease	25231	11.5	Simulated
ERIC-Disease	25233	9	Simulated
ERIC-Disease	25510	11	Simulated
ERIC-Disease	25564	9	Simulated
ERIC-Disease	25637	10	Simulated
ERIC-Disease	25721	8.5	Simulated
ERIC-Disease	25853	10.5	Simulated
ERIC-Disease	26002	10.5	Simulated
ERIC-Disease	26466	13.5	Simulated
ERIC-Disease	26495	13.5	Simulated
ERIC-Disease	26552	7	Simulated
ERIC-Disease	26853	15.5	Simulated
ERIC-Disease	26988	4.5	Simulated
ERIC-Disease	27451	10	Simulated
ERIC-Disease	27464	11	Simulated
ERIC-Disease	27773	13	Simulated
ERIC-Disease	27803	9	Simulated
ERIC-Disease	27886	14.5	Simulated
ERIC-Disease	27916	10.5	Simulated
ERIC-Disease	27989	12	Simulated
ERIC-Disease	28108	21	Simulated
ERIC-Disease	28270	13.5	Simulated
ERIC-Disease	28440	10	Simulated
ERIC-Disease	28467	15	Simulated
ERIC-Disease	28561	13.5	Simulated
ERIC-Disease	28640	7.5	Simulated
ERIC-Disease	28749	13	Simulated
ERIC-Disease	28857	18	Simulated
ERIC-Disease	28922	9.5	Simulated
ERIC-Disease	29001	11	Simulated
ERIC-Disease	29003	11	Simulated
ERIC-Disease	29139	9.5	Simulated
ERIC-Disease	29208	14	Simulated
ERIC-Disease	29307	13	Simulated
ERIC-Disease	29308	15	Simulated
ERIC-Disease	29311	11.5	Simulated
ERIC-Disease	29594	10.5	Simulated
ERIC-Disease	29648	11	Simulated
ERIC-Disease	29703	9	Simulated
ERIC-Disease	29957	10.5	Simulated
ERIC-Disease	30177	11.5	Simulated
ERIC-Disease	30289	17	Simulated
ERIC-Disease	30361	11.5	Simulated
ERIC-Disease	30521	17.5	Simulated
ERIC-Disease	30578	12	Simulated
ERIC-Disease	30721	19	Simulated
ERIC-Disease	30875	17	Simulated
ERIC-Disease	31061	11.5	Simulated
ERIC-Disease	31236	19	Simulated
ERIC-Disease	31305	11.5	Simulated
ERIC-Disease	31493	9.5	Simulated
ERIC-Disease	31546	9	Simulated
ERIC-Disease	31551	9	Simulated
ERIC-Disease	31579	13	Simulated
ERIC-Disease	31710	8	Simulated
ERIC-Disease	31910	12	Simulated
ERIC-Disease	31969	9	Simulated
ERIC-Disease	32133	12	Simulated
ERIC-Disease	32184	10.5	Simulated
ERIC-Disease	32426	14	Simulated
ERIC-Disease	32478	11	Simulated
ERIC-Disease	32693	6.5	Simulated
ERIC-Disease	32770	17	Simulated
ERIC-Disease	33197	12	Simulated
ERIC-Disease	33244	8.5	Simulated
ERIC-Disease	33402	12.5	Simulated
ERIC-Disease	33977	10	Simulated
ERIC-Disease	34067	11	Simulated
ERIC-Disease	34123	18.5	Simulated
ERIC-Disease	34441	9	Simulated
ERIC-Disease	34506	11.5	Simulated
ERIC-Disease	34884	11	Simulated
ERIC-Disease	35011	13	Simulated
ERIC-Disease	35028	12	Simulated
ERIC-Disease	35304	15.5	Simulated
ERIC-Disease	35483	13	Simulated
ERIC-Disease	35547	14.5	Simulated
ERIC-Disease	35693	10.5	Simulated
ERIC-Disease	35754	16.5	Simulated
ERIC-Disease	36031	14	Simulated
ERIC-Disease	36187	9.5	Simulated
ERIC-Disease	36358	14.5	Simulated
ERIC-Disease	36366	16.5	Simulated
ERIC-Disease	36399	14	Simulated
ERIC-Disease	36639	12.5	Simulated
ERIC-Disease	36840	18	Simulated
ERIC-Disease	36991	12.5	Simulated
ERIC-Disease	37480	9	Simulated
ERIC-Disease	37505	18	Simulated
ERIC-Disease	37659	10.5	Simulated
ERIC-Disease	37738	14.5	Simulated
ERIC-Disease	37841	10.5	Simulated
ERIC-Disease	37843	12.5	Simulated
ERIC-Disease	38068	10.5	Simulated
ERIC-Disease	38133	13	Simulated
ERIC-Disease	38143	5.5	Simulated
ERIC-Disease	38149	15	Simulated
ERIC-Disease	38194	11.5	Simulated
ERIC-Disease	38239	16	Simulated
ERIC-Disease	38471	8.5	Simulated
ERIC-Disease	38478	6.5	Simulated
ERIC-Disease	38548	12.5	Simulated
ERIC-Disease	38609	14.5	Simulated
ERIC-Disease	38720	15.5	Simulated
ERIC-Disease	38732	12.5	Simulated
ERIC-Disease	38773	11.5	Simulated
ERIC-Disease	38858	4.5	Simulated
ERIC-Disease	39010	11	Simulated
ERIC-Disease	39123	11	Simulated
ERIC-Disease	39238	12	Simulated
ERIC-Disease	39500	11.5	Simulated
ERIC-Disease	39637	13	Simulated
ERIC-Disease	39737	10	Simulated
ERIC-Disease	39792	13.5	Simulated
ERIC-Disease	39982	16	Simulated
ERIC-Disease	39998	11.5	Simulated
ERIC-Disease	40299	15	Simulated
ERIC-Disease	40372	17	Simulated
ERIC-Disease	40600	7.5	Simulated
ERIC-Disease	40787	13	Simulated
ERIC-Disease	40947	12	Simulated
ERIC-Disease	41006	10	Simulated
ERIC-Disease	41036	12.5	Simulated
ERIC-Disease	41079	13.5	Simulated
ERIC-Disease	41546	11	Simulated
ERIC-Disease	41703	12	Simulated
ERIC-Disease	42069	17.5	Simulated
ERIC-Disease	42079	8	Simulated
ERIC-Disease	42423	10.5	Simulated
Phenomizer	164	13	Simulated
Phenomizer	578	11.5	Simulated
Phenomizer	674	14.5	Simulated
Phenomizer	752	5.5	Simulated
Phenomizer	851	10.5	Simulated
Phenomizer	855	6.5	Simulated
Phenomizer	947	15	Simulated
Phenomizer	1314	9	Simulated
Phenomizer	1666	10.5	Simulated
Phenomizer	1671	12.5	Simulated
Phenomizer	1729	7	Simulated
Phenomizer	1916	13.5	Simulated
Phenomizer	2025	8	Simulated
Phenomizer	2070	10	Simulated
Phenomizer	2100	10.5	Simulated
Phenomizer	2196	12.5	Simulated
Phenomizer	2249	11	Simulated
Phenomizer	2312	13	Simulated
Phenomizer	2381	13.5	Simulated
Phenomizer	2393	11	Simulated
Phenomizer	2412	14.5	Simulated
Phenomizer	2548	10.5	Simulated
Phenomizer	2645	7	Simulated
Phenomizer	2955	13.5	Simulated
Phenomizer	2981	8.5	Simulated
Phenomizer	3106	13	Simulated
Phenomizer	3280	6.5	Simulated
Phenomizer	3414	18	Simulated
Phenomizer	3540	12	Simulated
Phenomizer	3597	14	Simulated
Phenomizer	3852	11	Simulated
Phenomizer	4100	15	Simulated
Phenomizer	4381	20	Simulated
Phenomizer	4435	18	Simulated
Phenomizer	4512	18	Simulated
Phenomizer	4582	17.5	Simulated
Phenomizer	4629	15.5	Simulated
Phenomizer	4946	12	Simulated
Phenomizer	5028	11.5	Simulated
Phenomizer	5144	7	Simulated
Phenomizer	5217	9.5	Simulated
Phenomizer	5450	9.5	Simulated
Phenomizer	5531	15.5	Simulated
Phenomizer	5614	12.5	Simulated
Phenomizer	5706	12	Simulated
Phenomizer	5790	14	Simulated
Phenomizer	6045	13.5	Simulated
Phenomizer	6046	9	Simulated
Phenomizer	6429	10	Simulated
Phenomizer	6469	10.5	Simulated
Phenomizer	6501	15.5	Simulated
Phenomizer	6834	12.5	Simulated
Phenomizer	7196	18.5	Simulated
Phenomizer	7198	12.5	Simulated
Phenomizer	7225	11	Simulated
Phenomizer	7328	7.5	Simulated
Phenomizer	7388	12	Simulated
Phenomizer	7699	12	Simulated
Phenomizer	7867	11	Simulated
Phenomizer	8046	9.5	Simulated
Phenomizer	8117	8	Simulated
Phenomizer	8178	7	Simulated
Phenomizer	8266	13	Simulated
Phenomizer	8347	9.5	Simulated
Phenomizer	8396	10	Simulated
Phenomizer	8446	13.5	Simulated
Phenomizer	8559	9	Simulated
Phenomizer	8646	12.5	Simulated
Phenomizer	8702	16	Simulated
Phenomizer	8801	10	Simulated
Phenomizer	9078	19	Simulated
Phenomizer	9364	12	Simulated
Phenomizer	9365	11.5	Simulated
Phenomizer	9428	15.5	Simulated
Phenomizer	9434	13.5	Simulated
Phenomizer	9580	5.5	Simulated
Phenomizer	9875	16.5	Simulated
Phenomizer	9915	12	Simulated
Phenomizer	10032	8.5	Simulated
Phenomizer	10070	8.5	Simulated
Phenomizer	10224	11	Simulated
Phenomizer	10295	15	Simulated
Phenomizer	10451	11.5	Simulated
Phenomizer	10611	14	Simulated
Phenomizer	10652	11.5	Simulated
Phenomizer	10702	11	Simulated
Phenomizer	10820	15	Simulated
Phenomizer	11111	8	Simulated
Phenomizer	11204	13	Simulated
Phenomizer	11266	14	Simulated
Phenomizer	11410	14	Simulated
Phenomizer	11485	8.5	Simulated
Phenomizer	11821	9.5	Simulated
Phenomizer	12234	11.5	Simulated
Phenomizer	12255	14	Simulated
Phenomizer	12285	16	Simulated
Phenomizer	12623	11	Simulated
Phenomizer	12663	15	Simulated
Phenomizer	12672	15	Simulated
Phenomizer	12789	11.5	Simulated
Phenomizer	12896	15	Simulated
Phenomizer	12910	12	Simulated
Phenomizer	13072	12.5	Simulated
Phenomizer	13275	14	Simulated
Phenomizer	13352	11.5	Simulated
Phenomizer	13421	11.5	Simulated
Phenomizer	13452	15.5	Simulated
Phenomizer	13514	4.5	Simulated
Phenomizer	13536	16	Simulated
Phenomizer	13692	9.5	Simulated
Phenomizer	14017	6.5	Simulated
Phenomizer	14081	16.5	Simulated
Phenomizer	14115	8.5	Simulated
Phenomizer	14372	14	Simulated
Phenomizer	14458	12	Simulated
Phenomizer	14523	12.5	Simulated
Phenomizer	14620	18	Simulated
Phenomizer	14669	14.5	Simulated
Phenomizer	14725	9	Simulated
Phenomizer	14755	13	Simulated
Phenomizer	14937	13.5	Simulated
Phenomizer	15002	14.5	Simulated
Phenomizer	15175	11	Simulated
Phenomizer	15294	12.5	Simulated
Phenomizer	15332	14	Simulated
Phenomizer	15382	9.5	Simulated
Phenomizer	15408	18.5	Simulated
Phenomizer	15589	9	Simulated
Phenomizer	15829	12	Simulated
Phenomizer	15853	11.5	Simulated
Phenomizer	16134	16	Simulated
Phenomizer	16225	10.5	Simulated
Phenomizer	16239	8	Simulated
Phenomizer	16240	9.5	Simulated
Phenomizer	16374	13	Simulated
Phenomizer	16478	11	Simulated
Phenomizer	16671	10.5	Simulated
Phenomizer	16814	11.5	Simulated
Phenomizer	17067	14	Simulated
Phenomizer	17099	13	Simulated
Phenomizer	17157	14	Simulated
Phenomizer	17272	11.5	Simulated
Phenomizer	17290	12	Simulated
Phenomizer	17409	13	Simulated
Phenomizer	17505	5.5	Simulated
Phenomizer	17593	11	Simulated
Phenomizer	18000	11	Simulated
Phenomizer	18043	10.5	Simulated
Phenomizer	18135	14	Simulated
Phenomizer	18328	16	Simulated
Phenomizer	18467	9	Simulated
Phenomizer	18863	10	Simulated
Phenomizer	18946	4.5	Simulated
Phenomizer	18969	12.5	Simulated
Phenomizer	19017	7	Simulated
Phenomizer	19089	15.5	Simulated
Phenomizer	19120	9	Simulated
Phenomizer	19263	10.5	Simulated
Phenomizer	19358	11.5	Simulated
Phenomizer	19541	11.5	Simulated
Phenomizer	19560	10.5	Simulated
Phenomizer	19615	14	Simulated
Phenomizer	19628	10.5	Simulated
Phenomizer	19644	9.5	Simulated
Phenomizer	19764	8.5	Simulated
Phenomizer	20064	12	Simulated
Phenomizer	20140	10	Simulated
Phenomizer	20203	12	Simulated
Phenomizer	20765	12	Simulated
Phenomizer	20943	10	Simulated
Phenomizer	20980	17.5	Simulated
Phenomizer	21141	9	Simulated
Phenomizer	21226	11	Simulated
Phenomizer	21351	9	Simulated
Phenomizer	21435	13	Simulated
Phenomizer	21545	14	Simulated
Phenomizer	21812	15.5	Simulated
Phenomizer	21859	13	Simulated
Phenomizer	21884	7	Simulated
Phenomizer	21929	11	Simulated
Phenomizer	22104	11.5	Simulated
Phenomizer	22212	19	Simulated
Phenomizer	22322	8.5	Simulated
Phenomizer	22324	18	Simulated
Phenomizer	22416	18	Simulated
Phenomizer	22478	11	Simulated
Phenomizer	22491	13.5	Simulated
Phenomizer	22501	16	Simulated
Phenomizer	22551	6.5	Simulated
Phenomizer	23093	16	Simulated
Phenomizer	23133	13	Simulated
Phenomizer	23259	15.5	Simulated
Phenomizer	23495	11	Simulated
Phenomizer	23703	13.5	Simulated
Phenomizer	23719	15	Simulated
Phenomizer	23806	12	Simulated
Phenomizer	24012	14	Simulated
Phenomizer	24036	13.5	Simulated
Phenomizer	24050	7	Simulated
Phenomizer	24103	11.5	Simulated
Phenomizer	24119	9.5	Simulated
Phenomizer	24478	11	Simulated
Phenomizer	24756	12.5	Simulated
Phenomizer	24821	14.5	Simulated
Phenomizer	25231	12.5	Simulated
Phenomizer	25233	9	Simulated
Phenomizer	25510	11	Simulated
Phenomizer	25564	9	Simulated
Phenomizer	25637	10	Simulated
Phenomizer	25721	8.5	Simulated
Phenomizer	25853	10.5	Simulated
Phenomizer	26002	10.5	Simulated
Phenomizer	26466	13.5	Simulated
Phenomizer	26495	14	Simulated
Phenomizer	26552	7.5	Simulated
Phenomizer	26853	16	Simulated
Phenomizer	26988	4.5	Simulated
Phenomizer	27451	10	Simulated
Phenomizer	27464	11	Simulated
Phenomizer	27773	13	Simulated
Phenomizer	27803	9	Simulated
Phenomizer	27886	14.5	Simulated
Phenomizer	27916	10.5	Simulated
Phenomizer	27989	12	Simulated
Phenomizer	28108	21	Simulated
Phenomizer	28270	13.5	Simulated
Phenomizer	28440	10	Simulated
Phenomizer	28467	15	Simulated
Phenomizer	28561	13.5	Simulated
Phenomizer	28640	8	Simulated
Phenomizer	28749	13	Simulated
Phenomizer	28857	18	Simulated
Phenomizer	28922	9.5	Simulated
Phenomizer	29001	11	Simulated
Phenomizer	29003	11.5	Simulated
Phenomizer	29139	9.5	Simulated
Phenomizer	29208	14	Simulated
Phenomizer	29307	13	Simulated
Phenomizer	29308	15	Simulated
Phenomizer	29311	11.5	Simulated
Phenomizer	29594	11	Simulated
Phenomizer	29648	11	Simulated
Phenomizer	29703	9	Simulated
Phenomizer	29957	10.5	Simulated
Phenomizer	30177	12	Simulated
Phenomizer	30289	17	Simulated
Phenomizer	30361	12.5	Simulated
Phenomizer	30521	17.5	Simulated
Phenomizer	30578	12.5	Simulated
Phenomizer	30721	19	Simulated
Phenomizer	30875	17	Simulated
Phenomizer	31061	12	Simulated
Phenomizer	31236	19	Simulated
Phenomizer	31305	11.5	Simulated
Phenomizer	31493	9.5	Simulated
Phenomizer	31546	9	Simulated
Phenomizer	31551	10.5	Simulated
Phenomizer	31579	13	Simulated
Phenomizer	31710	8	Simulated
Phenomizer	31910	12	Simulated
Phenomizer	31969	9	Simulated
Phenomizer	32133	12.5	Simulated
Phenomizer	32184	11	Simulated
Phenomizer	32426	14	Simulated
Phenomizer	32478	11	Simulated
Phenomizer	32693	6.5	Simulated
Phenomizer	32770	17	Simulated
Phenomizer	33197	12	Simulated
Phenomizer	33244	8.5	Simulated
Phenomizer	33402	13	Simulated
Phenomizer	33977	10.5	Simulated
Phenomizer	34067	11.5	Simulated
Phenomizer	34123	18.5	Simulated
Phenomizer	34441	9.5	Simulated
Phenomizer	34506	11.5	Simulated
Phenomizer	34884	11	Simulated
Phenomizer	35011	13.5	Simulated
Phenomizer	35028	13.5	Simulated
Phenomizer	35304	15.5	Simulated
Phenomizer	35483	13	Simulated
Phenomizer	35547	14.5	Simulated
Phenomizer	35693	10.5	Simulated
Phenomizer	35754	16.5	Simulated
Phenomizer	36031	14	Simulated
Phenomizer	36187	10	Simulated
Phenomizer	36358	14.5	Simulated
Phenomizer	36366	16.5	Simulated
Phenomizer	36399	14.5	Simulated
Phenomizer	36639	12.5	Simulated
Phenomizer	36840	18.5	Simulated
Phenomizer	36991	12.5	Simulated
Phenomizer	37480	9	Simulated
Phenomizer	37505	18	Simulated
Phenomizer	37659	10.5	Simulated
Phenomizer	37738	14.5	Simulated
Phenomizer	37841	10.5	Simulated
Phenomizer	37843	12.5	Simulated
Phenomizer	38068	10.5	Simulated
Phenomizer	38133	13	Simulated
Phenomizer	38143	6	Simulated
Phenomizer	38149	15	Simulated
Phenomizer	38194	11.5	Simulated
Phenomizer	38239	16.5	Simulated
Phenomizer	38471	8.5	Simulated
Phenomizer	38478	6.5	Simulated
Phenomizer	38548	12.5	Simulated
Phenomizer	38609	14.5	Simulated
Phenomizer	38720	16.5	Simulated
Phenomizer	38732	12.5	Simulated
Phenomizer	38773	11.5	Simulated
Phenomizer	38858	4.5	Simulated
Phenomizer	39010	11	Simulated
Phenomizer	39123	11	Simulated
Phenomizer	39238	12	Simulated
Phenomizer	39500	11.5	Simulated
Phenomizer	39637	13	Simulated
Phenomizer	39737	10	Simulated
Phenomizer	39792	13.5	Simulated
Phenomizer	39982	16.5	Simulated
Phenomizer	39998	12.5	Simulated
Phenomizer	40299	15	Simulated
Phenomizer	40372	17	Simulated
Phenomizer	40600	7.5	Simulated
Phenomizer	40787	13	Simulated
Phenomizer	40947	12	Simulated
Phenomizer	41006	10	Simulated
Phenomizer	41036	12.5	Simulated
Phenomizer	41079	13.5	Simulated
Phenomizer	41546	11	Simulated
Phenomizer	41703	12	Simulated
Phenomizer	42069	17.5	Simulated
Phenomizer	42079	8	Simulated
Phenomizer	42423	10.5	Simulated
LIRICAL	164	11.5	Simulated
LIRICAL	578	11	Simulated
LIRICAL	674	14	Simulated
LIRICAL	752	5.5	Simulated
LIRICAL	851	10	Simulated
LIRICAL	855	5	Simulated
LIRICAL	947	14.5	Simulated
LIRICAL	1314	9	Simulated
LIRICAL	1666	8	Simulated
LIRICAL	1671	12	Simulated
LIRICAL	1729	6	Simulated
LIRICAL	1916	12.5	Simulated
LIRICAL	2025	8	Simulated
LIRICAL	2070	8.5	Simulated
LIRICAL	2100	9	Simulated
LIRICAL	2196	11	Simulated
LIRICAL	2249	10.5	Simulated
LIRICAL	2312	11	Simulated
LIRICAL	2381	13	Simulated
LIRICAL	2393	11	Simulated
LIRICAL	2412	13	Simulated
LIRICAL	2548	10.5	Simulated
LIRICAL	2645	7	Simulated
LIRICAL	2955	13	Simulated
LIRICAL	2981	7.5	Simulated
LIRICAL	3106	12	Simulated
LIRICAL	3280	6.5	Simulated
LIRICAL	3414	16.5	Simulated
LIRICAL	3540	11	Simulated
LIRICAL	3597	13.5	Simulated
LIRICAL	3852	10.5	Simulated
LIRICAL	4100	14	Simulated
LIRICAL	4381	18	Simulated
LIRICAL	4435	16.5	Simulated
LIRICAL	4512	16.5	Simulated
LIRICAL	4582	14.5	Simulated
LIRICAL	4629	14.5	Simulated
LIRICAL	4946	11	Simulated
LIRICAL	5028	10.5	Simulated
LIRICAL	5144	6.5	Simulated
LIRICAL	5217	8	Simulated
LIRICAL	5450	9	Simulated
LIRICAL	5531	14	Simulated
LIRICAL	5614	11.5	Simulated
[truncated: 1,621 more rows]

## Sheet: Sfig 3 shortest path distances
method	shortest path length	dataset
Phrank-Gene	2	Real-World
Phrank-Gene	3	Real-World
Phrank-Gene	2	Real-World
Phrank-Gene	3	Real-World
Phrank-Gene	1	Real-World
Phrank-Gene	2	Real-World
Phrank-Gene	2	Real-World
Phrank-Gene	3	Real-World
Phrank-Gene	2	Real-World
Phrank-Gene	2	Real-World
Phrank-Gene	2	Real-World
Phrank-Gene	2	Real-World
Phrank-Gene	2	Real-World
Phrank-Gene	2	Real-World
Phrank-Gene	2	Real-World
Phrank-Gene	3	Real-World
Phrank-Gene	2	Real-World
Phrank-Gene	3	Real-World
Phrank-Gene	3	Real-World
Phrank-Gene	2	Real-World
Phrank-Gene	2	Real-World
Phrank-Gene	3	Real-World
Phrank-Gene	2	Real-World
Phrank-Gene	2	Real-World
Phrank-Gene	2	Real-World
Phrank-Gene	2	Real-World
Phrank-Gene	2	Real-World
Phrank-Gene	2	Real-World
Phrank-Gene	2	Real-World
Phrank-Gene	3	Real-World
Phrank-Gene	3	Real-World
Phrank-Gene	3	Real-World
Phrank-Gene	3	Real-World
Phrank-Gene	3	Real-World
Phrank-Gene	2	Real-World
Phrank-Gene	2	Real-World
Phrank-Gene	2	Real-World
Phrank-Gene	3	Real-World
Phrank-Gene	2	Real-World
Phrank-Gene	2	Real-World
Phrank-Gene	3	Real-World
Phrank-Gene	3	Real-World
Phrank-Gene	3	Real-World
Phrank-Gene	2	Real-World
Phrank-Gene	2	Real-World
Phrank-Gene	2	Real-World
Phrank-Gene	2	Real-World
Phrank-Gene	2	Real-World
Phrank-Gene	2	Real-World
Phrank-Gene	2	Real-World
Phrank-Gene	2	Real-World
Phrank-Gene	2	Real-World
Phrank-Gene	2	Real-World
Phrank-Gene	2	Real-World
Phrank-Gene	3	Real-World
Phrank-Gene	2	Real-World
Phrank-Gene	3	Real-World
Phrank-Gene	3	Real-World
Phrank-Gene	2	Real-World
Phrank-Gene	2	Real-World
Phrank-Gene	2	Real-World
Phrank-Gene	2	Real-World
Phrank-Gene	2	Real-World
Phrank-Gene	2	Real-World
Phrank-Gene	2	Real-World
Phrank-Gene	2	Real-World
Phrank-Gene	2	Real-World
Phrank-Gene	3	Real-World
Phrank-Gene	2	Real-World
Phrank-Gene	2	Real-World
Phrank-Gene	2	Real-World
Phrank-Gene	2	Real-World
Phrank-Gene	2	Real-World
Phrank-Gene	2	Real-World
Phrank-Gene	2	Real-World
Phrank-Gene	2	Real-World
Phrank-Gene	2	Real-World
Phrank-Gene	2	Real-World
Phrank-Gene	3	Real-World
Phrank-Gene	2	Real-World
Phrank-Gene	2	Real-World
Phrank-Gene	2	Real-World
Phrank-Gene	3	Real-World
Phrank-Gene	2	Real-World
Phrank-Gene	2	Real-World
Phrank-Gene	3	Real-World
Phrank-Gene	3	Real-World
Phrank-Gene	2	Real-World
Phrank-Gene	2	Real-World
Phrank-Gene	3	Real-World
Phrank-Gene	3	Real-World
Phrank-Gene	2	Real-World
Phrank-Gene	2	Real-World
Phrank-Gene	2	Real-World
Phrank-Gene	2	Real-World
Phrank-Gene	1	Real-World
Phrank-Gene	2	Real-World
Phrank-Gene	2	Real-World
Phrank-Gene	2	Real-World
Phrank-Gene	2	Real-World
Phrank-Gene	2	Real-World
Phrank-Gene	2	Real-World
Phrank-Gene	2	Real-World
Phrank-Gene	2	Real-World
Phrank-Gene	2	Real-World
Phrank-Gene	2	Real-World
Phrank-Gene	2	Real-World
Phrank-Gene	2	Real-World
Phrank-Gene	2	Real-World
Phrank-Gene	3	Real-World
Phrank-Gene	2	Real-World
Phrank-Gene	2	Real-World
Phrank-Gene	2	Real-World
Phrank-Gene	2	Real-World
Phrank-Gene	2	Real-World
Phrank-Gene	3	Real-World
Phrank-Gene	2	Real-World
Phrank-Gene	3	Real-World
Phrank-Gene	3	Real-World
Phrank-Gene	3	Real-World
Phrank-Gene	3	Real-World
Phrank-Gene	2	Real-World
Phrank-Gene	2	Real-World
Phrank-Gene	2	Real-World
Phrank-Gene	2	Real-World
Phrank-Gene	2	Real-World
Phrank-Gene	2	Real-World
Phrank-Gene	2	Real-World
Phrank-Gene	2	Real-World
Phrank-Gene	2	Real-World
Phrank-Gene	2	Real-World
Phrank-Gene	3	Real-World
Phrank-Gene	2	Real-World
Phrank-Gene	2	Real-World
Phrank-Gene	2	Real-World
Phrank-Gene	3	Real-World
Phrank-Gene	2	Real-World
Phrank-Gene	2	Real-World
Phrank-Gene	2	Real-World
Phrank-Gene	2	Real-World
Phrank-Gene	2	Real-World
Phrank-Gene	3	Real-World
Phrank-Gene	2	Real-World
Phrank-Gene	2	Real-World
Phrank-Gene	2	Real-World
Phrank-Gene	2	Real-World
Phrank-Gene	2	Real-World
Phrank-Gene	2	Real-World
Phrank-Gene	2	Real-World
Phrank-Gene	3	Real-World
Phrank-Gene	2	Real-World
Phrank-Gene	2	Real-World
Phrank-Gene	2	Real-World
Phrank-Gene	3	Real-World
Phrank-Gene	2	Real-World
Phrank-Gene	3	Real-World
Phrank-Gene	3	Real-World
Phrank-Gene	2	Real-World
Phrank-Gene	2	Real-World
Phrank-Gene	2	Real-World
Phrank-Gene	2	Real-World
Phrank-Gene	2	Real-World
Phrank-Gene	2	Real-World
Phrank-Gene	2	Real-World
Phrank-Gene	3	Real-World
Phrank-Gene	2	Real-World
Phrank-Gene	2	Real-World
Phrank-Gene	2	Real-World
Phrank-Gene	2	Real-World
Phrank-Gene	2	Real-World
Phrank-Gene	2	Real-World
Phrank-Gene	3	Real-World
Phrank-Gene	2	Real-World
Phrank-Gene	2	Real-World
Phrank-Gene	3	Real-World
Phrank-Gene	2	Real-World
Phrank-Gene	2	Real-World
Phrank-Gene	3	Real-World
Phrank-Gene	2	Real-World
Phrank-Gene	2	Real-World
Phrank-Gene	2	Real-World
Phrank-Gene	2	Real-World
Phrank-Gene	2	Real-World
Phrank-Gene	2	Real-World
Phrank-Gene	2	Real-World
Phrank-Gene	2	Real-World
Phrank-Gene	3	Real-World
Phrank-Gene	3	Real-World
Phrank-Gene	3	Real-World
Phrank-Gene	2	Real-World
Phrank-Gene	2	Real-World
Phrank-Gene	3	Real-World
Phrank-Gene	2	Real-World
Phrank-Gene	3	Real-World
Phrank-Gene	4	Real-World
Phrank-Gene	2	Real-World
Phrank-Gene	2	Real-World
Phrank-Gene	3	Real-World
Phrank-Gene	3	Real-World
Phrank-Gene	3	Real-World
Phrank-Gene	2	Real-World
Phrank-Gene	3	Real-World
Phrank-Gene	2	Real-World
Phrank-Gene	2	Real-World
Phrank-Gene	2	Real-World
Phrank-Gene	3	Real-World
Phrank-Gene	2	Real-World
Phrank-Gene	2	Real-World
Phrank-Gene	2	Real-World
Phrank-Gene	2	Real-World
Phrank-Gene	2	Real-World
Phrank-Gene	2	Real-World
Phrank-Gene	2	Real-World
Phrank-Gene	2	Real-World
Phrank-Gene	3	Real-World
Phrank-Gene	3	Real-World
Phrank-Gene	2	Real-World
Phrank-Gene	2	Real-World
Phrank-Gene	2	Real-World
Phrank-Gene	3	Real-World
Phrank-Gene	2	Real-World
Phrank-Gene	2	Real-World
Phrank-Gene	3	Real-World
Phrank-Gene	3	Real-World
Phrank-Gene	3	Real-World
Phrank-Gene	2	Real-World
Phrank-Gene	2	Real-World
Phrank-Gene	3	Real-World
Phrank-Gene	2	Real-World
Phrank-Gene	3	Real-World
Phrank-Gene	2	Real-World
Phrank-Gene	3	Real-World
Phrank-Gene	3	Real-World
Phrank-Gene	3	Real-World
Phrank-Gene	2	Real-World
Phrank-Gene	3	Real-World
Phrank-Gene	3	Real-World
Phrank-Gene	2	Real-World
Phrank-Gene	3	Real-World
Phrank-Gene	2	Real-World
Phrank-Gene	2	Real-World
Phrank-Gene	2	Real-World
Phrank-Gene	2	Real-World
Phrank-Gene	2	Real-World
Phrank-Gene	2	Real-World
Phrank-Gene	2	Real-World
Phrank-Gene	2	Real-World
Phrank-Gene	2	Real-World
Phrank-Gene	3	Real-World
Phrank-Gene	2	Real-World
Phrank-Gene	2	Real-World
Phrank-Gene	2	Real-World
Phrank-Gene	2	Real-World
Phrank-Gene	2	Real-World
Phrank-Gene	2	Real-World
Phrank-Gene	3	Real-World
Phrank-Gene	2	Real-World
Phrank-Gene	2	Real-World
Phrank-Gene	2	Real-World
Phrank-Gene	2	Real-World
Phrank-Gene	3	Real-World
Phrank-Gene	2	Real-World
Phrank-Gene	2	Real-World
Phrank-Gene	2	Real-World
Phrank-Gene	4	Real-World
Phrank-Gene	3	Real-World
Phrank-Gene	3	Real-World
Phrank-Gene	2	Real-World
Phrank-Gene	2	Real-World
Phrank-Gene	3	Real-World
Phrank-Gene	3	Real-World
Phrank-Gene	3	Real-World
Phrank-Gene	2	Real-World
Phrank-Gene	2	Real-World
Phrank-Gene	3	Real-World
Phrank-Gene	2	Real-World
Phrank-Gene	2	Real-World
Phrank-Gene	2	Real-World
Phrank-Gene	2	Real-World
Phrank-Gene	2	Real-World
Phrank-Gene	3	Real-World
Phrank-Gene	2	Real-World
Phrank-Gene	3	Real-World
Phrank-Gene	2	Real-World
Phrank-Gene	2	Real-World
Phrank-Gene	2	Real-World
Phrank-Gene	2	Real-World
Phrank-Gene	2	Real-World
Phrank-Gene	3	Real-World
Phrank-Gene	2	Real-World
Phrank-Gene	2	Real-World
Phrank-Gene	2	Real-World
Phrank-Gene	2	Real-World
Phrank-Gene	2	Real-World
Phrank-Gene	2	Real-World
Phrank-Gene	3	Real-World
Phrank-Gene	2	Real-World
Phrank-Gene	3	Real-World
Phrank-Gene	2	Real-World
Phrank-Gene	2	Real-World
Phrank-Gene	3	Real-World
Phrank-Gene	2	Real-World
Phrank-Gene	2	Real-World
Phrank-Gene	2	Real-World
Phrank-Gene	2	Real-World
Phrank-Gene	2	Real-World
Phrank-Gene	2	Real-World
Phrank-Gene	3	Real-World
Phrank-Gene	3	Real-World
Phrank-Gene	3	Real-World
Phrank-Gene	3	Real-World
Phrank-Gene	3	Real-World
Phrank-Gene	2	Real-World
Phrank-Gene	3	Real-World
Phrank-Gene	3	Real-World
Phrank-Gene	3	Real-World
Phrank-Gene	3	Real-World
Phrank-Gene	2	Real-World
Phrank-Gene	3	Real-World
Phrank-Gene	3	Real-World
Phrank-Gene	3	Real-World
Phrank-Gene	2	Real-World
Phrank-Gene	2	Real-World
Phrank-Gene	2	Real-World
Phrank-Gene	3	Real-World
Phrank-Gene	2	Real-World
Phrank-Gene	2	Real-World
Phrank-Gene	2	Real-World
Phrank-Gene	2	Real-World
Phrank-Gene	3	Real-World
Phrank-Gene	3	Real-World
Phrank-Gene	2	Real-World
Phrank-Gene	3	Real-World
Phrank-Gene	2	Real-World
Phrank-Gene	2	Real-World
Phrank-Gene	2	Real-World
Phrank-Gene	2	Real-World
Phrank-Gene	2	Real-World
Phrank-Gene	3	Real-World
Phrank-Gene	2	Real-World
Phrank-Gene	2	Real-World
Phrank-Gene	2	Real-World
Phrank-Gene	2	Real-World
Phrank-Gene	2	Real-World
Phrank-Gene	3	Real-World
Phrank-Gene	3	Real-World
Phrank-Gene	3	Real-World
Phrank-Gene	2	Real-World
Phrank-Gene	3	Real-World
Phrank-Gene	2	Real-World
Phrank-Gene	2	Real-World
Phrank-Gene	1	Real-World
Phrank-Gene	2	Real-World
Phrank-Gene	3	Real-World
Phrank-Gene	2	Real-World
Phrank-Gene	3	Real-World
Phrank-Gene	2	Real-World
Phrank-Gene	2	Real-World
Phrank-Gene	2	Real-World
Phrank-Gene	2	Real-World
Phrank-Gene	3	Real-World
Phrank-Gene	2	Real-World
Phrank-Gene	3	Real-World
Phrank-Gene	2	Real-World
Phrank-Gene	2	Real-World
Phrank-Gene	2	Real-World
Phrank-Gene	3	Real-World
Phrank-Gene	2	Real-World
Phrank-Gene	3	Real-World
Phrank-Gene	3	Real-World
Phrank-Gene	2	Real-World
Phrank-Gene	2	Real-World
Phrank-Gene	3	Real-World
Phrank-Gene	2	Real-World
Phrank-Gene	3	Real-World
Phrank-Gene	2	Real-World
Phrank-Gene	3	Real-World
Phrank-Gene	2	Real-World
Phrank-Gene	2	Real-World
Phrank-Gene	2	Real-World
Phrank-Gene	2	Real-World
Phrank-Gene	2	Real-World
Phrank-Gene	2	Real-World
Phrank-Gene	2	Real-World
Phrank-Gene	2	Real-World
Phrank-Gene	2	Real-World
Phrank-Gene	3	Real-World
Phrank-Gene	3	Real-World
Phrank-Gene	3	Real-World
Phrank-Gene	3	Real-World
Phrank-Gene	4	Real-World
Phrank-Gene	2	Real-World
Phrank-Gene	2	Real-World
Phrank-Gene	2	Real-World
Phrank-Gene	2	Real-World
Phrank-Gene	2	Real-World
Phrank-Gene	2	Real-World
Phrank-Gene	2	Real-World
Phrank-Gene	2	Real-World
Phrank-Gene	2	Real-World
Phrank-Gene	2	Real-World
Phrank-Gene	2	Real-World
Phrank-Gene	2	Real-World
Phrank-Gene	2	Real-World
Phrank-Gene	2	Real-World
Phrank-Gene	2	Real-World
Phrank-Gene	2	Real-World
Phrank-Gene	2	Real-World
Phrank-Gene	2	Real-World
Phrank-Gene	2	Real-World
Phrank-Gene	2	Real-World
Phrank-Gene	2	Real-World
Phrank-Gene	2	Real-World
Phrank-Gene	3	Real-World
Phrank-Gene	3	Real-World
Phrank-Gene	2	Real-World
Phrank-Gene	3	Real-World
Phrank-Gene	3	Real-World
Phrank-Gene	3	Real-World
Phrank-Gene	3	Real-World
Phrank-Gene	2	Real-World
Phrank-Gene	2	Real-World
Phrank-Gene	2	Real-World
Phrank-Gene	2	Real-World
Phrank-Gene	2	Real-World
Phrank-Gene	3	Real-World
Phrank-Gene	1	Real-World
Phrank-Gene	2	Real-World
Phrank-Gene	2	Real-World
Phrank-Gene	2	Real-World
Phrank-Gene	2	Real-World
Phrank-Gene	2	Real-World
Phrank-Gene	2	Real-World
Phrank-Gene	2	Real-World
Phrank-Gene	3	Real-World
Phrank-Gene	2	Real-World
Phrank-Gene	2	Real-World
Phrank-Gene	2	Real-World
Phrank-Gene	2	Real-World
Phrank-Gene	2	Real-World
Phrank-Gene	2	Real-World
Phrank-Gene	2	Real-World
Phrank-Gene	2	Real-World
Phrank-Gene	2	Real-World
Phrank-Gene	2	Real-World
Phrank-Gene	2	Real-World
Phrank-Gene	2	Real-World
Phrank-Gene	2	Real-World
Phrank-Gene	2	Real-World
Phrank-Gene	3	Real-World
Phrank-Gene	3	Real-World
Phrank-Gene	2	Real-World
Phrank-Gene	2	Real-World
Phrank-Gene	3	Real-World
Phrank-Gene	2	Real-World
Phrank-Gene	2	Real-World
Phrank-Gene	2	Real-World
Phrank-Gene	2	Real-World
Phrank-Gene	3	Real-World
Phrank-Gene	2	Real-World
Phrank-Gene	3	Real-World
Phrank-Gene	2	Real-World
Phrank-Gene	2	Real-World
Phrank-Gene	2	Real-World
Phrank-Gene	2	Real-World
Phrank-Gene	2	Real-World
Phrank-Gene	3	Real-World
Phrank-Gene	2	Real-World
Phrank-Gene	3	Real-World
Phrank-Gene	2	Real-World
Phrank-Gene	2	Real-World
Phrank-Gene	2	Real-World
Phrank-Gene	3	Real-World
Phrank-Gene	3	Real-World
Phrank-Gene	3	Real-World
Phrank-Gene	2	Real-World
Phrank-Gene	2	Real-World
Phrank-Gene	2	Real-World
Phrank-Gene	2	Real-World
Phrank-Gene	2	Real-World
Phrank-Gene	2	Real-World
Phrank-Gene	2	Real-World
Phrank-Gene	2	Real-World
Phrank-Gene	2	Real-World
Phrank-Gene	3	Real-World
Phrank-Gene	2	Real-World
Phrank-Gene	2	Real-World
Phrank-Gene	2	Real-World
Phrank-Gene	3	Real-World
Phrank-Gene	3	Real-World
Phrank-Gene	2	Real-World
Phrank-Gene	2	Real-World
Phrank-Gene	3	Real-World
Phrank-Gene	3	Real-World
Phrank-Gene	2	Real-World
Phrank-Gene	2	Real-World
Phrank-Gene	2	Real-World
Phrank-Gene	3	Real-World
Phrank-Gene	3	Real-World
Phrank-Gene	1	Real-World
Phrank-Gene	2	Real-World
Phrank-Gene	2	Real-World
Phrank-Gene	3	Real-World
Phrank-Gene	2	Real-World
Phrank-Gene	2	Real-World
Phrank-Gene	2	Real-World
Phrank-Gene	2	Real-World
Phrank-Gene	3	Real-World
Phrank-Gene	2	Real-World
Phrank-Gene	2	Real-World
Phrank-Gene	2	Real-World
Phrank-Gene	3	Real-World
Phrank-Gene	2	Real-World
Phrank-Gene	2	Real-World
Phrank-Gene	2	Real-World
Phrank-Gene	2	Real-World
Phrank-Gene	2	Real-World
Phrank-Gene	2	Real-World
Phrank-Gene	2	Real-World
Phrank-Gene	2	Real-World
Phrank-Gene	3	Real-World
Phrank-Gene	2	Real-World
Phrank-Gene	3	Real-World
Phrank-Gene	3	Real-World
Phrank-Gene	3	Real-World
Phrank-Gene	3	Real-World
Phrank-Gene	3	Real-World
Phrank-Gene	2	Real-World
Phrank-Gene	2	Real-World
Phrank-Gene	2	Real-World
Phrank-Gene	2	Real-World
Phrank-Gene	2	Real-World
Phrank-Gene	2	Real-World
Phrank-Gene	3	Real-World
Phrank-Gene	3	Real-World
Phrank-Gene	2	Real-World
Phrank-Gene	2	Real-World
Phrank-Gene	2	Real-World
Phrank-Gene	2	Real-World
Phrank-Gene	2	Real-World
Phrank-Gene	2	Real-World
Phrank-Gene	2	Real-World
Phrank-Gene	2	Real-World
Phrank-Gene	2	Real-World
Phrank-Gene	3	Real-World
Phrank-Gene	2	Real-World
Phrank-Gene	2	Real-World
Phrank-Gene	2	Real-World
Phrank-Gene	3	Real-World
Phrank-Gene	3	Real-World
Phrank-Gene	2	Real-World
Phrank-Gene	2	Real-World
Phrank-Gene	3	Real-World
Phrank-Gene	2	Real-World
Phrank-Gene	2	Real-World
Phrank-Gene	3	Real-World
Phrank-Gene	2	Real-World
Phrank-Gene	3	Real-World
Phrank-Gene	2	Real-World
Phrank-Gene	2	Real-World
Phrank-Gene	3	Real-World
Phrank-Gene	3	Real-World
Phrank-Gene	2	Real-World
Phrank-Gene	2	Real-World
Phrank-Gene	3	Real-World
Phrank-Gene	2	Real-World
Phrank-Gene	3	Real-World
Phrank-Gene	2	Real-World
Phrank-Gene	2	Real-World
Phrank-Gene	3	Real-World
Phrank-Gene	2	Real-World
Phrank-Gene	2	Real-World
Phrank-Gene	2	Real-World
Phrank-Gene	2	Real-World
Phrank-Gene	2	Real-World
Phrank-Gene	3	Real-World
Phrank-Gene	2	Real-World
Phrank-Gene	2	Real-World
Phrank-Gene	3	Real-World
Phrank-Gene	2	Real-World
Phrank-Gene	2	Real-World
Phrank-Gene	2	Real-World
Phrank-Gene	2	Real-World
Phrank-Gene	3	Real-World
Phrank-Gene	2	Real-World
Phrank-Gene	2	Real-World
Phrank-Gene	2	Real-World
Phrank-Gene	3	Real-World
Phrank-Gene	2	Real-World
Phrank-Gene	2	Real-World
Phrank-Gene	2	Real-World
Phrank-Gene	3	Real-World
Phrank-Gene	3	Real-World
Phrank-Gene	2	Real-World
Phrank-Gene	3	Real-World
Phrank-Gene	2	Real-World
Phrank-Gene	2	Real-World
Phrank-Gene	3	Real-World
Phrank-Gene	3	Real-World
Phrank-Gene	2	Real-World
Phrank-Gene	2	Real-World
Phrank-Gene	2	Real-World
Phrank-Gene	2	Real-World
Phrank-Gene	2	Real-World
Phrank-Gene	3	Real-World
Phrank-Gene	2	Real-World
Phrank-Gene	2	Real-World
Phrank-Gene	2	Real-World
Phrank-Gene	2	Real-World
Phrank-Gene	3	Real-World
Phrank-Gene	3	Real-World
Phrank-Gene	3	Real-World
Phrank-Gene	3	Real-World
Phrank-Gene	2	Real-World
Phrank-Gene	2	Real-World
Phrank-Gene	2	Real-World
Phrank-Gene	3	Real-World
Phrank-Gene	3	Real-World
Phrank-Gene	3	Real-World
Phrank-Gene	3	Real-World
Phrank-Gene	2	Real-World
Phrank-Gene	2	Real-World
Phrank-Gene	2	Real-World
Phrank-Gene	2	Real-World
Phrank-Gene	2	Real-World
Phrank-Gene	3	Real-World
Phrank-Gene	2	Real-World
Phrank-Gene	2	Real-World
Phrank-Gene	3	Real-World
Phrank-Gene	3	Real-World
Phrank-Gene	2	Real-World
Phrank-Gene	2	Real-World
Phrank-Gene	2	Real-World
Phrank-Gene	3	Real-World
Phrank-Gene	2	Real-World
Phrank-Gene	2	Real-World
Phrank-Gene	3	Real-World
Phrank-Gene	3	Real-World
Phrank-Gene	2	Real-World
Phrank-Gene	3	Real-World
Phrank-Gene	2	Real-World
Phrank-Gene	2	Real-World
Phrank-Gene	2	Real-World
Phrank-Gene	2	Real-World
Phrank-Gene	2	Real-World
Phrank-Gene	2	Real-World
Phrank-Gene	3	Real-World
Phrank-Gene	3	Real-World
Phrank-Gene	3	Real-World
Phrank-Gene	2	Real-World
Phrank-Gene	2	Real-World
Phrank-Gene	2	Real-World
Phrank-Gene	2	Real-World
Phrank-Gene	3	Real-World
Phrank-Gene	3	Real-World
Phrank-Gene	2	Real-World
Phrank-Gene	3	Real-World
Phrank-Gene	2	Real-World
Phrank-Gene	2	Real-World
Phrank-Gene	2	Real-World
Phrank-Gene	2	Real-World
Phrank-Gene	3	Real-World
Phrank-Gene	3	Real-World
Phrank-Gene	2	Real-World
Phrank-Gene	2	Real-World
Phrank-Gene	2	Real-World
Phrank-Gene	2	Real-World
Phrank-Gene	2	Real-World
Phrank-Gene	2	Real-World
Phrank-Gene	2	Real-World
Phrank-Gene	3	Real-World
Phrank-Gene	2	Real-World
Phrank-Gene	2	Real-World
Phrank-Gene	3	Real-World
Phrank-Gene	2	Real-World
Phrank-Gene	2	Real-World
Phrank-Gene	2	Real-World
Phrank-Gene	2	Real-World
Phrank-Gene	3	Real-World
Phrank-Gene	2	Real-World
Phrank-Gene	2	Real-World
Phrank-Gene	2	Real-World
Phrank-Gene	2	Real-World
Phrank-Gene	2	Real-World
Phrank-Gene	2	Real-World
Phrank-Gene	2	Real-World
Phrank-Gene	3	Real-World
Phrank-Gene	3	Real-World
Phrank-Gene	2	Real-World
Phrank-Gene	2	Real-World
Phrank-Gene	2	Real-World
Phrank-Gene	3	Real-World
Phrank-Gene	2	Real-World
Phrank-Gene	2	Real-World
Phrank-Gene	2	Real-World
Phrank-Gene	2	Real-World
Phrank-Gene	2	Real-World
Phrank-Gene	2	Real-World
Phrank-Gene	2	Real-World
Phrank-Gene	2	Real-World
Phrank-Gene	2	Real-World
Phrank-Gene	3	Real-World
Phrank-Gene	3	Real-World
Phrank-Gene	3	Real-World
Phrank-Gene	2	Real-World
Phrank-Gene	2	Real-World
Phrank-Gene	2	Real-World
Phrank-Gene	3	Real-World
Phrank-Gene	3	Real-World
Phrank-Gene	2	Real-World
Phrank-Gene	2	Real-World
Phrank-Gene	3	Real-World
Phrank-Gene	2	Real-World
Phrank-Gene	3	Real-World
Phrank-Gene	2	Real-World
Phrank-Gene	2	Real-World
Phrank-Gene	2	Real-World
Phrank-Gene	2	Real-World
Phrank-Gene	2	Real-World
Phrank-Gene	3	Real-World
Phrank-Gene	3	Real-World
Phrank-Gene	3	Real-World
Phrank-Gene	3	Real-World
Phrank-Gene	2	Real-World
Phrank-Gene	2	Real-World
Phrank-Gene	2	Real-World
Phrank-Gene	2	Real-World
Phrank-Gene	2	Real-World
Phrank-Gene	3	Real-World
Phrank-Gene	2	Simulated
Phrank-Gene	2	Simulated
Phrank-Gene	2	Simulated
Phrank-Gene	2	Simulated
Phrank-Gene	2	Simulated
Phrank-Gene	3	Simulated
Phrank-Gene	2	Simulated
Phrank-Gene	2	Simulated
Phrank-Gene	3	Simulated
Phrank-Gene	3	Simulated
Phrank-Gene	3	Simulated
Phrank-Gene	2	Simulated
Phrank-Gene	3	Simulated
Phrank-Gene	2	Simulated
Phrank-Gene	3	Simulated
Phrank-Gene	2	Simulated
Phrank-Gene	2	Simulated
Phrank-Gene	2	Simulated
Phrank-Gene	2	Simulated
Phrank-Gene	2	Simulated
Phrank-Gene	3	Simulated
Phrank-Gene	3	Simulated
Phrank-Gene	3	Simulated
Phrank-Gene	3	Simulated
Phrank-Gene	4	Simulated
Phrank-Gene	3	Simulated
Phrank-Gene	3	Simulated
Phrank-Gene	3	Simulated
Phrank-Gene	3	Simulated
Phrank-Gene	3	Simulated
Phrank-Gene	2	Simulated
Phrank-Gene	3	Simulated
Phrank-Gene	2	Simulated
Phrank-Gene	2	Simulated
Phrank-Gene	2	Simulated
Phrank-Gene	2	Simulated
Phrank-Gene	2	Simulated
Phrank-Gene	2	Simulated
Phrank-Gene	2	Simulated
Phrank-Gene	2	Simulated
Phrank-Gene	3	Simulated
Phrank-Gene	4	Simulated
Phrank-Gene	3	Simulated
Phrank-Gene	2	Simulated
Phrank-Gene	3	Simulated
Phrank-Gene	3	Simulated
Phrank-Gene	3	Simulated
Phrank-Gene	2	Simulated
Phrank-Gene	4	Simulated
Phrank-Gene	2	Simulated
Phrank-Gene	2	Simulated
Phrank-Gene	2	Simulated
Phrank-Gene	3	Simulated
Phrank-Gene	4	Simulated
Phrank-Gene	3	Simulated
Phrank-Gene	2	Simulated
Phrank-Gene	2	Simulated
Phrank-Gene	2	Simulated
Phrank-Gene	2	Simulated
Phrank-Gene	2	Simulated
Phrank-Gene	3	Simulated
Phrank-Gene	2	Simulated
Phrank-Gene	2	Simulated
Phrank-Gene	3	Simulated
Phrank-Gene	2	Simulated
Phrank-Gene	2	Simulated
Phrank-Gene	2	Simulated
Phrank-Gene	3	Simulated
Phrank-Gene	2	Simulated
Phrank-Gene	2	Simulated
Phrank-Gene	2	Simulated
Phrank-Gene	2	Simulated
Phrank-Gene	2	Simulated
Phrank-Gene	2	Simulated
Phrank-Gene	2	Simulated
Phrank-Gene	2	Simulated
Phrank-Gene	2	Simulated
Phrank-Gene	2	Simulated
Phrank-Gene	2	Simulated
Phrank-Gene	2	Simulated
Phrank-Gene	2	Simulated
Phrank-Gene	2	Simulated
Phrank-Gene	2	Simulated
Phrank-Gene	2	Simulated
Phrank-Gene	2	Simulated
Phrank-Gene	2	Simulated
Phrank-Gene	2	Simulated
Phrank-Gene	2	Simulated
Phrank-Gene	4	Simulated
Phrank-Gene	2	Simulated
Phrank-Gene	2	Simulated
Phrank-Gene	2	Simulated
Phrank-Gene	2	Simulated
Phrank-Gene	2	Simulated
Phrank-Gene	3	Simulated
Phrank-Gene	2	Simulated
Phrank-Gene	2	Simulated
Phrank-Gene	3	Simulated
Phrank-Gene	3	Simulated
Phrank-Gene	2	Simulated
Phrank-Gene	3	Simulated
Phrank-Gene	2	Simulated
Phrank-Gene	2	Simulated
Phrank-Gene	3	Simulated
Phrank-Gene	2	Simulated
Phrank-Gene	2	Simulated
Phrank-Gene	3	Simulated
Phrank-Gene	2	Simulated
Phrank-Gene	3	Simulated
Phrank-Gene	2	Simulated
Phrank-Gene	2	Simulated
Phrank-Gene	2	Simulated
Phrank-Gene	2	Simulated
Phrank-Gene	3	Simulated
Phrank-Gene	2	Simulated
Phrank-Gene	2	Simulated
Phrank-Gene	3	Simulated
Phrank-Gene	2	Simulated
Phrank-Gene	2	Simulated
Phrank-Gene	3	Simulated
Phrank-Gene	3	Simulated
Phrank-Gene	3	Simulated
Phrank-Gene	3	Simulated
Phrank-Gene	2	Simulated
Phrank-Gene	2	Simulated
Phrank-Gene	3	Simulated
Phrank-Gene	3	Simulated
Phrank-Gene	2	Simulated
Phrank-Gene	2	Simulated
Phrank-Gene	3	Simulated
Phrank-Gene	2	Simulated
Phrank-Gene	2	Simulated
Phrank-Gene	2	Simulated
Phrank-Gene	2	Simulated
Phrank-Gene	3	Simulated
Phrank-Gene	4	Simulated
Phrank-Gene	2	Simulated
Phrank-Gene	3	Simulated
Phrank-Gene	3	Simulated
Phrank-Gene	2	Simulated
Phrank-Gene	2	Simulated
Phrank-Gene	3	Simulated
Phrank-Gene	3	Simulated
Phrank-Gene	2	Simulated
Phrank-Gene	2	Simulated
Phrank-Gene	2	Simulated
Phrank-Gene	3	Simulated
Phrank-Gene	3	Simulated
Phrank-Gene	2	Simulated
Phrank-Gene	2	Simulated
Phrank-Gene	2	Simulated
Phrank-Gene	3	Simulated
Phrank-Gene	2	Simulated
Phrank-Gene	2	Simulated
Phrank-Gene	2	Simulated
Phrank-Gene	2	Simulated
Phrank-Gene	3	Simulated
Phrank-Gene	2	Simulated
Phrank-Gene	2	Simulated
Phrank-Gene	2	Simulated
Phrank-Gene	2	Simulated
Phrank-Gene	2	Simulated
Phrank-Gene	2	Simulated
Phrank-Gene	3	Simulated
Phrank-Gene	3	Simulated
Phrank-Gene	3	Simulated
Phrank-Gene	2	Simulated
Phrank-Gene	2	Simulated
Phrank-Gene	3	Simulated
Phrank-Gene	2	Simulated
Phrank-Gene	2	Simulated
Phrank-Gene	3	Simulated
Phrank-Gene	2	Simulated
Phrank-Gene	2	Simulated
Phrank-Gene	2	Simulated
Phrank-Gene	2	Simulated
Phrank-Gene	2	Simulated
Phrank-Gene	2	Simulated
Phrank-Gene	2	Simulated
Phrank-Gene	2	Simulated
Phrank-Gene	3	Simulated
Phrank-Gene	2	Simulated
Phrank-Gene	3	Simulated
Phrank-Gene	2	Simulated
Phrank-Gene	2	Simulated
Phrank-Gene	3	Simulated
Phrank-Gene	2	Simulated
Phrank-Gene	2	Simulated
Phrank-Gene	2	Simulated
Phrank-Gene	3	Simulated
Phrank-Gene	3	Simulated
Phrank-Gene	3	Simulated
Phrank-Gene	3	Simulated
Phrank-Gene	3	Simulated
Phrank-Gene	2	Simulated
Phrank-Gene	3	Simulated
Phrank-Gene	2	Simulated
Phrank-Gene	2	Simulated
Phrank-Gene	2	Simulated
Phrank-Gene	3	Simulated
Phrank-Gene	3	Simulated
Phrank-Gene	2	Simulated
Phrank-Gene	2	Simulated
Phrank-Gene	3	Simulated
Phrank-Gene	3	Simulated
Phrank-Gene	3	Simulated
Phrank-Gene	3	Simulated
Phrank-Gene	3	Simulated
Phrank-Gene	3	Simulated
Phrank-Gene	2	Simulated
Phrank-Gene	2	Simulated
Phrank-Gene	3	Simulated
Phrank-Gene	2	Simulated
Phrank-Gene	3	Simulated
Phrank-Gene	2	Simulated
Phrank-Gene	3	Simulated
Phrank-Gene	3	Simulated
Phrank-Gene	2	Simulated
Phrank-Gene	2	Simulated
Phrank-Gene	2	Simulated
Phrank-Gene	2	Simulated
Phrank-Gene	3	Simulated
Phrank-Gene	2	Simulated
Phrank-Gene	2	Simulated
Phrank-Gene	3	Simulated
Phrank-Gene	2	Simulated
Phrank-Gene	2	Simulated
Phrank-Gene	2	Simulated
Phrank-Gene	2	Simulated
Phrank-Gene	3	Simulated
Phrank-Gene	2	Simulated
Phrank-Gene	2	Simulated
Phrank-Gene	3	Simulated
Phrank-Gene	3	Simulated
Phrank-Gene	2	Simulated
Phrank-Gene	3	Simulated
Phrank-Gene	2	Simulated
Phrank-Gene	2	Simulated
Phrank-Gene	2	Simulated
Phrank-Gene	3	Simulated
Phrank-Gene	2	Simulated
Phrank-Gene	2	Simulated
Phrank-Gene	2	Simulated
Phrank-Gene	3	Simulated
Phrank-Gene	3	Simulated
Phrank-Gene	2	Simulated
Phrank-Gene	2	Simulated
Phrank-Gene	2	Simulated
Phrank-Gene	2	Simulated
Phrank-Gene	3	Simulated
Phrank-Gene	2	Simulated
Phrank-Gene	2	Simulated
Phrank-Gene	3	Simulated
Phrank-Gene	2	Simulated
Phrank-Gene	2	Simulated
Phrank-Gene	2	Simulated
Phrank-Gene	3	Simulated
Phrank-Gene	2	Simulated
Phrank-Gene	2	Simulated
Phrank-Gene	2	Simulated
Phrank-Gene	2	Simulated
Phrank-Gene	2	Simulated
Phrank-Gene	3	Simulated
Phrank-Gene	3	Simulated
Phrank-Gene	2	Simulated
Phrank-Gene	3	Simulated
Phrank-Gene	4	Simulated
Phrank-Gene	4	Simulated
Phrank-Gene	3	Simulated
Phrank-Gene	2	Simulated
Phrank-Gene	2	Simulated
Phrank-Gene	2	Simulated
Phrank-Gene	3	Simulated
Phrank-Gene	3	Simulated
Phrank-Gene	2	Simulated
Phrank-Gene	3	Simulated
Phrank-Gene	3	Simulated
Phrank-Gene	2	Simulated
Phrank-Gene	3	Simulated
Phrank-Gene	3	Simulated
Phrank-Gene	2	Simulated
Phrank-Gene	2	Simulated
Phrank-Gene	2	Simulated
Phrank-Gene	2	Simulated
Phrank-Gene	3	Simulated
Phrank-Gene	2	Simulated
Phrank-Gene	3	Simulated
Phrank-Gene	2	Simulated
Phrank-Gene	2	Simulated
Phrank-Gene	2	Simulated
Phrank-Gene	2	Simulated
Phrank-Gene	2	Simulated
Phrank-Gene	2	Simulated
Phrank-Gene	2	Simulated
Phrank-Gene	2	Simulated
Phrank-Gene	2	Simulated
Phrank-Gene	2	Simulated
Phrank-Gene	2	Simulated
Phrank-Gene	2	Simulated
Phrank-Gene	2	Simulated
Phrank-Gene	2	Simulated
Phrank-Gene	2	Simulated
Phrank-Gene	2	Simulated
Phrank-Gene	2	Simulated
Phrank-Gene	2	Simulated
Phrank-Gene	2	Simulated
Phrank-Gene	3	Simulated
Phrank-Gene	2	Simulated
Phrank-Gene	3	Simulated
Phrank-Gene	2	Simulated
Phrank-Gene	3	Simulated
Phrank-Gene	3	Simulated
Phrank-Gene	2	Simulated
Phrank-Gene	2	Simulated
Phrank-Gene	2	Simulated
Phrank-Gene	2	Simulated
Phrank-Gene	2	Simulated
Phrank-Gene	2	Simulated
Phrank-Gene	2	Simulated
Phrank-Gene	2	Simulated
Phrank-Gene	2	Simulated
Phrank-Gene	2	Simulated
Phrank-Gene	2	Simulated
Phrank-Gene	2	Simulated
Phrank-Gene	3	Simulated
Phrank-Gene	2	Simulated
Phrank-Gene	2	Simulated
Phrank-Gene	2	Simulated
Phrank-Gene	2	Simulated
Phrank-Gene	2	Simulated
Phrank-Gene	2	Simulated
Phrank-Gene	2	Simulated
Phrank-Gene	2	Simulated
Phrank-Gene	3	Simulated
Phrank-Gene	3	Simulated
Phrank-Gene	2	Simulated
Phrank-Gene	2	Simulated
Phrank-Gene	2	Simulated
Phrank-Gene	3	Simulated
Phrank-Gene	2	Simulated
Phrank-Gene	3	Simulated
Phrank-Gene	2	Simulated
Phrank-Gene	2	Simulated
Phrank-Gene	2	Simulated
Phrank-Gene	3	Simulated
Phrank-Gene	2	Simulated
Phrank-Gene	2	Simulated
Phrank-Gene	2	Simulated
Phrank-Gene	2	Simulated
Phrank-Gene	2	Simulated
Phrank-Gene	2	Simulated
Phrank-Gene	4	Simulated
Phrank-Gene	2	Simulated
Phrank-Gene	2	Simulated
Phrank-Gene	3	Simulated
Phrank-Gene	2	Simulated
Phrank-Gene	3	Simulated
Phrank-Gene	3	Simulated
Phrank-Gene	2	Simulated
Phrank-Gene	2	Simulated
Phrank-Gene	2	Simulated
Phrank-Gene	3	Simulated
Phrank-Gene	2	Simulated
Phrank-Gene	2	Simulated
Phrank-Gene	2	Simulated
Phrank-Gene	2	Simulated
Phrank-Gene	2	Simulated
Phrank-Gene	3	Simulated
Phrank-Gene	3	Simulated
Phrank-Gene	3	Simulated
Phrank-Gene	2	Simulated
Phrank-Gene	3	Simulated
Phrank-Gene	4	Simulated
Phrank-Gene	3	Simulated
Phrank-Gene	3	Simulated
Phrank-Gene	2	Simulated
Phrank-Gene	2	Simulated
Phrank-Gene	2	Simulated
Phrank-Gene	2	Simulated
Phrank-Gene	2	Simulated
Phrank-Gene	3	Simulated
Phrank-Gene	3	Simulated
Phrank-Gene	2	Simulated
Phrank-Gene	2	Simulated
Phrank-Gene	2	Simulated
Phrank-Gene	3	Simulated
Phrank-Gene	2	Simulated
Phrank-Gene	2	Simulated
Phrank-Gene	2	Simulated
Phrank-Gene	2	Simulated
Phrank-Gene	2	Simulated
Phrank-Gene	2	Simulated
Phrank-Gene	2	Simulated
Phrank-Gene	2	Simulated
Phrank-Gene	2	Simulated
Phrank-Gene	2	Simulated
Phrank-Gene	2	Simulated
Phrank-Gene	2	Simulated
Phrank-Gene	3	Simulated
Phrank-Gene	3	Simulated
Phrank-Gene	2	Simulated
Phrank-Gene	2	Simulated
Phrank-Gene	3	Simulated
Phrank-Gene	2	Simulated
Phrank-Gene	3	Simulated
Phrank-Gene	2	Simulated
Phrank-Gene	2	Simulated
Phrank-Gene	3	Simulated
Phrank-Gene	3	Simulated
Phrank-Gene	3	Simulated
Phrank-Gene	2	Simulated
Phrank-Gene	2	Simulated
Phrank-Gene	2	Simulated
Phrank-Gene	2	Simulated
Phrank-Gene	2	Simulated
Phrank-Gene	3	Simulated
Phrank-Gene	2	Simulated
Phrank-Gene	3	Simulated
Phrank-Gene	2	Simulated
Phrank-Gene	2	Simulated
Phrank-Gene	2	Simulated
Phrank-Gene	2	Simulated
Phrank-Gene	2	Simulated
Phrank-Gene	2	Simulated
Phrank-Gene	2	Simulated
Phrank-Gene	2	Simulated
Phrank-Gene	3	Simulated
Phrank-Gene	4	Simulated
Phrank-Gene	3	Simulated
Phrank-Gene	4	Simulated
Phrank-Gene	3	Simulated
Phrank-Gene	3	Simulated
Phrank-Gene	4	Simulated
Phrank-Gene	4	Simulated
Phrank-Gene	3	Simulated
Phrank-Gene	4	Simulated
Phrank-Gene	4	Simulated
Phrank-Gene	2	Simulated
Phrank-Gene	3	Simulated
Phrank-Gene	2	Simulated
Phrank-Gene	3	Simulated
Phrank-Gene	2	Simulated
Phrank-Gene	2	Simulated
Phrank-Gene	3	Simulated
Phrank-Gene	3	Simulated
Phrank-Gene	2	Simulated
Phrank-Gene	2	Simulated
Phrank-Gene	2	Simulated
Phrank-Gene	2	Simulated
Phrank-Gene	3	Simulated
Phrank-Gene	3	Simulated
Phrank-Gene	2	Simulated
Phrank-Gene	2	Simulated
Phrank-Gene	3	Simulated
Phrank-Gene	2	Simulated
Phrank-Gene	2	Simulated
Phrank-Gene	2	Simulated
Phrank-Gene	3	Simulated
Phrank-Gene	2	Simulated
Phrank-Gene	3	Simulated
Phrank-Gene	2	Simulated
Phrank-Gene	2	Simulated
Phrank-Gene	2	Simulated
Phrank-Gene	3	Simulated
Phrank-Gene	2	Simulated
Phrank-Gene	2	Simulated
Phrank-Gene	2	Simulated
Phrank-Gene	2	Simulated
Phrank-Gene	3	Simulated
Phrank-Gene	3	Simulated
Phrank-Gene	3	Simulated
Phrank-Gene	3	Simulated
Phrank-Gene	2	Simulated
Phrank-Gene	3	Simulated
Phrank-Gene	2	Simulated
Phrank-Gene	3	Simulated
Phrank-Gene	3	Simulated
Phrank-Gene	3	Simulated
Phrank-Gene	2	Simulated
Phrank-Gene	2	Simulated
Phrank-Gene	3	Simulated
Phrank-Gene	2	Simulated
Phrank-Gene	2	Simulated
Phrank-Gene	2	Simulated
Phrank-Gene	2	Simulated
Phrank-Gene	2	Simulated
Phrank-Gene	2	Simulated
Phrank-Gene	2	Simulated
Phrank-Gene	2	Simulated
Phrank-Gene	3	Simulated
Phrank-Gene	3	Simulated
Phrank-Gene	3	Simulated
Phrank-Gene	3	Simulated
Phrank-Gene	3	Simulated
Phrank-Gene	4	Simulated
Phrank-Gene	3	Simulated
Phrank-Gene	3	Simulated
Phrank-Gene	3	Simulated
Phrank-Gene	3	Simulated
Phrank-Gene	2	Simulated
Phrank-Gene	2	Simulated
Phrank-Gene	3	Simulated
Phrank-Gene	2	Simulated
Phrank-Gene	2	Simulated
Phrank-Gene	3	Simulated
Phrank-Gene	3	Simulated
Phrank-Gene	3	Simulated
Phrank-Gene	1	Simulated
Phrank-Gene	2	Simulated
Phrank-Gene	3	Simulated
Phrank-Gene	2	Simulated
Phrank-Gene	3	Simulated
Phrank-Gene	2	Simulated
Phrank-Gene	3	Simulated
Phrank-Gene	3	Simulated
Phrank-Gene	3	Simulated
Phrank-Gene	2	Simulated
Phrank-Gene	2	Simulated
Phrank-Gene	2	Simulated
Phrank-Gene	2	Simulated
Phrank-Gene	2	Simulated
Phrank-Gene	2	Simulated
Phrank-Gene	2	Simulated
Phrank-Gene	2	Simulated
Phrank-Gene	3	Simulated
Phrank-Gene	3	Simulated
Phrank-Gene	2	Simulated
Phrank-Gene	2	Simulated
Phrank-Gene	3	Simulated
Phrank-Gene	3	Simulated
Phrank-Gene	3	Simulated
Phrank-Gene	3	Simulated
Phrank-Gene	2	Simulated
Phrank-Gene	3	Simulated
Phrank-Gene	2	Simulated
Phrank-Gene	3	Simulated
Phrank-Gene	2	Simulated
Phrank-Gene	3	Simulated
Phrank-Gene	3	Simulated
Phrank-Gene	3	Simulated
Phrank-Gene	2	Simulated
Phrank-Gene	2	Simulated
Phrank-Gene	3	Simulated
Phrank-Gene	2	Simulated
Phrank-Gene	3	Simulated
Phrank-Gene	2	Simulated
Phrank-Gene	2	Simulated
Phrank-Gene	2	Simulated
Phrank-Gene	3	Simulated
Phrank-Gene	2	Simulated
Phrank-Gene	3	Simulated
Phrank-Gene	3	Simulated
Phrank-Gene	3	Simulated
Phrank-Gene	3	Simulated
Phrank-Gene	2	Simulated
Phrank-Gene	2	Simulated
Phrank-Gene	2	Simulated
Phrank-Gene	3	Simulated
Phrank-Gene	3	Simulated
Phrank-Gene	2	Simulated
Phrank-Gene	2	Simulated
Phrank-Gene	3	Simulated
Phrank-Gene	3	Simulated
Phrank-Gene	3	Simulated
Phrank-Gene	2	Simulated
Phrank-Gene	2	Simulated
Phrank-Gene	3	Simulated
Phrank-Gene	3	Simulated
Phrank-Gene	3	Simulated
Phrank-Gene	2	Simulated
Phrank-Gene	3	Simulated
Phrank-Gene	1	Simulated
Phrank-Gene	2	Simulated
Phrank-Gene	3	Simulated
Phrank-Gene	2	Simulated
Phrank-Gene	2	Simulated
Phrank-Gene	2	Simulated
Phrank-Gene	2	Simulated
Phrank-Gene	2	Simulated
Phrank-Gene	2	Simulated
Phrank-Gene	3	Simulated
Phrank-Gene	2	Simulated
Phrank-Gene	3	Simulated
Phrank-Gene	3	Simulated
Phrank-Gene	2	Simulated
Phrank-Gene	2	Simulated
Phrank-Gene	4	Simulated
Phrank-Gene	3	Simulated
Phrank-Gene	3	Simulated
Phrank-Gene	3	Simulated
Phrank-Gene	3	Simulated
Phrank-Gene	3	Simulated
Phrank-Gene	3	Simulated
Phrank-Gene	3	Simulated
Phrank-Gene	3	Simulated
Phrank-Gene	3	Simulated
Phrank-Gene	3	Simulated
Phrank-Gene	2	Simulated
Phrank-Gene	3	Simulated
Phrank-Gene	3	Simulated
Phrank-Gene	3	Simulated
Phrank-Gene	2	Simulated
Phrank-Gene	3	Simulated
Phrank-Gene	3	Simulated
Phrank-Gene	3	Simulated
Phrank-Gene	3	Simulated
Phrank-Gene	2	Simulated
Phrank-Gene	2	Simulated
Phrank-Gene	2	Simulated
Phrank-Gene	2	Simulated
Phrank-Gene	3	Simulated
Phrank-Gene	3	Simulated
Phrank-Gene	2	Simulated
Phrank-Gene	2	Simulated
Phrank-Gene	2	Simulated
Phrank-Gene	3	Simulated
Phrank-Gene	3	Simulated
Phrank-Gene	2	Simulated
Phrank-Gene	2	Simulated
Phrank-Gene	3	Simulated
Phrank-Gene	2	Simulated
Phrank-Gene	3	Simulated
Phrank-Gene	2	Simulated
Phrank-Gene	2	Simulated
Phrank-Gene	2	Simulated
Phrank-Gene	2	Simulated
Phrank-Gene	2	Simulated
Phrank-Gene	2	Simulated
Phrank-Gene	3	Simulated
Phrank-Gene	2	Simulated
Phrank-Gene	2	Simulated
Phrank-Gene	2	Simulated
Phrank-Gene	2	Simulated
Phrank-Gene	3	Simulated
Phrank-Gene	2	Simulated
Phrank-Gene	2	Simulated
Phrank-Gene	3	Simulated
Phrank-Gene	3	Simulated
Phrank-Gene	3	Simulated
Phrank-Gene	3	Simulated
Phrank-Gene	3	Simulated
Phrank-Gene	2	Simulated
Phrank-Gene	2	Simulated
Phrank-Gene	3	Simulated
Phrank-Gene	3	Simulated
Phrank-Gene	3	Simulated
Phrank-Gene	3	Simulated
Phrank-Gene	3	Simulated
Phrank-Gene	3	Simulated
Phrank-Gene	3	Simulated
Phrank-Gene	3	Simulated
Phrank-Gene	3	Simulated
Phrank-Gene	2	Simulated
Phrank-Gene	2	Simulated
Phrank-Gene	2	Simulated
Phrank-Gene	3	Simulated
Phrank-Gene	3	Simulated
Phrank-Gene	2	Simulated
Phrank-Gene	2	Simulated
Phrank-Gene	3	Simulated
Phrank-Gene	3	Simulated
Phrank-Gene	3	Simulated
Phrank-Gene	2	Simulated
Phrank-Gene	2	Simulated
Phrank-Gene	2	Simulated
Phrank-Gene	2	Simulated
Phrank-Gene	2	Simulated
Phrank-Gene	2	Simulated
Phrank-Gene	3	Simulated
Phrank-Gene	2	Simulated
Phrank-Gene	2	Simulated
Phrank-Gene	2	Simulated
Phrank-Gene	3	Simulated
Phrank-Gene	3	Simulated
Phrank-Gene	2	Simulated
Phrank-Gene	2	Simulated
Phrank-Gene	3	Simulated
Phrank-Gene	2	Simulated
Phrank-Gene	3	Simulated
Phrank-Gene	2	Simulated
Phrank-Gene	2	Simulated
Phrank-Gene	2	Simulated
Phrank-Gene	2	Simulated
Phrank-Gene	2	Simulated
Phrank-Gene	2	Simulated
Phrank-Gene	3	Simulated
Phrank-Gene	2	Simulated
Phrank-Gene	2	Simulated
Phrank-Gene	2	Simulated
Phrank-Gene	2	Simulated
Phrank-Gene	2	Simulated
Phrank-Gene	2	Simulated
Phrank-Gene	3	Simulated
Phrank-Gene	2	Simulated
Phrank-Gene	3	Simulated
Phrank-Gene	2	Simulated
Phrank-Gene	2	Simulated
Phrank-Gene	2	Simulated
Phrank-Gene	2	Simulated
Phrank-Gene	2	Simulated
Phrank-Gene	2	Simulated
Phrank-Gene	3	Simulated
Phrank-Gene	2	Simulated
Phrank-Gene	2	Simulated
Phrank-Gene	2	Simulated
Phrank-Gene	2	Simulated
Phrank-Gene	2	Simulated
Phrank-Gene	3	Simulated
Phrank-Gene	3	Simulated
Phrank-Gene	3	Simulated
Phrank-Gene	3	Simulated
Phrank-Gene	2	Simulated
Phrank-Gene	3	Simulated
Phrank-Gene	3	Simulated
Phrank-Gene	3	Simulated
Phrank-Gene	2	Simulated
Phrank-Gene	2	Simulated
Phrank-Gene	3	Simulated
Phrank-Gene	2	Simulated
Phrank-Gene	2	Simulated
Phrank-Gene	2	Simulated
Phrank-Gene	2	Simulated
Phrank-Gene	2	Simulated
Phrank-Gene	2	Simulated
Phrank-Gene	2	Simulated
Phrank-Gene	2	Simulated
Phrank-Gene	2	Simulated
Phrank-Gene	2	Simulated
Phrank-Gene	2	Simulated
Phrank-Gene	2	Simulated
Phrank-Gene	3	Simulated
Phrank-Gene	2	Simulated
Phrank-Gene	2	Simulated
Phrank-Gene	2	Simulated
Phrank-Gene	2	Simulated
Phrank-Gene	2	Simulated
Phrank-Gene	2	Simulated
Phrank-Gene	2	Simulated
Phrank-Gene	2	Simulated
Phrank-Gene	3	Simulated
Phrank-Gene	2	Simulated
Phrank-Gene	2	Simulated
Phrank-Gene	3	Simulated
Phrank-Gene	3	Simulated
Phrank-Gene	3	Simulated
Phrank-Gene	3	Simulated
Phrank-Gene	3	Simulated
Phrank-Gene	3	Simulated
Phrank-Gene	2	Simulated
Phrank-Gene	2	Simulated
Phrank-Gene	2	Simulated
Phrank-Gene	2	Simulated
Phrank-Gene	3	Simulated
Phrank-Gene	3	Simulated
Phrank-Gene	2	Simulated
Phrank-Gene	3	Simulated
Phrank-Gene	3	Simulated
Phrank-Gene	2	Simulated
Phrank-Gene	2	Simulated
Phrank-Gene	2	Simulated
Phrank-Gene	2	Simulated
Phrank-Gene	3	Simulated
Phrank-Gene	2	Simulated
Phrank-Gene	2	Simulated
Phrank-Gene	2	Simulated
Phrank-Gene	2	Simulated
Phrank-Gene	2	Simulated
Phrank-Gene	2	Simulated
Phrank-Gene	2	Simulated
Phrank-Gene	2	Simulated
Phrank-Gene	2	Simulated
Phrank-Gene	2	Simulated
Phrank-Gene	2	Simulated
Phrank-Gene	3	Simulated
Phrank-Gene	2	Simulated
Phrank-Gene	2	Simulated
Phrank-Gene	2	Simulated
Phrank-Gene	2	Simulated
Phrank-Gene	3	Simulated
Phrank-Gene	2	Simulated
Phrank-Gene	2	Simulated
Phrank-Gene	2	Simulated
Phrank-Gene	2	Simulated
Phrank-Gene	2	Simulated
Phrank-Gene	4	Simulated
Phrank-Gene	3	Simulated
Phrank-Gene	3	Simulated
Phrank-Gene	3	Simulated
Phrank-Gene	2	Simulated
Phrank-Gene	3	Simulated
Phrank-Gene	2	Simulated
Phrank-Gene	2	Simulated
Phrank-Gene	2	Simulated
Phrank-Gene	3	Simulated
Phrank-Gene	2	Simulated
Phrank-Gene	2	Simulated
Phrank-Gene	2	Simulated
Phrank-Gene	3	Simulated
Phrank-Gene	2	Simulated
Phrank-Gene	2	Simulated
Phrank-Gene	2	Simulated
Phrank-Gene	2	Simulated
Phrank-Gene	3	Simulated
Phrank-Gene	2	Simulated
Phrank-Gene	2	Simulated
Phrank-Gene	2	Simulated
Phrank-Gene	2	Simulated
Phrank-Gene	2	Simulated
Phrank-Gene	2	Simulated
Phrank-Gene	2	Simulated
Phrank-Gene	3	Simulated
Phrank-Gene	2	Simulated
Phrank-Gene	2	Simulated
Phrank-Gene	2	Simulated
Phrank-Gene	3	Simulated
Phrank-Gene	2	Simulated
Phrank-Gene	2	Simulated
Phrank-Gene	2	Simulated
Phrank-Gene	2	Simulated
Phrank-Gene	2	Simulated
Phrank-Gene	2	Simulated
Phrank-Gene	2	Simulated
Phrank-Gene	2	Simulated
Phrank-Gene	2	Simulated
Phrank-Gene	2	Simulated
Phrank-Gene	2	Simulated
Phrank-Gene	3	Simulated
Phrank-Gene	2	Simulated
Phrank-Gene	2	Simulated
Phrank-Gene	2	Simulated
Phrank-Gene	2	Simulated
Phrank-Gene	2	Simulated
Phrank-Gene	3	Simulated
Phrank-Gene	2	Simulated
Phrank-Gene	2	Simulated
Phrank-Gene	2	Simulated
Phrank-Gene	2	Simulated
Phrank-Gene	2	Simulated
Phrank-Gene	3	Simulated
Phrank-Gene	3	Simulated
Phrank-Gene	2	Simulated
Phrank-Gene	3	Simulated
Phrank-Gene	3	Simulated
Phrank-Gene	2	Simulated
Phrank-Gene	2	Simulated
Phrank-Gene	3	Simulated
Phrank-Gene	3	Simulated
Phrank-Gene	3	Simulated
Phrank-Gene	3	Simulated
Phrank-Gene	2	Simulated
Phrank-Gene	2	Simulated
Phrank-Gene	2	Simulated
Phrank-Gene	2	Simulated
Phrank-Gene	2	Simulated
Phrank-Gene	3	Simulated
Phrank-Gene	2	Simulated
Phrank-Gene	2	Simulated
Phrank-Gene	2	Simulated
Phrank-Gene	2	Simulated
Phrank-Gene	2	Simulated
Phrank-Gene	2	Simulated
Phrank-Gene	2	Simulated
Phrank-Gene	2	Simulated
Phrank-Gene	2	Simulated
Phrank-Gene	2	Simulated
Phrank-Gene	2	Simulated
Phrank-Gene	3	Simulated
Phrank-Gene	2	Simulated
Phrank-Gene	2	Simulated
Phrank-Gene	2	Simulated
Phrank-Gene	3	Simulated
Phrank-Gene	3	Simulated
Phrank-Gene	3	Simulated
Phrank-Gene	3	Simulated
Phrank-Gene	2	Simulated
Phrank-Gene	2	Simulated
Phrank-Gene	3	Simulated
Phrank-Gene	3	Simulated
Phrank-Gene	3	Simulated
Phrank-Gene	2	Simulated
Phrank-Gene	3	Simulated
Phrank-Gene	3	Simulated
Phrank-Gene	3	Simulated
Phrank-Gene	3	Simulated
Phrank-Gene	3	Simulated
Phrank-Gene	3	Simulated
Phrank-Gene	3	Simulated
Phrank-Gene	3	Simulated
Phrank-Gene	2	Simulated
Phrank-Gene	2	Simulated
Phrank-Gene	2	Simulated
Phrank-Gene	3	Simulated
Phrank-Gene	2	Simulated
Phrank-Gene	3	Simulated
Phrank-Gene	2	Simulated
Phrank-Gene	2	Simulated
Phrank-Gene	2	Simulated
Phrank-Gene	2	Simulated
Phrank-Gene	2	Simulated
Phrank-Gene	2	Simulated
Phrank-Gene	2	Simulated
Phrank-Gene	2	Simulated
Phrank-Gene	2	Simulated
Phrank-Gene	3	Simulated
Phrank-Gene	2	Simulated
Phrank-Gene	3	Simulated
Phrank-Gene	3	Simulated
Phrank-Gene	2	Simulated
Phrank-Gene	2	Simulated
Phrank-Gene	3	Simulated
Phrank-Gene	3	Simulated
Phrank-Gene	2	Simulated
Phrank-Gene	2	Simulated
Phrank-Gene	2	Simulated
Phrank-Gene	2	Simulated
Phrank-Gene	2	Simulated
Phrank-Gene	2	Simulated
Phrank-Gene	3	Simulated
Phrank-Gene	3	Simulated
Phrank-Gene	3	Simulated
Phrank-Gene	2	Simulated
Phrank-Gene	3	Simulated
Phrank-Gene	2	Simulated
Phrank-Gene	2	Simulated
Phrank-Gene	2	Simulated
Phrank-Gene	2	Simulated
Phrank-Gene	3	Simulated
Phrank-Gene	2	Simulated
Phrank-Gene	2	Simulated
Phrank-Gene	2	Simulated
Phrank-Gene	2	Simulated
Phrank-Gene	2	Simulated
Phrank-Gene	2	Simulated
Phrank-Gene	3	Simulated
Phrank-Gene	2	Simulated
Phrank-Gene	2	Simulated
Phrank-Gene	2	Simulated
Phrank-Gene	2	Simulated
Phrank-Gene	2	Simulated
Phrank-Gene	2	Simulated
Phrank-Gene	3	Simulated
Phrank-Gene	2	Simulated
Phrank-Gene	3	Simulated
Phrank-Gene	2	Simulated
Phrank-Gene	2	Simulated
Phrank-Gene	2	Simulated
Phrank-Gene	3	Simulated
Phrank-Gene	2	Simulated
Phrank-Gene	2	Simulated
Phrank-Gene	2	Simulated
Phrank-Gene	2	Simulated
Phrank-Gene	2	Simulated
Phrank-Gene	2	Simulated
Phrank-Gene	2	Simulated
Phrank-Gene	2	Simulated
Phrank-Gene	2	Simulated
Phrank-Gene	3	Simulated
Phrank-Gene	2	Simulated
Phrank-Gene	3	Simulated
Phrank-Gene	2	Simulated
Phrank-Gene	2	Simulated
Phrank-Gene	2	Simulated
Phrank-Gene	2	Simulated
Phrank-Gene	2	Simulated
Phrank-Gene	2	Simulated
Phrank-Gene	2	Simulated
Phrank-Gene	3	Simulated
Phrank-Gene	4	Simulated
Phrank-Gene	2	Simulated
Phrank-Gene	3	Simulated
Phrank-Gene	3	Simulated
Phrank-Gene	2	Simulated
Phrank-Gene	3	Simulated
Phrank-Gene	2	Simulated
Phrank-Gene	2	Simulated
Phrank-Gene	2	Simulated
Phrank-Gene	3	Simulated
Phrank-Gene	3	Simulated
Phrank-Gene	2	Simulated
Phrank-Gene	3	Simulated
Phrank-Gene	3	Simulated
Phrank-Gene	3	Simulated
Phrank-Gene	3	Simulated
Phrank-Gene	2	Simulated
Phrank-Gene	2	Simulated
Phrank-Gene	3	Simulated
Phrank-Gene	2	Simulated
Phrank-Gene	3	Simulated
Phrank-Gene	2	Simulated
Phrank-Gene	2	Simulated
Phrank-Gene	2	Simulated
Phrank-Gene	2	Simulated
Phrank-Gene	2	Simulated
Phrank-Gene	2	Simulated
Phrank-Gene	2	Simulated
Phrank-Gene	2	Simulated
Phrank-Gene	2	Simulated
Phrank-Gene	2	Simulated
Phrank-Gene	2	Simulated
Phrank-Gene	3	Simulated
Phrank-Gene	2	Simulated
Phrank-Gene	2	Simulated
Phrank-Gene	2	Simulated
Phrank-Gene	3	Simulated
Phrank-Gene	2	Simulated
Phrank-Gene	2	Simulated
Phrank-Gene	3	Simulated
Phrank-Gene	2	Simulated
Phrank-Gene	3	Simulated
Phrank-Gene	2	Simulated
Phrank-Gene	3	Simulated
Phrank-Gene	3	Simulated
Phrank-Gene	3	Simulated
Phrank-Gene	3	Simulated
Phrank-Gene	3	Simulated
Phrank-Gene	3	Simulated
Phrank-Gene	3	Simulated
Phrank-Gene	2	Simulated
Phrank-Gene	3	Simulated
Phrank-Gene	3	Simulated
Phrank-Gene	2	Simulated
Phrank-Gene	2	Simulated
Phrank-Gene	2	Simulated
Phrank-Gene	2	Simulated
Phrank-Gene	2	Simulated
Phrank-Gene	2	Simulated
Phrank-Gene	3	Simulated
Phrank-Gene	2	Simulated
Phrank-Gene	3	Simulated
Phrank-Gene	2	Simulated
Phrank-Gene	2	Simulated
Phrank-Gene	3	Simulated
Phrank-Gene	3	Simulated
Phrank-Gene	3	Simulated
Phrank-Gene	2	Simulated
Phrank-Gene	3	Simulated
Phrank-Gene	3	Simulated
Phrank-Gene	3	Simulated
Phrank-Gene	2	Simulated
Phrank-Gene	3	Simulated
Phrank-Gene	3	Simulated
Phrank-Gene	3	Simulated
Phrank-Gene	2	Simulated
Phrank-Gene	2	Simulated
Phrank-Gene	3	Simulated
Phrank-Gene	3	Simulated
Phrank-Gene	3	Simulated
Phrank-Gene	3	Simulated
Phrank-Gene	3	Simulated
Phrank-Gene	2	Simulated
Phrank-Gene	2	Simulated
Phrank-Gene	4	Simulated
Phrank-Gene	3	Simulated
Phrank-Gene	3	Simulated
Phrank-Gene	2	Simulated
Phrank-Gene	4	Simulated
Phrank-Gene	3	Simulated
Phrank-Gene	2	Simulated
Phrank-Gene	2	Simulated
Phrank-Gene	2	Simulated
Phrank-Gene	2	Simulated
Phrank-Gene	2	Simulated
Phrank-Gene	2	Simulated
Phrank-Gene	3	Simulated
Phrank-Gene	3	Simulated
Phrank-Gene	3	Simulated
Phrank-Gene	3	Simulated
Phrank-Gene	3	Simulated
Phrank-Gene	3	Simulated
Phrank-Gene	3	Simulated
Phrank-Gene	4	Simulated
Phrank-Gene	2	Simulated
Phrank-Gene	3	Simulated
Phrank-Gene	2	Simulated
Phrank-Gene	2	Simulated
Phrank-Gene	2	Simulated
Phrank-Gene	2	Simulated
Phrank-Gene	1	Simulated
Phrank-Gene	4	Simulated
Phrank-Gene	2	Simulated
Phrank-Gene	2	Simulated
Phrank-Gene	2	Simulated
Phrank-Gene	2	Simulated
Phrank-Gene	2	Simulated
Phrank-Gene	3	Simulated
Phrank-Gene	3	Simulated
Phrank-Gene	3	Simulated
Phrank-Gene	3	Simulated
Phrank-Gene	3	Simulated
Phrank-Gene	3	Simulated
Phrank-Gene	2	Simulated
Phrank-Gene	2	Simulated
Phrank-Gene	2	Simulated
Phrank-Gene	2	Simulated
Phrank-Gene	3	Simulated
Phrank-Gene	3	Simulated
Phrank-Gene	3	Simulated
Phrank-Gene	3	Simulated
Phrank-Gene	2	Simulated
Phrank-Gene	2	Simulated
Phrank-Gene	2	Simulated
Phrank-Gene	3	Simulated
Phrank-Gene	2	Simulated
Phrank-Gene	2	Simulated
Phrank-Gene	2	Simulated
Phrank-Gene	2	Simulated
Phrank-Gene	2	Simulated
Phrank-Gene	2	Simulated
Phrank-Gene	2	Simulated
Phrank-Gene	2	Simulated
Phrank-Gene	3	Simulated
Phrank-Gene	3	Simulated
Phrank-Gene	3	Simulated
Phrank-Gene	2	Simulated
Phrank-Gene	2	Simulated
Phrank-Gene	3	Simulated
Phrank-Gene	2	Simulated
Phrank-Gene	2	Simulated
Phrank-Gene	2	Simulated
Phrank-Gene	2	Simulated
Phrank-Gene	2	Simulated
Phrank-Gene	2	Simulated
Phrank-Gene	2	Simulated
Phrank-Gene	2	Simulated
Phrank-Gene	2	Simulated
Phrank-Gene	2	Simulated
Phrank-Gene	2	Simulated
Phrank-Gene	2	Simulated
Phrank-Gene	3	Simulated
Phrank-Gene	3	Simulated
Phrank-Gene	2	Simulated
Phrank-Gene	2	Simulated
Phrank-Gene	2	Simulated
Phrank-Gene	2	Simulated
Phrank-Gene	2	Simulated
Phrank-Gene	2	Simulated
Phrank-Gene	2	Simulated
Phrank-Gene	2	Simulated
Phrank-Gene	2	Simulated
Phrank-Gene	3	Simulated
Phrank-Gene	2	Simulated
Phrank-Gene	2	Simulated
Phrank-Gene	2	Simulated
Phrank-Gene	2	Simulated
Phrank-Gene	2	Simulated
Phrank-Gene	2	Simulated
Phrank-Gene	2	Simulated
Phrank-Gene	3	Simulated
Phrank-Gene	2	Simulated
Phrank-Gene	2	Simulated
Phrank-Gene	2	Simulated
Phrank-Gene	2	Simulated
Phrank-Gene	2	Simulated
Phrank-Gene	3	Simulated
Phrank-Gene	2	Simulated
Phrank-Gene	2	Simulated
Phrank-Gene	3	Simulated
Phrank-Gene	2	Simulated
Phrank-Gene	2	Simulated
Phrank-Gene	2	Simulated
Phrank-Gene	2	Simulated
Phrank-Gene	2	Simulated
Phrank-Gene	3	Simulated
Phrank-Gene	3	Simulated
Phrank-Gene	3	Simulated
Phrank-Gene	2	Simulated
Phrank-Gene	2	Simulated
Phrank-Gene	2	Simulated
Phrank-Gene	2	Simulated
Phrank-Gene	3	Simulated
Phrank-Gene	3	Simulated
Phrank-Gene	2	Simulated
Phrank-Gene	2	Simulated
Phrank-Gene	2	Simulated
Phrank-Gene	2	Simulated
Phrank-Gene	2	Simulated
Phrank-Gene	3	Simulated
Phrank-Gene	3	Simulated
Phrank-Gene	2	Simulated
Phrank-Gene	2	Simulated
Phrank-Gene	3	Simulated
Phrank-Gene	3	Simulated
Phrank-Gene	2	Simulated
Phrank-Gene	2	Simulated
Phrank-Gene	3	Simulated
Phrank-Gene	2	Simulated
Phrank-Gene	2	Simulated
Phrank-Gene	2	Simulated
Phrank-Gene	2	Simulated
Phrank-Gene	2	Simulated
Phrank-Gene	3	Simulated
Phrank-Gene	2	Simulated
Phrank-Gene	2	Simulated
Phrank-Gene	3	Simulated
Phrank-Gene	2	Simulated
Phrank-Gene	3	Simulated
Phrank-Gene	3	Simulated
Phrank-Gene	2	Simulated
Phrank-Gene	2	Simulated
Phrank-Gene	3	Simulated
Phrank-Gene	3	Simulated
Phrank-Gene	2	Simulated
Phrank-Gene	2	Simulated
Phrank-Gene	2	Simulated
Phrank-Gene	2	Simulated
Phrank-Gene	2	Simulated
Phrank-Gene	1	Simulated
Phrank-Gene	2	Simulated
Phrank-Gene	2	Simulated
Phrank-Gene	3	Simulated
Phrank-Gene	3	Simulated
Phrank-Gene	2	Simulated
Phrank-Gene	3	Simulated
Phrank-Gene	2	Simulated
Phrank-Gene	2	Simulated
Phrank-Gene	2	Simulated
Phrank-Gene	2	Simulated
Phrank-Gene	2	Simulated
Phrank-Gene	2	Simulated
Phrank-Gene	2	Simulated
Phrank-Gene	2	Simulated
Phrank-Gene	2	Simulated
Phrank-Gene	2	Simulated
Phrank-Gene	2	Simulated
Phrank-Gene	3	Simulated
Phrank-Gene	2	Simulated
Phrank-Gene	2	Simulated
Phrank-Gene	3	Simulated
Phrank-Gene	2	Simulated
Phrank-Gene	2	Simulated
Phrank-Gene	2	Simulated
Phrank-Gene	2	Simulated
Phrank-Gene	2	Simulated
Phrank-Gene	2	Simulated
Phrank-Gene	2	Simulated
Phrank-Gene	2	Simulated
Phrank-Gene	2	Simulated
Phrank-Gene	3	Simulated
Phrank-Gene	4	Simulated
Phrank-Gene	3	Simulated
Phrank-Gene	4	Simulated
Phrank-Gene	3	Simulated
Phrank-Gene	3	Simulated
Phrank-Gene	3	Simulated
Phrank-Gene	3	Simulated
Phrank-Gene	3	Simulated
Phrank-Gene	2	Simulated
Phrank-Gene	2	Simulated
Phrank-Gene	2	Simulated
Phrank-Gene	3	Simulated
Phrank-Gene	2	Simulated
Phrank-Gene	2	Simulated
Phrank-Gene	2	Simulated
Phrank-Gene	3	Simulated
Phrank-Gene	2	Simulated
Phrank-Gene	3	Simulated
Phrank-Gene	2	Simulated
Phrank-Gene	2	Simulated
Phrank-Gene	2	Simulated
Phrank-Gene	2	Simulated
Phrank-Gene	2	Simulated
Phrank-Gene	2	Simulated
Phrank-Gene	2	Simulated
Phrank-Gene	2	Simulated
Phrank-Gene	2	Simulated
Phrank-Gene	2	Simulated
Phrank-Gene	3	Simulated
Phrank-Gene	2	Simulated
Phrank-Gene	2	Simulated
Phrank-Gene	3	Simulated
[truncated: 1,046,576+ more rows]

## Sheet: Sfig 4
Supplemental Fig 4a is an aggregation over all patients from supplemental Figure 2a-e. All of the source data can be found in those respective tabs

## Sheet: Sfig5a
Ablation	patient_ids	ranks
Complete Pipeline	0	8.5
Complete Pipeline	1	1
Complete Pipeline	2	1
Complete Pipeline	3	5.5
Complete Pipeline	4	1
Complete Pipeline	5	1
Complete Pipeline	6	3
Complete Pipeline	7	10
Complete Pipeline	8	1
Complete Pipeline	9	1
Complete Pipeline	10	5
Complete Pipeline	11	2
Complete Pipeline	12	1
Complete Pipeline	13	7
Complete Pipeline	14	1
Complete Pipeline	15	1
Complete Pipeline	16	5
Complete Pipeline	17	9
Complete Pipeline	18	5
Complete Pipeline	19	1
Complete Pipeline	20	1
Complete Pipeline	21	2
Complete Pipeline	22	5
Complete Pipeline	23	1
Complete Pipeline	24	12.5
Complete Pipeline	25	1
Complete Pipeline	26	4
Complete Pipeline	27	6
Complete Pipeline	28	1
Complete Pipeline	29	1
Complete Pipeline	30	1
Complete Pipeline	31	1
Complete Pipeline	32	1
Complete Pipeline	33	2
Complete Pipeline	34	3
Complete Pipeline	35	2
Complete Pipeline	36	1
Complete Pipeline	37	1
Complete Pipeline	38	9
Complete Pipeline	39	3
Complete Pipeline	40	1.5
Complete Pipeline	41	1
Complete Pipeline	42	12.5
Complete Pipeline	43	1
Complete Pipeline	44	7
Complete Pipeline	45	13.5
Complete Pipeline	46	1
Complete Pipeline	47	1
Complete Pipeline	48	1
Complete Pipeline	49	1
Complete Pipeline	50	2
Complete Pipeline	51	7
Complete Pipeline	52	7.5
Complete Pipeline	53	1
Complete Pipeline	54	1
Complete Pipeline	55	12
Complete Pipeline	56	1
Complete Pipeline	57	3
Complete Pipeline	58	4
Complete Pipeline	59	6
Complete Pipeline	60	5
Complete Pipeline	61	4
Complete Pipeline	62	13.5
Complete Pipeline	63	4
Complete Pipeline	64	2
Complete Pipeline	65	1
Complete Pipeline	66	1
Complete Pipeline	67	1
Complete Pipeline	68	1
Complete Pipeline	69	1
Complete Pipeline	70	12.5
Complete Pipeline	71	2
Complete Pipeline	72	1
Complete Pipeline	73	4
Complete Pipeline	74	1
Complete Pipeline	75	1
Complete Pipeline	76	1
Complete Pipeline	77	1
Complete Pipeline	78	1
Complete Pipeline	79	2
Complete Pipeline	80	1
Complete Pipeline	81	1
Complete Pipeline	82	10
Complete Pipeline	83	1
Complete Pipeline	84	2
Complete Pipeline	85	1
Complete Pipeline	86	1
Complete Pipeline	87	1
Complete Pipeline	88	12.5
Complete Pipeline	89	1
Complete Pipeline	90	1
Complete Pipeline	91	1
Complete Pipeline	92	5
Complete Pipeline	93	1
Complete Pipeline	94	2
Complete Pipeline	95	1
Complete Pipeline	96	1
Complete Pipeline	97	1
Complete Pipeline	98	5
Complete Pipeline	99	5
Complete Pipeline	100	7.5
Complete Pipeline	101	6
Complete Pipeline	102	3
Complete Pipeline	103	1
Complete Pipeline	104	1
Complete Pipeline	105	2
Complete Pipeline	106	1
Complete Pipeline	107	4
Complete Pipeline	108	1.5
Complete Pipeline	109	12.5
Complete Pipeline	110	1
Complete Pipeline	111	3
Complete Pipeline	112	3
Complete Pipeline	113	4
Complete Pipeline	114	1
Complete Pipeline	115	1
Complete Pipeline	116	7
Complete Pipeline	117	7
Complete Pipeline	118	8
Complete Pipeline	119	1
Complete Pipeline	120	5
Complete Pipeline	121	7
Complete Pipeline	122	3
Complete Pipeline	123	10.5
Complete Pipeline	124	4
Complete Pipeline	125	1
Complete Pipeline	126	7
Complete Pipeline	127	1
Complete Pipeline	128	9.5
Complete Pipeline	129	1
Complete Pipeline	130	2
Complete Pipeline	131	2
Complete Pipeline	132	3
Complete Pipeline	133	5
Complete Pipeline	134	1
Complete Pipeline	135	1
Complete Pipeline	136	5
Complete Pipeline	137	2
Complete Pipeline	138	1
Complete Pipeline	139	4
Complete Pipeline	140	6
Complete Pipeline	141	4
Complete Pipeline	142	1
Complete Pipeline	143	1
Complete Pipeline	144	1
Complete Pipeline	145	1
Complete Pipeline	146	6.5
Complete Pipeline	147	3
Complete Pipeline	148	3
Complete Pipeline	149	3
Complete Pipeline	150	5
Complete Pipeline	151	1
Complete Pipeline	152	6
Complete Pipeline	153	3
Complete Pipeline	154	3
Complete Pipeline	155	5
Complete Pipeline	156	12.5
Complete Pipeline	157	1
Complete Pipeline	158	1
Complete Pipeline	159	2
Complete Pipeline	160	2
Complete Pipeline	161	1
Complete Pipeline	162	1
Complete Pipeline	163	1
Complete Pipeline	164	16
Complete Pipeline	165	5
Complete Pipeline	166	1
Complete Pipeline	167	3
Complete Pipeline	168	3
Complete Pipeline	169	4
Complete Pipeline	170	8.5
Complete Pipeline	171	4
Complete Pipeline	172	1
Complete Pipeline	173	1
Complete Pipeline	174	4
Complete Pipeline	175	1
Complete Pipeline	176	1
Complete Pipeline	177	1
Complete Pipeline	178	1
Complete Pipeline	179	1
Complete Pipeline	180	1
Complete Pipeline	181	1
Complete Pipeline	182	1
Complete Pipeline	183	5
Complete Pipeline	184	2
Complete Pipeline	185	1
Complete Pipeline	186	5
Complete Pipeline	187	4
Complete Pipeline	188	1
Complete Pipeline	189	1
Complete Pipeline	190	7
Complete Pipeline	191	1
Complete Pipeline	192	2
Complete Pipeline	193	8
Complete Pipeline	194	1
Complete Pipeline	195	2
Complete Pipeline	196	6
Complete Pipeline	197	1
Complete Pipeline	198	1
Complete Pipeline	199	1
Complete Pipeline	200	1
Complete Pipeline	201	7
Complete Pipeline	202	1
Complete Pipeline	203	1
Complete Pipeline	204	13
Complete Pipeline	205	1
Complete Pipeline	206	6
Complete Pipeline	207	1
Complete Pipeline	208	2
Complete Pipeline	209	1
Complete Pipeline	210	2
Complete Pipeline	211	1
Complete Pipeline	212	3
Complete Pipeline	213	4
Complete Pipeline	214	1
Complete Pipeline	215	1
Complete Pipeline	216	4
Complete Pipeline	217	12.5
Complete Pipeline	218	2
Complete Pipeline	219	1
Complete Pipeline	220	1
Complete Pipeline	221	4
Complete Pipeline	222	1
Complete Pipeline	223	4
Complete Pipeline	224	1
Complete Pipeline	225	1
Complete Pipeline	226	1
Complete Pipeline	227	4
Complete Pipeline	228	1
Complete Pipeline	229	1
Complete Pipeline	230	1
Complete Pipeline	231	1
Complete Pipeline	232	1
Complete Pipeline	233	8
Complete Pipeline	234	3
Complete Pipeline	235	4
Complete Pipeline	236	1
Complete Pipeline	237	1
Complete Pipeline	238	2
Complete Pipeline	239	1
Complete Pipeline	240	1
Complete Pipeline	241	1
Complete Pipeline	242	1
Complete Pipeline	243	5
Complete Pipeline	244	2
Complete Pipeline	245	2
Complete Pipeline	246	2
Complete Pipeline	247	3
Complete Pipeline	248	2
Complete Pipeline	249	1
Complete Pipeline	250	2
Complete Pipeline	251	1
Complete Pipeline	252	1
Complete Pipeline	253	2
Complete Pipeline	254	9
Complete Pipeline	255	1
Complete Pipeline	256	2
Complete Pipeline	257	9
Complete Pipeline	258	12.5
Complete Pipeline	259	2
Complete Pipeline	260	3
Complete Pipeline	261	3
Complete Pipeline	262	1
Complete Pipeline	263	2
Complete Pipeline	264	1
Complete Pipeline	265	4
Complete Pipeline	266	4
Complete Pipeline	267	1
Complete Pipeline	268	1
Complete Pipeline	269	1
Complete Pipeline	270	1
Complete Pipeline	271	2
Complete Pipeline	272	1
Complete Pipeline	273	1
Complete Pipeline	274	10
Complete Pipeline	275	11
Complete Pipeline	276	1
Complete Pipeline	277	1
Complete Pipeline	278	1
Complete Pipeline	279	3
Complete Pipeline	280	1
Complete Pipeline	281	1
Complete Pipeline	282	1
Complete Pipeline	283	5
Complete Pipeline	284	1
Complete Pipeline	285	1
Complete Pipeline	286	4
Complete Pipeline	287	1
Complete Pipeline	288	1
Complete Pipeline	289	2
Complete Pipeline	290	1
Complete Pipeline	291	1
Complete Pipeline	292	5
Complete Pipeline	293	7
Complete Pipeline	294	1
Complete Pipeline	295	2
Complete Pipeline	296	3
Complete Pipeline	297	1
Complete Pipeline	298	3
Complete Pipeline	299	1
Complete Pipeline	300	11
Complete Pipeline	301	5
Complete Pipeline	302	2
Complete Pipeline	303	5
Complete Pipeline	304	4
Complete Pipeline	305	7
Complete Pipeline	306	1
Complete Pipeline	307	2
Complete Pipeline	308	1
Complete Pipeline	309	2
Complete Pipeline	310	1
Complete Pipeline	311	6
Complete Pipeline	312	2
Complete Pipeline	313	3
Complete Pipeline	314	1
Complete Pipeline	315	1
Complete Pipeline	316	2
Complete Pipeline	317	4
Complete Pipeline	318	1
Complete Pipeline	319	10.5
Complete Pipeline	320	3
Complete Pipeline	321	1
Complete Pipeline	322	1
Complete Pipeline	323	1
Complete Pipeline	324	4
Complete Pipeline	325	1
Complete Pipeline	326	12
Complete Pipeline	327	1
Complete Pipeline	328	5
Complete Pipeline	329	1
Complete Pipeline	330	5
Complete Pipeline	331	1
Complete Pipeline	332	2
Complete Pipeline	333	1
Complete Pipeline	334	1
Complete Pipeline	335	1
Complete Pipeline	336	1
Complete Pipeline	337	6
Complete Pipeline	338	3
Complete Pipeline	339	2
Complete Pipeline	340	8
Complete Pipeline	341	1
Complete Pipeline	342	6
Complete Pipeline	343	2
Complete Pipeline	344	5
Complete Pipeline	345	4
Complete Pipeline	346	1
Complete Pipeline	347	1
Complete Pipeline	348	1
Complete Pipeline	349	6
Complete Pipeline	350	9
Complete Pipeline	351	5
Complete Pipeline	352	1
Complete Pipeline	353	1
Complete Pipeline	354	4
Complete Pipeline	355	2
Complete Pipeline	356	6
Complete Pipeline	357	2
Complete Pipeline	358	1
Complete Pipeline	359	4
Complete Pipeline	360	1
Complete Pipeline	361	1
Complete Pipeline	362	1
Complete Pipeline	363	11.5
Complete Pipeline	364	2
Complete Pipeline	365	2
Complete Pipeline	366	2
Complete Pipeline	367	1
Complete Pipeline	368	7
Complete Pipeline	369	2
Complete Pipeline	370	11
Complete Pipeline	371	2
Complete Pipeline	372	1
Complete Pipeline	373	1
Complete Pipeline	374	1
Complete Pipeline	375	3
Complete Pipeline	376	1
Complete Pipeline	377	1
Complete Pipeline	378	10
Complete Pipeline	379	4
Complete Pipeline	380	1
Complete Pipeline	381	2
Complete Pipeline	382	1
Complete Pipeline	383	1
Complete Pipeline	384	3
Complete Pipeline	385	1
Complete Pipeline	386	1
Complete Pipeline	387	1
Complete Pipeline	388	7
Complete Pipeline	389	1
Complete Pipeline	390	1
Complete Pipeline	391	1
Complete Pipeline	392	5
Complete Pipeline	393	8
Complete Pipeline	394	1
Complete Pipeline	395	1
Complete Pipeline	396	2
Complete Pipeline	397	1
Complete Pipeline	398	2
Complete Pipeline	399	4
Complete Pipeline	400	2
Complete Pipeline	401	1
Complete Pipeline	402	2
Complete Pipeline	403	4
Complete Pipeline	404	11.5
Complete Pipeline	405	2
Complete Pipeline	406	1
Complete Pipeline	407	1
Complete Pipeline	408	10
Complete Pipeline	409	1
Complete Pipeline	410	3
Complete Pipeline	411	2
Complete Pipeline	412	1
Complete Pipeline	413	1
Complete Pipeline	414	1
Complete Pipeline	415	2
Complete Pipeline	416	1.5
Complete Pipeline	417	4
Complete Pipeline	418	10
Complete Pipeline	419	2
Complete Pipeline	420	3
Complete Pipeline	421	12
Complete Pipeline	422	11.5
Complete Pipeline	423	7
Complete Pipeline	424	1
Complete Pipeline	425	1
Complete Pipeline	426	2
Complete Pipeline	427	9
Complete Pipeline	428	1
Complete Pipeline	429	5
Complete Pipeline	430	4
Complete Pipeline	431	14.5
Complete Pipeline	432	6
Complete Pipeline	433	2
Complete Pipeline	434	1
Complete Pipeline	435	6
Complete Pipeline	436	1
Complete Pipeline	437	3
Complete Pipeline	438	2
Complete Pipeline	439	1
Complete Pipeline	440	17
Complete Pipeline	441	1
Complete Pipeline	442	1
Complete Pipeline	443	9.5
Complete Pipeline	444	1
Complete Pipeline	445	1
Complete Pipeline	446	1
Complete Pipeline	447	6
Complete Pipeline	448	10
Complete Pipeline	449	1
Complete Pipeline	450	7
Complete Pipeline	451	1
Complete Pipeline	452	3
Complete Pipeline	453	1
Complete Pipeline	454	1
Complete Pipeline	455	11.5
Complete Pipeline	456	1
Complete Pipeline	457	1
Complete Pipeline	458	4
Complete Pipeline	459	2
Complete Pipeline	460	1.5
Complete Pipeline	461	1
Complete Pipeline	462	11.5
Complete Pipeline	463	1
Complete Pipeline	464	2
Complete Pipeline	465	1
Complete Pipeline	466	2
Complete Pipeline	467	6
Complete Pipeline	468	1
Complete Pipeline	469	1
Complete Pipeline	470	3
Complete Pipeline	471	1
Complete Pipeline	472	4
Complete Pipeline	473	1
Complete Pipeline	474	1
Complete Pipeline	475	11.5
Complete Pipeline	476	3
Complete Pipeline	477	1
Complete Pipeline	478	2
Complete Pipeline	479	5
Complete Pipeline	480	1
Complete Pipeline	481	5
Complete Pipeline	482	1
Complete Pipeline	483	4
Complete Pipeline	484	1
Complete Pipeline	485	1
Complete Pipeline	486	1
Complete Pipeline	487	5
Complete Pipeline	488	8
Complete Pipeline	489	1
Complete Pipeline	490	5
Complete Pipeline	491	3
Complete Pipeline	492	4
Complete Pipeline	493	1
Complete Pipeline	494	1
Complete Pipeline	495	1
Complete Pipeline	496	7
Complete Pipeline	497	1
Complete Pipeline	498	6
Complete Pipeline	499	4
Complete Pipeline	500	11
Complete Pipeline	501	1
Complete Pipeline	502	10.5
Complete Pipeline	503	2
Complete Pipeline	504	17
Complete Pipeline	505	1
Complete Pipeline	506	1
Complete Pipeline	507	2
Complete Pipeline	508	2
Complete Pipeline	509	2
Complete Pipeline	510	2
Complete Pipeline	511	1
Complete Pipeline	512	3
Complete Pipeline	513	11
Complete Pipeline	514	1
Complete Pipeline	515	2
Complete Pipeline	516	1
Complete Pipeline	517	1
Complete Pipeline	518	6.5
Complete Pipeline	519	8
Complete Pipeline	520	1
Complete Pipeline	521	2
Complete Pipeline	522	1
Complete Pipeline	523	1
Complete Pipeline	524	3
Complete Pipeline	525	1
Complete Pipeline	526	6.5
Complete Pipeline	527	1
Complete Pipeline	528	2
Complete Pipeline	529	1
Complete Pipeline	530	1
Complete Pipeline	531	3
Complete Pipeline	532	4
Complete Pipeline	533	3
Complete Pipeline	534	1
Complete Pipeline	535	1
Complete Pipeline	536	2
Complete Pipeline	537	9
Complete Pipeline	538	1
Complete Pipeline	539	1
Complete Pipeline	540	2
Complete Pipeline	541	7
Complete Pipeline	542	15
Complete Pipeline	543	5.5
Complete Pipeline	544	1
Complete Pipeline	545	2
Complete Pipeline	546	2
Complete Pipeline	547	8
Complete Pipeline	548	1
Complete Pipeline	549	1
Complete Pipeline	550	2
Complete Pipeline	551	1
Complete Pipeline	552	1
Complete Pipeline	553	2
Complete Pipeline	554	1
Complete Pipeline	555	1
Complete Pipeline	556	3
Complete Pipeline	557	1
Complete Pipeline	558	1
Complete Pipeline	559	11.5
Complete Pipeline	560	5
Complete Pipeline	561	10
Complete Pipeline	562	1
Complete Pipeline	563	1
Complete Pipeline	564	1
Complete Pipeline	565	3
Complete Pipeline	566	1
Complete Pipeline	567	1
Complete Pipeline	568	3
Complete Pipeline	569	12
Complete Pipeline	570	1
Complete Pipeline	571	1
Complete Pipeline	572	12.5
Complete Pipeline	573	20.5
Complete Pipeline	574	1
Complete Pipeline	575	3
Complete Pipeline	576	11.5
Complete Pipeline	577	1
Complete Pipeline	578	9
Complete Pipeline	579	1
Complete Pipeline	580	1
Complete Pipeline	581	2
Complete Pipeline	582	2
Complete Pipeline	583	1
Complete Pipeline	584	7
Complete Pipeline	585	1
Complete Pipeline	586	1
Complete Pipeline	587	1
Complete Pipeline	588	1
Complete Pipeline	589	1
Complete Pipeline	590	6
Complete Pipeline	591	1
Complete Pipeline	592	14.5
Complete Pipeline	593	1
Complete Pipeline	594	3
Complete Pipeline	595	1
Complete Pipeline	596	1
Complete Pipeline	597	2
Complete Pipeline	598	5
Complete Pipeline	599	1
Complete Pipeline	600	1
Complete Pipeline	601	1
Complete Pipeline	602	1
Complete Pipeline	603	1
Complete Pipeline	604	1
Complete Pipeline	605	2
Complete Pipeline	606	1
Complete Pipeline	607	1
Complete Pipeline	608	1
Complete Pipeline	609	6
Complete Pipeline	610	3
Complete Pipeline	611	1
Complete Pipeline	612	1
Complete Pipeline	613	1
Complete Pipeline	614	1
Complete Pipeline	615	1
Complete Pipeline	616	1
Complete Pipeline	617	15
Complete Pipeline	618	2
Complete Pipeline	619	1
Complete Pipeline	620	12
Complete Pipeline	621	1
Complete Pipeline	622	1
Complete Pipeline	623	1
Complete Pipeline	624	1
Complete Pipeline	625	1
Complete Pipeline	626	1
Complete Pipeline	627	2
Complete Pipeline	628	2
Complete Pipeline	629	1
Complete Pipeline	630	1
Complete Pipeline	631	1
Complete Pipeline	632	7
Complete Pipeline	633	2
Complete Pipeline	634	1
Complete Pipeline	635	1
Complete Pipeline	636	15.5
Complete Pipeline	637	1
Complete Pipeline	638	1
Complete Pipeline	639	4
Complete Pipeline	640	2
Complete Pipeline	641	1
Complete Pipeline	642	3
Complete Pipeline	643	1
Complete Pipeline	644	1
Complete Pipeline	645	1
Complete Pipeline	646	1
Complete Pipeline	647	10.5
Complete Pipeline	648	3.5
Complete Pipeline	649	2
Complete Pipeline	650	5
Complete Pipeline	651	3
Complete Pipeline	652	1
Complete Pipeline	653	1
Complete Pipeline	654	7
Complete Pipeline	655	5
Complete Pipeline	656	10
Complete Pipeline	657	2
Complete Pipeline	658	1
Complete Pipeline	659	3
Complete Pipeline	660	1
Complete Pipeline	661	1
Complete Pipeline	662	1
Complete Pipeline	663	2
Complete Pipeline	664	1
Complete Pipeline	665	1.5
Complete Pipeline	666	1
Complete Pipeline	667	1
Complete Pipeline	668	3
Complete Pipeline	669	1
Complete Pipeline	670	1
Complete Pipeline	671	2
Complete Pipeline	672	3
Complete Pipeline	673	2
Complete Pipeline	674	10.5
Complete Pipeline	675	2
Complete Pipeline	676	1
Complete Pipeline	677	4
Complete Pipeline	678	11
Complete Pipeline	679	9
Complete Pipeline	680	9
Complete Pipeline	681	1
Complete Pipeline	682	3.5
Complete Pipeline	683	3
Complete Pipeline	684	11
Complete Pipeline	685	1
Complete Pipeline	686	1
Complete Pipeline	687	2
Complete Pipeline	688	2
Complete Pipeline	689	3
Complete Pipeline	690	1
Complete Pipeline	691	1
Complete Pipeline	692	3
Complete Pipeline	693	1
Complete Pipeline	694	1
Complete Pipeline	695	2
Complete Pipeline	696	7.5
Complete Pipeline	697	1
Complete Pipeline	698	1
Complete Pipeline	699	2
Complete Pipeline	700	1
Complete Pipeline	701	3
Complete Pipeline	702	1
Complete Pipeline	703	2
Complete Pipeline	704	2
Complete Pipeline	705	3
Complete Pipeline	706	1
Complete Pipeline	707	1
Complete Pipeline	708	1
Complete Pipeline	709	1
Complete Pipeline	710	1
Complete Pipeline	711	4
Complete Pipeline	712	3
Complete Pipeline	713	2
Complete Pipeline	714	3
Complete Pipeline	715	5
Complete Pipeline	716	1
Complete Pipeline	717	1
Complete Pipeline	718	1
Complete Pipeline	719	1
Complete Pipeline	720	15.5
Complete Pipeline	721	1
Complete Pipeline	722	1
Complete Pipeline	723	1
Complete Pipeline	724	12
Complete Pipeline	725	1
Complete Pipeline	726	4
Complete Pipeline	727	6
Complete Pipeline	728	1
Complete Pipeline	729	1
Complete Pipeline	730	4
Complete Pipeline	731	7
Complete Pipeline	732	1
Complete Pipeline	733	2
Complete Pipeline	734	1
Complete Pipeline	735	2
Complete Pipeline	736	10
Complete Pipeline	737	2
Complete Pipeline	738	2
Complete Pipeline	739	2
Complete Pipeline	740	11
Complete Pipeline	741	1
Complete Pipeline	742	1
Complete Pipeline	743	1
Complete Pipeline	744	1
Complete Pipeline	745	3
Complete Pipeline	746	1
Complete Pipeline	747	4
Complete Pipeline	748	1
Complete Pipeline	749	3
Complete Pipeline	750	2
Complete Pipeline	751	1
Complete Pipeline	752	15
Complete Pipeline	753	1
Complete Pipeline	754	2
Complete Pipeline	755	1
Complete Pipeline	756	7
Complete Pipeline	757	1
Complete Pipeline	758	1
Complete Pipeline	759	1
Complete Pipeline	760	1
Complete Pipeline	761	1
Complete Pipeline	762	1
Complete Pipeline	763	1
Complete Pipeline	764	1
Complete Pipeline	765	1
Complete Pipeline	766	1
Complete Pipeline	767	4
Complete Pipeline	768	1
Complete Pipeline	769	1
Complete Pipeline	770	1
Complete Pipeline	771	16.5
Complete Pipeline	772	4
Complete Pipeline	773	4
Complete Pipeline	774	1
Complete Pipeline	775	1
Complete Pipeline	776	3
Complete Pipeline	777	1
Complete Pipeline	778	1
Complete Pipeline	779	1
Complete Pipeline	780	14.5
Complete Pipeline	781	3
Complete Pipeline	782	1
Complete Pipeline	783	1
Complete Pipeline	784	1
Complete Pipeline	785	1
Complete Pipeline	786	1
Complete Pipeline	787	5
Complete Pipeline	788	1
Complete Pipeline	789	4
Complete Pipeline	790	1
Complete Pipeline	791	1
Complete Pipeline	792	1
Complete Pipeline	793	1
Complete Pipeline	794	1
Complete Pipeline	795	2
Complete Pipeline	796	1
Complete Pipeline	797	1
Complete Pipeline	798	1
Complete Pipeline	799	12.5
Complete Pipeline	800	5
Complete Pipeline	801	1
Complete Pipeline	802	2
Complete Pipeline	803	1
Complete Pipeline	804	1
Complete Pipeline	805	1
Complete Pipeline	806	4
Complete Pipeline	807	2
Complete Pipeline	808	1
Complete Pipeline	809	1
Complete Pipeline	810	1
Complete Pipeline	811	3
Complete Pipeline	812	9.5
Complete Pipeline	813	1
Complete Pipeline	814	3
Complete Pipeline	815	1
Complete Pipeline	816	1
Complete Pipeline	817	5
Complete Pipeline	818	1
Complete Pipeline	819	2
Complete Pipeline	820	1
Complete Pipeline	821	1
Complete Pipeline	822	4
Complete Pipeline	823	4
Complete Pipeline	824	1
Complete Pipeline	825	1
Complete Pipeline	826	1
Complete Pipeline	827	1
Complete Pipeline	828	10
Complete Pipeline	829	7.5
Complete Pipeline	830	1
Complete Pipeline	831	2
Complete Pipeline	832	1
Complete Pipeline	833	6
Complete Pipeline	834	2
Complete Pipeline	835	1
Complete Pipeline	836	9
Complete Pipeline	837	2
Complete Pipeline	838	2
Complete Pipeline	839	1
Complete Pipeline	840	2
Complete Pipeline	841	1
Complete Pipeline	842	2
Complete Pipeline	843	1
Complete Pipeline	844	1
Complete Pipeline	845	5
Complete Pipeline	846	1
Complete Pipeline	847	1
Complete Pipeline	848	1
Complete Pipeline	849	3
Complete Pipeline	850	1
Complete Pipeline	851	8
Complete Pipeline	852	1
Complete Pipeline	853	2
Complete Pipeline	854	1
Complete Pipeline	855	11.5
Complete Pipeline	856	1
Complete Pipeline	857	1
Complete Pipeline	858	1
Complete Pipeline	859	1
Complete Pipeline	860	10
Complete Pipeline	861	1
Complete Pipeline	862	1
Complete Pipeline	863	5
Complete Pipeline	864	4
Complete Pipeline	865	10
Complete Pipeline	866	3
Complete Pipeline	867	1
Complete Pipeline	868	1
Complete Pipeline	869	9
Complete Pipeline	870	1
Complete Pipeline	871	4
Complete Pipeline	872	1
Complete Pipeline	873	1
Complete Pipeline	874	1
Complete Pipeline	875	1
Complete Pipeline	876	1
Complete Pipeline	877	1
Complete Pipeline	878	1
Complete Pipeline	879	1
Complete Pipeline	880	1
Complete Pipeline	881	1
Complete Pipeline	882	1
Complete Pipeline	883	2
Complete Pipeline	884	1
Complete Pipeline	885	1
Complete Pipeline	886	1
Complete Pipeline	887	1
Complete Pipeline	888	1
Complete Pipeline	889	2
Complete Pipeline	890	3
Complete Pipeline	891	1
Complete Pipeline	892	6
Complete Pipeline	893	1
Complete Pipeline	894	6
Complete Pipeline	895	1
Complete Pipeline	896	3
Complete Pipeline	897	2
Complete Pipeline	898	2
Complete Pipeline	899	3
Complete Pipeline	900	1
Complete Pipeline	901	10
Complete Pipeline	902	2
Complete Pipeline	903	1
Complete Pipeline	904	4
Complete Pipeline	905	10
Complete Pipeline	906	1
Complete Pipeline	907	1
Complete Pipeline	908	2
Complete Pipeline	909	2.5
Complete Pipeline	910	8
Complete Pipeline	911	3
Complete Pipeline	912	11
Complete Pipeline	913	1
Complete Pipeline	914	3
Complete Pipeline	915	1
Complete Pipeline	916	1
Complete Pipeline	917	2
Complete Pipeline	918	1
Complete Pipeline	919	1
Complete Pipeline	920	1
Complete Pipeline	921	2
Complete Pipeline	922	7
Complete Pipeline	923	1
Complete Pipeline	924	11
Complete Pipeline	925	3
Complete Pipeline	926	3
Complete Pipeline	927	4
Complete Pipeline	928	2
Complete Pipeline	929	1
Complete Pipeline	930	1
Complete Pipeline	931	1
Complete Pipeline	932	4
Complete Pipeline	933	4
Complete Pipeline	934	1
Complete Pipeline	935	8
Complete Pipeline	936	5
Complete Pipeline	937	3
Complete Pipeline	938	1
Complete Pipeline	939	1
Complete Pipeline	940	3
Complete Pipeline	941	1
Complete Pipeline	942	1
Complete Pipeline	943	2
Complete Pipeline	944	1
Complete Pipeline	945	4
Complete Pipeline	946	1
Complete Pipeline	947	10.5
Complete Pipeline	948	1
Complete Pipeline	949	1
Complete Pipeline	950	3
Complete Pipeline	951	1
Complete Pipeline	952	1
Complete Pipeline	953	1
Complete Pipeline	954	2
Complete Pipeline	955	1
Complete Pipeline	956	1
Complete Pipeline	957	1
Complete Pipeline	958	1
Complete Pipeline	959	1
Complete Pipeline	960	3
Complete Pipeline	961	1
Complete Pipeline	962	10
Complete Pipeline	963	1
Complete Pipeline	964	7.5
Complete Pipeline	965	1
Complete Pipeline	966	3
Complete Pipeline	967	1
Complete Pipeline	968	1
Complete Pipeline	969	1
Complete Pipeline	970	1
Complete Pipeline	971	4
Complete Pipeline	972	1
Complete Pipeline	973	14
Complete Pipeline	974	1
Complete Pipeline	975	1
Complete Pipeline	976	2
Complete Pipeline	977	1
Complete Pipeline	978	1
Complete Pipeline	979	5
Complete Pipeline	980	1
Complete Pipeline	981	2
Complete Pipeline	982	1
Complete Pipeline	983	1
Complete Pipeline	984	1
Complete Pipeline	985	1
Complete Pipeline	986	13
Complete Pipeline	987	1
Complete Pipeline	988	2
Complete Pipeline	989	1
Complete Pipeline	990	1
Complete Pipeline	991	1
Complete Pipeline	992	2
Complete Pipeline	993	1
Complete Pipeline	994	1.5
Complete Pipeline	995	10.5
Complete Pipeline	996	2
Complete Pipeline	997	9
Complete Pipeline	998	2
Complete Pipeline	999	1
Complete Pipeline	1000	1
Complete Pipeline	1001	1
Complete Pipeline	1002	2
Complete Pipeline	1003	1
Complete Pipeline	1004	4
Complete Pipeline	1005	4
Complete Pipeline	1006	1
Complete Pipeline	1007	2
Complete Pipeline	1008	3
Complete Pipeline	1009	1
Complete Pipeline	1010	5
Complete Pipeline	1011	1
Complete Pipeline	1012	2
Complete Pipeline	1013	1
Complete Pipeline	1014	1
Complete Pipeline	1015	9.5
Complete Pipeline	1016	2
Complete Pipeline	1017	9
Complete Pipeline	1018	1
Complete Pipeline	1019	6
Complete Pipeline	1020	1
Complete Pipeline	1021	1
Complete Pipeline	1022	2
Complete Pipeline	1023	10
Complete Pipeline	1024	1
Complete Pipeline	1025	3.5
Complete Pipeline	1026	1
Complete Pipeline	1027	11
Complete Pipeline	1028	1
Complete Pipeline	1029	2
Complete Pipeline	1030	4
Complete Pipeline	1031	1
Complete Pipeline	1032	1
Complete Pipeline	1033	1
Complete Pipeline	1034	5
Complete Pipeline	1035	4
Complete Pipeline	1036	11.5
Complete Pipeline	1037	11.5
Complete Pipeline	1038	1
Complete Pipeline	1039	8
Complete Pipeline	1040	2
Complete Pipeline	1041	1
Complete Pipeline	1042	1
Complete Pipeline	1043	4
Complete Pipeline	1044	1
Complete Pipeline	1045	12.5
Complete Pipeline	1046	2
Complete Pipeline	1047	1
Complete Pipeline	1048	11
Complete Pipeline	1049	1
Complete Pipeline	1050	1
Complete Pipeline	1051	2
Complete Pipeline	1052	4
Complete Pipeline	1053	1
Complete Pipeline	1054	4
Complete Pipeline	1055	1
Complete Pipeline	1056	12.5
Complete Pipeline	1057	9.5
Complete Pipeline	1058	1
Complete Pipeline	1059	17.5
Complete Pipeline	1060	1
Complete Pipeline	1061	1
Complete Pipeline	1062	4
Complete Pipeline	1063	2
Complete Pipeline	1064	1
Complete Pipeline	1065	2
Complete Pipeline	1066	2
Complete Pipeline	1067	1
Complete Pipeline	1068	1
Complete Pipeline	1069	2
Complete Pipeline	1070	1
Complete Pipeline	1071	1
Complete Pipeline	1072	1
Complete Pipeline	1073	1
Complete Pipeline	1074	1
Complete Pipeline	1075	1
Complete Pipeline	1076	15
Complete Pipeline	1077	1
Complete Pipeline	1078	1
Complete Pipeline	1079	3
Complete Pipeline	1080	2
Complete Pipeline	1081	1
Complete Pipeline	1082	1
Complete Pipeline	1083	1
Complete Pipeline	1084	3
Complete Pipeline	1085	2
Complete Pipeline	1086	1
Complete Pipeline	1087	1
Complete Pipeline	1088	2
Complete Pipeline	1089	1
Complete Pipeline	1090	4
Complete Pipeline	1091	5
Complete Pipeline	1092	4
Complete Pipeline	1093	1
Complete Pipeline	1094	5
Complete Pipeline	1095	2
Complete Pipeline	1096	5
Complete Pipeline	1097	1
Complete Pipeline	1098	3
Complete Pipeline	1099	1
Complete Pipeline	1100	1
Complete Pipeline	1101	8
Complete Pipeline	1102	3
Complete Pipeline	1103	7
Complete Pipeline	1104	1
Complete Pipeline	1105	1
Complete Pipeline	1106	4
Complete Pipeline	1107	14
Complete Pipeline	1108	1
Complete Pipeline	1109	6
Complete Pipeline	1110	3
Complete Pipeline	1111	1
Complete Pipeline	1112	1
Complete Pipeline	1113	1
Complete Pipeline	1114	5
Complete Pipeline	1115	1
Complete Pipeline	1116	1
Complete Pipeline	1117	2
Complete Pipeline	1118	8
Complete Pipeline	1119	8
Complete Pipeline	1120	3
Complete Pipeline	1121	1
Complete Pipeline	1122	8.5
Complete Pipeline	1123	1
Complete Pipeline	1124	6.5
Complete Pipeline	1125	1
Complete Pipeline	1126	1
Complete Pipeline	1127	1
Complete Pipeline	1128	1
Complete Pipeline	1129	1
Complete Pipeline	1130	2
Complete Pipeline	1131	12
Complete Pipeline	1132	1
Complete Pipeline	1133	1
Complete Pipeline	1134	1
Complete Pipeline	1135	1
Complete Pipeline	1136	4
Complete Pipeline	1137	7
Complete Pipeline	1138	1
Complete Pipeline	1139	3
Complete Pipeline	1140	1
Complete Pipeline	1141	11
Complete Pipeline	1142	2
Complete Pipeline	1143	1
Complete Pipeline	1144	11
Complete Pipeline	1145	1
Complete Pipeline	1146	1
Complete Pipeline	1147	9
Complete Pipeline	1148	1
Complete Pipeline	1149	6
Complete Pipeline	1150	12
Complete Pipeline	1151	1
Complete Pipeline	1152	6.5
Complete Pipeline	1153	2
Complete Pipeline	1154	1
Complete Pipeline	1155	4
Complete Pipeline	1156	1
Complete Pipeline	1157	1
Complete Pipeline	1158	9
Complete Pipeline	1159	1
Complete Pipeline	1160	1
Complete Pipeline	1161	1
Complete Pipeline	1162	1
Complete Pipeline	1163	8
Complete Pipeline	1164	1
Complete Pipeline	1165	1
Complete Pipeline	1166	1
Complete Pipeline	1167	1
Complete Pipeline	1168	1
Complete Pipeline	1169	11.5
Complete Pipeline	1170	5
Complete Pipeline	1171	1
Complete Pipeline	1172	1
Complete Pipeline	1173	1
Complete Pipeline	1174	1
Complete Pipeline	1175	1
Complete Pipeline	1176	4
Complete Pipeline	1177	5
Complete Pipeline	1178	2
Complete Pipeline	1179	2
Complete Pipeline	1180	7
Complete Pipeline	1181	2
Complete Pipeline	1182	1
Complete Pipeline	1183	1
Complete Pipeline	1184	1
Complete Pipeline	1185	4
Complete Pipeline	1186	3
Complete Pipeline	1187	1
Complete Pipeline	1188	1
Complete Pipeline	1189	11.5
Complete Pipeline	1190	1
Complete Pipeline	1191	10
Complete Pipeline	1192	1
Complete Pipeline	1193	1
Complete Pipeline	1194	4
Complete Pipeline	1195	3
Complete Pipeline	1196	9
Complete Pipeline	1197	1
Complete Pipeline	1198	10
Complete Pipeline	1199	2
Complete Pipeline	1200	1
Complete Pipeline	1201	3
Complete Pipeline	1202	1
Complete Pipeline	1203	1
Complete Pipeline	1204	3
Complete Pipeline	1205	1
Complete Pipeline	1206	1
Complete Pipeline	1207	1
Complete Pipeline	1208	1
Complete Pipeline	1209	1
Complete Pipeline	1210	2
Complete Pipeline	1211	1
Complete Pipeline	1212	2
Complete Pipeline	1213	1
Complete Pipeline	1214	1
Complete Pipeline	1215	1
Complete Pipeline	1216	1
Complete Pipeline	1217	2
Complete Pipeline	1218	1
Complete Pipeline	1219	1
Complete Pipeline	1220	1
Complete Pipeline	1221	1
Complete Pipeline	1222	4
Complete Pipeline	1223	8.5
Complete Pipeline	1224	3
Complete Pipeline	1225	2
Complete Pipeline	1226	5
Complete Pipeline	1227	5
Complete Pipeline	1228	1
Complete Pipeline	1229	4
Complete Pipeline	1230	10
Complete Pipeline	1231	2
Complete Pipeline	1232	1.5
Complete Pipeline	1233	3
Complete Pipeline	1234	1
Complete Pipeline	1235	1
Complete Pipeline	1236	1
Complete Pipeline	1237	13
Complete Pipeline	1238	1
Complete Pipeline	1239	9
Complete Pipeline	1240	1
Complete Pipeline	1241	2
Complete Pipeline	1242	2
Complete Pipeline	1243	4
Complete Pipeline	1244	1
Complete Pipeline	1245	1
Complete Pipeline	1246	6
Complete Pipeline	1247	9
Complete Pipeline	1248	6
Complete Pipeline	1249	1
Complete Pipeline	1250	1
Complete Pipeline	1251	1
Complete Pipeline	1252	1
Complete Pipeline	1253	1
Complete Pipeline	1254	1
Complete Pipeline	1255	1
Complete Pipeline	1256	1
Complete Pipeline	1257	2
Complete Pipeline	1258	1
Complete Pipeline	1259	5
Complete Pipeline	1260	3
Complete Pipeline	1261	1
Complete Pipeline	1262	1
Complete Pipeline	1263	1
Complete Pipeline	1264	1
Complete Pipeline	1265	5
Complete Pipeline	1266	1
Complete Pipeline	1267	1
Complete Pipeline	1268	1
Complete Pipeline	1269	9
Complete Pipeline	1270	1
Complete Pipeline	1271	1
Complete Pipeline	1272	2
Complete Pipeline	1273	2
Complete Pipeline	1274	7
Complete Pipeline	1275	3
Complete Pipeline	1276	6
Complete Pipeline	1277	5
Complete Pipeline	1278	9
Complete Pipeline	1279	1
Complete Pipeline	1280	1
Complete Pipeline	1281	1
Complete Pipeline	1282	2
Complete Pipeline	1283	5
Complete Pipeline	1284	8
Complete Pipeline	1285	1
Complete Pipeline	1286	5
Complete Pipeline	1287	1
Complete Pipeline	1288	1
Complete Pipeline	1289	1
Complete Pipeline	1290	1
Complete Pipeline	1291	1
Complete Pipeline	1292	2
Complete Pipeline	1293	1
Complete Pipeline	1294	1
Complete Pipeline	1295	1
Complete Pipeline	1296	1
Complete Pipeline	1297	1
Complete Pipeline	1298	9.5
Complete Pipeline	1299	1
Complete Pipeline	1300	1
Complete Pipeline	1301	1
Complete Pipeline	1302	2
Complete Pipeline	1303	1
Complete Pipeline	1304	3
Complete Pipeline	1305	2
Complete Pipeline	1306	6
Complete Pipeline	1307	2
Complete Pipeline	1308	14.5
Complete Pipeline	1309	2
Complete Pipeline	1310	1
Complete Pipeline	1311	1
Complete Pipeline	1312	1
Complete Pipeline	1313	1
Complete Pipeline	1314	10.5
Complete Pipeline	1315	1
Complete Pipeline	1316	11
Complete Pipeline	1317	1
Complete Pipeline	1318	3
Complete Pipeline	1319	5
Complete Pipeline	1320	1
Complete Pipeline	1321	1
Complete Pipeline	1322	6
Complete Pipeline	1323	12
Complete Pipeline	1324	3
Complete Pipeline	1325	11
Complete Pipeline	1326	4
Complete Pipeline	1327	1
Complete Pipeline	1328	3
Complete Pipeline	1329	1
Complete Pipeline	1330	5
Complete Pipeline	1331	10
Complete Pipeline	1332	3
Complete Pipeline	1333	14
Complete Pipeline	1334	2
Complete Pipeline	1335	1
Complete Pipeline	1336	1
Complete Pipeline	1337	4
Complete Pipeline	1338	13.5
Complete Pipeline	1339	1
Complete Pipeline	1340	1
Complete Pipeline	1341	1
Complete Pipeline	1342	1
Complete Pipeline	1343	1
Complete Pipeline	1344	1
Complete Pipeline	1345	1
Complete Pipeline	1346	2
Complete Pipeline	1347	2
Complete Pipeline	1348	3
Complete Pipeline	1349	16
Complete Pipeline	1350	2
Complete Pipeline	1351	1
Complete Pipeline	1352	4
Complete Pipeline	1353	1
Complete Pipeline	1354	1
Complete Pipeline	1355	1
Complete Pipeline	1356	2
Complete Pipeline	1357	3
Complete Pipeline	1358	5
Complete Pipeline	1359	1
Complete Pipeline	1360	2
Complete Pipeline	1361	2
Complete Pipeline	1362	1
Complete Pipeline	1363	1
Complete Pipeline	1364	1
Complete Pipeline	1365	5
Complete Pipeline	1366	1
Complete Pipeline	1367	1
Complete Pipeline	1368	1
Complete Pipeline	1369	1
Complete Pipeline	1370	14
Complete Pipeline	1371	3
Complete Pipeline	1372	2
Complete Pipeline	1373	1
Complete Pipeline	1374	13.5
Complete Pipeline	1375	1
Complete Pipeline	1376	1
Complete Pipeline	1377	2
Complete Pipeline	1378	1
Complete Pipeline	1379	1
Complete Pipeline	1380	1
Complete Pipeline	1381	2
Complete Pipeline	1382	1
Complete Pipeline	1383	7
Complete Pipeline	1384	1
Complete Pipeline	1385	1
Complete Pipeline	1386	1
Complete Pipeline	1387	10.5
Complete Pipeline	1388	3
Complete Pipeline	1389	1
Complete Pipeline	1390	14
Complete Pipeline	1391	1
Complete Pipeline	1392	1
Complete Pipeline	1393	1
Complete Pipeline	1394	6
Complete Pipeline	1395	1
Complete Pipeline	1396	1
Complete Pipeline	1397	6
Complete Pipeline	1398	1
Complete Pipeline	1399	1
Complete Pipeline	1400	2
Complete Pipeline	1401	6
Complete Pipeline	1402	7
Complete Pipeline	1403	9.5
Complete Pipeline	1404	1
Complete Pipeline	1405	2
Complete Pipeline	1406	2
Complete Pipeline	1407	6
Complete Pipeline	1408	4
Complete Pipeline	1409	2
Complete Pipeline	1410	1
Complete Pipeline	1411	1
Complete Pipeline	1412	3
Complete Pipeline	1413	1
Complete Pipeline	1414	1
Complete Pipeline	1415	1
Complete Pipeline	1416	4
Complete Pipeline	1417	1
Complete Pipeline	1418	1
Complete Pipeline	1419	1
Complete Pipeline	1420	9
Complete Pipeline	1421	1
Complete Pipeline	1422	5
Complete Pipeline	1423	4
Complete Pipeline	1424	1
Complete Pipeline	1425	5
Complete Pipeline	1426	1
Complete Pipeline	1427	1
Complete Pipeline	1428	2
Complete Pipeline	1429	14.5
Complete Pipeline	1430	1
Complete Pipeline	1431	1
Complete Pipeline	1432	2
Complete Pipeline	1433	1
Complete Pipeline	1434	1
Complete Pipeline	1435	8
Complete Pipeline	1436	1
Complete Pipeline	1437	1
Complete Pipeline	1438	3
Complete Pipeline	1439	4
Complete Pipeline	1440	1
Complete Pipeline	1441	6
Complete Pipeline	1442	1
Complete Pipeline	1443	1
Complete Pipeline	1444	1
Complete Pipeline	1445	1
Complete Pipeline	1446	7
Complete Pipeline	1447	1
Complete Pipeline	1448	5
Complete Pipeline	1449	1
Complete Pipeline	1450	3
Complete Pipeline	1451	1
Complete Pipeline	1452	2
Complete Pipeline	1453	1
Complete Pipeline	1454	1
Complete Pipeline	1455	5
Complete Pipeline	1456	1
Complete Pipeline	1457	1
Complete Pipeline	1458	4
Complete Pipeline	1459	1
Complete Pipeline	1460	1
Complete Pipeline	1461	1
Complete Pipeline	1462	1
Complete Pipeline	1463	1
Complete Pipeline	1464	12
Complete Pipeline	1465	1
Complete Pipeline	1466	1
Complete Pipeline	1467	5
Complete Pipeline	1468	1
Complete Pipeline	1469	1
Complete Pipeline	1470	5
Complete Pipeline	1471	2
Complete Pipeline	1472	9
Complete Pipeline	1473	1
Complete Pipeline	1474	1
Complete Pipeline	1475	5
Complete Pipeline	1476	1
Complete Pipeline	1477	4
Complete Pipeline	1478	1
Complete Pipeline	1479	1
Complete Pipeline	1480	1
Complete Pipeline	1481	2.5
Complete Pipeline	1482	2
Complete Pipeline	1483	1
Complete Pipeline	1484	2
Complete Pipeline	1485	9
Complete Pipeline	1486	4
Complete Pipeline	1487	1
Complete Pipeline	1488	3
Complete Pipeline	1489	1
Complete Pipeline	1490	3
Complete Pipeline	1491	1
Complete Pipeline	1492	1
Complete Pipeline	1493	1
Complete Pipeline	1494	1
Complete Pipeline	1495	4
Complete Pipeline	1496	2
Complete Pipeline	1497	1
Complete Pipeline	1498	14.5
Complete Pipeline	1499	11.5
Complete Pipeline	1500	1
Complete Pipeline	1501	2
Complete Pipeline	1502	1
Complete Pipeline	1503	1
Complete Pipeline	1504	1
Complete Pipeline	1505	1
Complete Pipeline	1506	2
Complete Pipeline	1507	2
Complete Pipeline	1508	4
Complete Pipeline	1509	2
Complete Pipeline	1510	4
Complete Pipeline	1511	1
Complete Pipeline	1512	1
Complete Pipeline	1513	1
Complete Pipeline	1514	1
Complete Pipeline	1515	1
Complete Pipeline	1516	5
Complete Pipeline	1517	1
Complete Pipeline	1518	1
Complete Pipeline	1519	1
Complete Pipeline	1520	4
Complete Pipeline	1521	9
Complete Pipeline	1522	7
Complete Pipeline	1523	1
Complete Pipeline	1524	1
Complete Pipeline	1525	4
Complete Pipeline	1526	2
Complete Pipeline	1527	1
Complete Pipeline	1528	1
Complete Pipeline	1529	1
Complete Pipeline	1530	2
Complete Pipeline	1531	1
Complete Pipeline	1532	1
Complete Pipeline	1533	1
Complete Pipeline	1534	1
Complete Pipeline	1535	9
Complete Pipeline	1536	2
Complete Pipeline	1537	1
Complete Pipeline	1538	1
Complete Pipeline	1539	1
Complete Pipeline	1540	4
Complete Pipeline	1541	9.5
Complete Pipeline	1542	1
Complete Pipeline	1543	1
Complete Pipeline	1544	1
Complete Pipeline	1545	1
Complete Pipeline	1546	3
Complete Pipeline	1547	8
Complete Pipeline	1548	1
Complete Pipeline	1549	1
Complete Pipeline	1550	5
Complete Pipeline	1551	1
Complete Pipeline	1552	2
Complete Pipeline	1553	3
Complete Pipeline	1554	1
Complete Pipeline	1555	5
Complete Pipeline	1556	1
Complete Pipeline	1557	3
Complete Pipeline	1558	1
Complete Pipeline	1559	9
Complete Pipeline	1560	1
Complete Pipeline	1561	2
Complete Pipeline	1562	1
Complete Pipeline	1563	4
Complete Pipeline	1564	1
Complete Pipeline	1565	2
Complete Pipeline	1566	6
Complete Pipeline	1567	1
Complete Pipeline	1568	2
Complete Pipeline	1569	5
Complete Pipeline	1570	4
Complete Pipeline	1571	1.5
Complete Pipeline	1572	1
Complete Pipeline	1573	3
Complete Pipeline	1574	5
Complete Pipeline	1575	1
Complete Pipeline	1576	1
Complete Pipeline	1577	1
Complete Pipeline	1578	1
Complete Pipeline	1579	1
Complete Pipeline	1580	14
Complete Pipeline	1581	1
Complete Pipeline	1582	1
Complete Pipeline	1583	5
Complete Pipeline	1584	4
Complete Pipeline	1585	2
Complete Pipeline	1586	1
Complete Pipeline	1587	1
Complete Pipeline	1588	14.5
Complete Pipeline	1589	4
Complete Pipeline	1590	1
Complete Pipeline	1591	1
Complete Pipeline	1592	2
Complete Pipeline	1593	1
Complete Pipeline	1594	1
Complete Pipeline	1595	1
Complete Pipeline	1596	9.5
Complete Pipeline	1597	1
Complete Pipeline	1598	1
Complete Pipeline	1599	6
Complete Pipeline	1600	1
Complete Pipeline	1601	2
Complete Pipeline	1602	1
Complete Pipeline	1603	1
Complete Pipeline	1604	14
Complete Pipeline	1605	1
Complete Pipeline	1606	4
Complete Pipeline	1607	3
Complete Pipeline	1608	4
Complete Pipeline	1609	1
Complete Pipeline	1610	1
Complete Pipeline	1611	1
Complete Pipeline	1612	1
Complete Pipeline	1613	1
Complete Pipeline	1614	11.5
Complete Pipeline	1615	3
Complete Pipeline	1616	2
Complete Pipeline	1617	1
Complete Pipeline	1618	2
Complete Pipeline	1619	2
Complete Pipeline	1620	1
Complete Pipeline	1621	3
Complete Pipeline	1622	1
Complete Pipeline	1623	1
Complete Pipeline	1624	2
Complete Pipeline	1625	1
Complete Pipeline	1626	2
Complete Pipeline	1627	12
Complete Pipeline	1628	1
Complete Pipeline	1629	5
Complete Pipeline	1630	6
Complete Pipeline	1631	2
Complete Pipeline	1632	2
Complete Pipeline	1633	1
Complete Pipeline	1634	1
Complete Pipeline	1635	1
Complete Pipeline	1636	3
Complete Pipeline	1637	2
Complete Pipeline	1638	1
Complete Pipeline	1639	1
Complete Pipeline	1640	9.5
Complete Pipeline	1641	1
Complete Pipeline	1642	1
Complete Pipeline	1643	1
Complete Pipeline	1644	1
Complete Pipeline	1645	1
Complete Pipeline	1646	6
Complete Pipeline	1647	1
Complete Pipeline	1648	3
Complete Pipeline	1649	1
Complete Pipeline	1650	5
Complete Pipeline	1651	1
Complete Pipeline	1652	1
Complete Pipeline	1653	12
Complete Pipeline	1654	1
Complete Pipeline	1655	1
Complete Pipeline	1656	1
Complete Pipeline	1657	11.5
Complete Pipeline	1658	1
Complete Pipeline	1659	2
Complete Pipeline	1660	3
Complete Pipeline	1661	1
Complete Pipeline	1662	1
Complete Pipeline	1663	2
Complete Pipeline	1664	2
Complete Pipeline	1665	13
Complete Pipeline	1666	5.5
Complete Pipeline	1667	1
Complete Pipeline	1668	14
Complete Pipeline	1669	1
Complete Pipeline	1670	1
Complete Pipeline	1671	4.5
Complete Pipeline	1672	1
Complete Pipeline	1673	1
Complete Pipeline	1674	3
Complete Pipeline	1675	1
Complete Pipeline	1676	2
Complete Pipeline	1677	1
Complete Pipeline	1678	11
Complete Pipeline	1679	3
Complete Pipeline	1680	1
Complete Pipeline	1681	1
Complete Pipeline	1682	3
Complete Pipeline	1683	4
Complete Pipeline	1684	1
Complete Pipeline	1685	1
Complete Pipeline	1686	9
Complete Pipeline	1687	1
Complete Pipeline	1688	1
Complete Pipeline	1689	1
Complete Pipeline	1690	1
Complete Pipeline	1691	1
Complete Pipeline	1692	3
Complete Pipeline	1693	1
Complete Pipeline	1694	8.5
Complete Pipeline	1695	2
Complete Pipeline	1696	2
Complete Pipeline	1697	9
Complete Pipeline	1698	1
Complete Pipeline	1699	1
Complete Pipeline	1700	1
Complete Pipeline	1701	1
Complete Pipeline	1702	1
Complete Pipeline	1703	1
Complete Pipeline	1704	1
Complete Pipeline	1705	2
Complete Pipeline	1706	1
Complete Pipeline	1707	1
Complete Pipeline	1708	1
Complete Pipeline	1709	1
Complete Pipeline	1710	1
Complete Pipeline	1711	2
Complete Pipeline	1712	3
Complete Pipeline	1713	1
Complete Pipeline	1714	10.5
Complete Pipeline	1715	1
Complete Pipeline	1716	2
Complete Pipeline	1717	1
Complete Pipeline	1718	1
Complete Pipeline	1719	2
Complete Pipeline	1720	1.5
Complete Pipeline	1721	3
Complete Pipeline	1722	3
Complete Pipeline	1723	3
Complete Pipeline	1724	1
Complete Pipeline	1725	1
Complete Pipeline	1726	4
Complete Pipeline	1727	3
Complete Pipeline	1728	4
Complete Pipeline	1729	16
Complete Pipeline	1730	2
Complete Pipeline	1731	4
Complete Pipeline	1732	6
Complete Pipeline	1733	1
Complete Pipeline	1734	1
Complete Pipeline	1735	1
Complete Pipeline	1736	2
Complete Pipeline	1737	1
Complete Pipeline	1738	1
Complete Pipeline	1739	5
Complete Pipeline	1740	2
Complete Pipeline	1741	1
Complete Pipeline	1742	1
Complete Pipeline	1743	1
Complete Pipeline	1744	6
Complete Pipeline	1745	1
Complete Pipeline	1746	1
Complete Pipeline	1747	5
Complete Pipeline	1748	8
Complete Pipeline	1749	2
Complete Pipeline	1750	1
Complete Pipeline	1751	4
Complete Pipeline	1752	10
Complete Pipeline	1753	3
Complete Pipeline	1754	1
Complete Pipeline	1755	1
Complete Pipeline	1756	15
Complete Pipeline	1757	9
Complete Pipeline	1758	4
Complete Pipeline	1759	1
Complete Pipeline	1760	1
Complete Pipeline	1761	7.5
Complete Pipeline	1762	4
Complete Pipeline	1763	5
Complete Pipeline	1764	4
Complete Pipeline	1765	2
Complete Pipeline	1766	4
Complete Pipeline	1767	1
Complete Pipeline	1768	1
Complete Pipeline	1769	3
Complete Pipeline	1770	2
Complete Pipeline	1771	1
Complete Pipeline	1772	1
Complete Pipeline	1773	2
Complete Pipeline	1774	1
Complete Pipeline	1775	1
Complete Pipeline	1776	2
Complete Pipeline	1777	1
Complete Pipeline	1778	1
Complete Pipeline	1779	1
Complete Pipeline	1780	1
Complete Pipeline	1781	1
Complete Pipeline	1782	4
Complete Pipeline	1783	1
Complete Pipeline	1784	2
Complete Pipeline	1785	6
Complete Pipeline	1786	1
Complete Pipeline	1787	2
Complete Pipeline	1788	1
Complete Pipeline	1789	6
Complete Pipeline	1790	13
Complete Pipeline	1791	2
Complete Pipeline	1792	15.5
Complete Pipeline	1793	9.5
Complete Pipeline	1794	1
Complete Pipeline	1795	1
Complete Pipeline	1796	1
Complete Pipeline	1797	1
Complete Pipeline	1798	1
Complete Pipeline	1799	2
Complete Pipeline	1800	1
Complete Pipeline	1801	10
Complete Pipeline	1802	1
Complete Pipeline	1803	1
Complete Pipeline	1804	4
Complete Pipeline	1805	1
Complete Pipeline	1806	1
Complete Pipeline	1807	1
Complete Pipeline	1808	2
Complete Pipeline	1809	7
Complete Pipeline	1810	5
Complete Pipeline	1811	1
Complete Pipeline	1812	1
Complete Pipeline	1813	1
Complete Pipeline	1814	1
Complete Pipeline	1815	1
Complete Pipeline	1816	14.5
Complete Pipeline	1817	1
Complete Pipeline	1818	5
Complete Pipeline	1819	1
Complete Pipeline	1820	3
Complete Pipeline	1821	1
Complete Pipeline	1822	9
Complete Pipeline	1823	6
[truncated: 168,896 more rows]

## Sheet: Sfig 5b
Ablation	patient_ids	ranks
[truncated: 682,880+ more rows]

[truncated: 2 more sheets: Sfig 5c, Sfig 6]
