# Supplementary material for: Simulation of undiagnosed patients with novel genetic conditions
Source: Nat Commun. 2023 Oct 12;14:6403. doi: 10.1038/s41467-023-41980-6 (PMC10570269; doi:10.1038/s41467-023-41980-6)
Supplement: Supplementary file 3 — Source Data [file 41467_2023_41980_MOESM3_ESM.zip › Source Data.xlsx]

## Sheet: Fig 3a&b phenotype_gene_counts
Number of Phenotypes	Number of Candidate Genes	Patient type	Patient IDs
23	8	Real-world	187
8	9	Real-world	39
27	13	Real-world	16
6	8	Real-world	196
21	19	Real-world	201
66	9	Real-world	246
20	22	Real-world	41
9	12	Real-world	168
20	10	Real-world	103
24	13	Real-world	221
20	12	Real-world	4
8	27	Real-world	192
14	8	Real-world	178
11	22	Real-world	88
32	9	Real-world	115
41	6	Real-world	31
56	21	Real-world	224
29	13	Real-world	108
26	6	Real-world	52
15	18	Real-world	91
22	9	Real-world	100
12	20	Real-world	146
19	9	Real-world	84
17	7	Real-world	29
41	13	Real-world	131
62	12	Real-world	249
25	13	Real-world	193
4	11	Real-world	147
37	43	Real-world	182
25	21	Real-world	143
15	6	Real-world	118
8	4	Real-world	223
24	10	Real-world	114
15	6	Real-world	200
14	8	Real-world	3
13	15	Real-world	148
28	17	Real-world	144
35	13	Real-world	213
37	9	Real-world	102
21	10	Real-world	78
37	16	Real-world	37
6	11	Real-world	198
8	9	Real-world	75
12	10	Real-world	17
23	8	Real-world	107
22	21	Real-world	237
18	8	Real-world	64
7	9	Real-world	166
12	35	Real-world	180
17	32	Real-world	191
8	9	Real-world	250
33	16	Real-world	18
26	7	Real-world	15
24	10	Real-world	65
6	10	Real-world	35
94	13	Real-world	189
9	4	Real-world	96
12	8	Real-world	171
17	4	Real-world	202
45	5	Real-world	79
27	23	Real-world	42
30	10	Real-world	139
15	23	Real-world	226
18	9	Real-world	161
21	6	Real-world	86
11	8	Real-world	231
38	11	Real-world	66
11	16	Real-world	14
20	14	Real-world	73
21	9	Real-world	150
36	10	Real-world	19
16	10	Real-world	136
22	22	Real-world	89
7	26	Real-world	152
16	8	Real-world	234
47	6	Real-world	20
15	8	Real-world	238
50	22	Real-world	63
55	19	Real-world	67
23	6	Real-world	36
28	40	Real-world	90
19	39	Real-world	32
20	18	Real-world	80
38	5	Real-world	83
32	5	Real-world	104
23	8	Real-world	53
20	21	Real-world	120
20	8	Real-world	228
18	11	Real-world	170
12	9	Real-world	252
38	11	Real-world	121
18	39	Real-world	1
17	24	Real-world	77
23	10	Real-world	117
47	13	Real-world	211
34	12	Real-world	23
17	9	Real-world	7
20	13	Real-world	58
28	10	Real-world	105
19	9	Real-world	124
6	8	Real-world	203
31	9	Real-world	109
22	14	Real-world	210
10	9	Real-world	61
23	4	Real-world	74
30	13	Real-world	140
14	10	Real-world	174
18	9	Real-world	76
53	4	Real-world	97
52	10	Real-world	43
34	7	Real-world	185
7	14	Real-world	233
18	12	Real-world	48
26	12	Real-world	8
15	24	Real-world	44
7	4	Real-world	217
66	12	Real-world	162
64	22	Real-world	2
10	15	Real-world	183
7	9	Real-world	57
25	22	Real-world	164
31	15	Simulated	6252
32	17	Simulated	879
18	10	Simulated	14027
20	16	Simulated	12828
19	15	Simulated	34512
20	13	Simulated	2572
22	16	Simulated	17208
23	14	Simulated	1167
21	13	Simulated	17069
19	16	Simulated	37940
20	12	Simulated	17393
20	16	Simulated	12337
24	22	Simulated	38120
27	13	Simulated	24931
31	15	Simulated	20167
21	5	Simulated	16626
17	10	Simulated	6350
18	8	Simulated	22701
20	11	Simulated	11723
26	11	Simulated	40427
23	13	Simulated	36024
20	9	Simulated	29102
17	15	Simulated	17434
24	13	Simulated	30725
14	11	Simulated	18483
17	16	Simulated	27143
16	5	Simulated	39211
18	16	Simulated	1102
12	11	Simulated	3703
17	15	Simulated	12844
17	15	Simulated	9494
16	8	Simulated	8625
14	9	Simulated	27076
17	15	Simulated	2487
13	14	Simulated	42191
21	13	Simulated	34791
17	9	Simulated	34031
20	15	Simulated	19444
21	12	Simulated	7879
18	13	Simulated	18653
24	21	Simulated	25158
18	15	Simulated	21280
23	24	Simulated	1103
20	15	Simulated	29160
22	10	Simulated	4934
23	12	Simulated	35630
12	17	Simulated	11372
18	18	Simulated	38158
19	13	Simulated	41087
17	14	Simulated	7152
27	16	Simulated	23809
22	20	Simulated	8473
25	19	Simulated	30392
19	17	Simulated	42540
24	19	Simulated	263
28	16	Simulated	27590
25	17	Simulated	26186
20	18	Simulated	16538
19	14	Simulated	23931
20	18	Simulated	4097
18	14	Simulated	5295
26	12	Simulated	23084
17	14	Simulated	19359
24	17	Simulated	29355
23	13	Simulated	22958
26	21	Simulated	4414
20	13	Simulated	9214
21	13	Simulated	26860
23	13	Simulated	39243
24	17	Simulated	20662
31	16	Simulated	7223
22	17	Simulated	1990
26	17	Simulated	35081
25	12	Simulated	19440
32	15	Simulated	36495
21	22	Simulated	36274
29	13	Simulated	11642
32	12	Simulated	33927
23	13	Simulated	15808
22	15	Simulated	619
29	10	Simulated	36759
26	16	Simulated	21600
37	13	Simulated	28376
32	20	Simulated	9792
31	13	Simulated	37845
33	16	Simulated	31462
32	19	Simulated	7932
29	15	Simulated	30606
34	11	Simulated	19090
21	13	Simulated	20066
27	15	Simulated	13469
34	13	Simulated	34112
35	23	Simulated	10453
24	12	Simulated	25823
24	10	Simulated	28865
24	12	Simulated	10158
27	14	Simulated	23044
22	12	Simulated	39986
25	15	Simulated	33667
25	15	Simulated	33047
15	12	Simulated	28668
13	13	Simulated	15916
19	13	Simulated	20069
12	8	Simulated	41204
23	18	Simulated	19803
14	11	Simulated	23192
11	11	Simulated	39572
15	11	Simulated	26558
17	17	Simulated	36782
20	9	Simulated	20536
15	10	Simulated	19348
18	18	Simulated	22616
18	16	Simulated	16500
13	10	Simulated	2514
20	16	Simulated	25736
25	16	Simulated	41714
10	12	Simulated	14185
23	20	Simulated	1900
17	13	Simulated	9629
13	12	Simulated	32386
20	18	Simulated	14591
18	17	Simulated	15946
18	13	Simulated	27799
14	19	Simulated	9987
21	16	Simulated	25540
22	13	Simulated	17640
19	19	Simulated	19819
16	12	Simulated	18146
13	11	Simulated	18711
14	12	Simulated	37457
21	12	Simulated	24116
18	13	Simulated	2404
21	18	Simulated	9360
12	17	Simulated	36128
15	17	Simulated	23472
18	16	Simulated	34626
24	17	Simulated	34230
22	19	Simulated	35086
13	9	Simulated	34580
18	12	Simulated	11934
12	18	Simulated	15984
12	14	Simulated	32242
15	13	Simulated	1277
15	16	Simulated	18950
16	19	Simulated	38425
12	17	Simulated	35854
9	16	Simulated	3142
17	15	Simulated	21873
13	19	Simulated	15827
10	15	Simulated	25916
16	14	Simulated	36166
9	9	Simulated	11592
14	14	Simulated	8162
16	13	Simulated	18387
15	18	Simulated	32161
18	13	Simulated	22283
18	13	Simulated	36151
15	23	Simulated	17053
15	11	Simulated	34846
10	12	Simulated	21836
37	13	Simulated	477
23	11	Simulated	13179
31	12	Simulated	33609
28	14	Simulated	30727
30	11	Simulated	25979
22	10	Simulated	42102
25	16	Simulated	40414
29	14	Simulated	38170
35	15	Simulated	1984
22	16	Simulated	39799
25	14	Simulated	37947
32	18	Simulated	33300
29	11	Simulated	4568
31	16	Simulated	27918
24	17	Simulated	22273
18	14	Simulated	35598
15	16	Simulated	24128
38	17	Simulated	13446
22	20	Simulated	33708
25	11	Simulated	35723
22	17	Simulated	35487
14	8	Simulated	21672
17	15	Simulated	26047
22	13	Simulated	28358
13	7	Simulated	27187
17	14	Simulated	22106
22	13	Simulated	24312
21	16	Simulated	30714
25	12	Simulated	10126
26	17	Simulated	16182
25	14	Simulated	26540
31	13	Simulated	31669
19	10	Simulated	16952
15	14	Simulated	9701
25	15	Simulated	16700
20	15	Simulated	33718
21	16	Simulated	28638
22	18	Simulated	14341
15	10	Simulated	38673
21	11	Simulated	41304
25	15	Simulated	7561
22	11	Simulated	6576
40	18	Simulated	15838
26	14	Simulated	36401
21	15	Simulated	35637
35	18	Simulated	25735
25	14	Simulated	10884
34	16	Simulated	29732
32	14	Simulated	18686
25	13	Simulated	8222
22	9	Simulated	9880
31	13	Simulated	33138
25	9	Simulated	19538
14	10	Simulated	19475
26	8	Simulated	24443
26	21	Simulated	11640
23	15	Simulated	21876
27	20	Simulated	2395
32	19	Simulated	29413
25	13	Simulated	29886
15	18	Simulated	15415
15	19	Simulated	11943
17	14	Simulated	38838
12	11	Simulated	30039
14	16	Simulated	27661
23	13	Simulated	40494
21	13	Simulated	30676
17	13	Simulated	20706
13	19	Simulated	31044
14	16	Simulated	7025
15	16	Simulated	8740
12	14	Simulated	26605
13	15	Simulated	33280
12	5	Simulated	14530
16	7	Simulated	9229
11	8	Simulated	23241
18	11	Simulated	24422
19	13	Simulated	12380
17	16	Simulated	29172
11	15	Simulated	33793
22	11	Simulated	7322
24	15	Simulated	29252
21	10	Simulated	15506
18	13	Simulated	18992
25	15	Simulated	31996
19	10	Simulated	7043
23	20	Simulated	36645
24	12	Simulated	6606
27	10	Simulated	16722
28	12	Simulated	34290
17	12	Simulated	26468
14	14	Simulated	3351
12	18	Simulated	25440
26	17	Simulated	25521
23	17	Simulated	22440
10	14	Simulated	35800
21	9	Simulated	32355
17	21	Simulated	41644
23	13	Simulated	6943
17	10	Simulated	16623
8	6	Simulated	26449
14	23	Simulated	3628
16	16	Simulated	6322
10	11	Simulated	42179
11	18	Simulated	1942
12	12	Simulated	9769
17	17	Simulated	6212
22	15	Simulated	32391
22	20	Simulated	12840
15	15	Simulated	28035
19	12	Simulated	30363
15	13	Simulated	14333
26	14	Simulated	25431
14	12	Simulated	34744
8	12	Simulated	17884
23	18	Simulated	5124
24	15	Simulated	34145
15	9	Simulated	31590
13	17	Simulated	24959
15	15	Simulated	6102
14	19	Simulated	5558
9	19	Simulated	41492
13	15	Simulated	35052
10	8	Simulated	37462
7	11	Simulated	14290
13	16	Simulated	3187
11	9	Simulated	22475
16	18	Simulated	40744
17	18	Simulated	6235
15	17	Simulated	27554
12	14	Simulated	22982
10	8	Simulated	24568
10	16	Simulated	7211
8	7	Simulated	20495
11	12	Simulated	31208
8	13	Simulated	13907
12	14	Simulated	29664
16	14	Simulated	27014
18	11	Simulated	38023
13	16	Simulated	18329
21	11	Simulated	28568
14	9	Simulated	40608
20	14	Simulated	37398
19	9	Simulated	16612
19	12	Simulated	9705
25	14	Simulated	3162
25	20	Simulated	38561
15	11	Simulated	18225
23	8	Simulated	7010
29	15	Simulated	31006
21	12	Simulated	5878
26	17	Simulated	8609
24	18	Simulated	2944
24	15	Simulated	25640
21	19	Simulated	36217
24	11	Simulated	9437
26	15	Simulated	41287
27	13	Simulated	1272
25	16	Simulated	857
34	17	Simulated	11251
19	11	Simulated	31961
21	16	Simulated	40682
23	18	Simulated	9710
22	16	Simulated	8327
14	15	Simulated	14475
15	17	Simulated	19152
18	21	Simulated	11654
15	7	Simulated	33386
16	17	Simulated	13205
13	11	Simulated	4172
18	10	Simulated	37389
19	20	Simulated	20195
12	9	Simulated	25764
19	20	Simulated	20188
16	13	Simulated	19737
16	12	Simulated	14967
19	13	Simulated	20779
18	17	Simulated	42473
14	14	Simulated	2173
17	10	Simulated	32408
14	19	Simulated	3607
14	16	Simulated	5142
14	14	Simulated	12050
13	17	Simulated	41762
14	6	Simulated	30302
18	15	Simulated	15870
16	12	Simulated	32326
14	13	Simulated	1938
10	10	Simulated	34181
15	17	Simulated	28634
16	19	Simulated	13968
19	15	Simulated	30292
19	18	Simulated	7311
15	9	Simulated	1385
16	21	Simulated	11690
11	12	Simulated	23212
19	14	Simulated	26487
18	10	Simulated	11328
25	15	Simulated	738
14	17	Simulated	14031
25	20	Simulated	31624
30	13	Simulated	19231
24	14	Simulated	5139
32	17	Simulated	3555
32	23	Simulated	23567
23	14	Simulated	25351
12	12	Simulated	9983
27	11	Simulated	32208
28	13	Simulated	13348
23	9	Simulated	41775
20	16	Simulated	16677
21	6	Simulated	37411
27	13	Simulated	15409
26	19	Simulated	23731
30	18	Simulated	34039
26	12	Simulated	15365
30	17	Simulated	20474
22	14	Simulated	31651
21	11	Simulated	12668
32	14	Simulated	37067
25	12	Simulated	19218
18	11	Simulated	38296
22	16	Simulated	30335
22	14	Simulated	4054
21	13	Simulated	21161
23	17	Simulated	3773
16	10	Simulated	458
24	17	Simulated	26361
27	22	Simulated	5493
25	16	Simulated	23226
26	20	Simulated	40082
22	12	Simulated	3799
12	16	Simulated	9381
21	14	Simulated	9877
26	18	Simulated	11653
26	12	Simulated	22339
21	10	Simulated	8522
18	14	Simulated	19945
17	12	Simulated	5704
19	13	Simulated	906
19	16	Simulated	11330
17	14	Simulated	41902
24	18	Simulated	31484
11	8	Simulated	256
18	14	Simulated	37638
24	17	Simulated	27512
18	17	Simulated	35939
22	22	Simulated	30341
20	17	Simulated	12086
27	15	Simulated	24624
21	19	Simulated	6030
28	17	Simulated	10341
20	15	Simulated	5767
18	17	Simulated	33733
16	14	Simulated	37320
26	24	Simulated	35947
20	15	Simulated	23812
19	12	Simulated	20064
20	16	Simulated	5344
23	11	Simulated	16667
13	11	Simulated	16174
21	9	Simulated	32248
11	14	Simulated	26419
12	13	Simulated	24133
14	13	Simulated	18683
9	10	Simulated	10867
11	14	Simulated	3307
14	11	Simulated	24333
15	23	Simulated	40318
12	11	Simulated	42446
17	17	Simulated	13535
9	9	Simulated	12885
9	17	Simulated	6552
12	14	Simulated	28231
19	12	Simulated	9524
9	10	Simulated	36795
13	5	Simulated	40153
14	12	Simulated	23912
14	9	Simulated	35408
17	15	Simulated	29154
18	12	Simulated	12321
20	12	Simulated	22003
17	17	Simulated	15519
19	12	Simulated	40785
18	14	Simulated	5892
15	14	Simulated	36575
28	20	Simulated	23179
22	14	Simulated	20477
19	10	Simulated	39754
25	9	Simulated	24627
25	13	Simulated	28144
26	18	Simulated	38061
18	21	Simulated	34323
20	9	Simulated	42441
18	14	Simulated	13107
21	13	Simulated	21109
17	11	Simulated	11453
18	11	Simulated	4593
18	10	Simulated	23439
19	9	Simulated	28807
26	24	Simulated	35947
16	14	Simulated	37320
20	17	Simulated	12086
24	17	Simulated	27512
24	18	Simulated	31484
20	16	Simulated	5344
27	15	Simulated	24624
19	16	Simulated	11330
20	15	Simulated	23812
22	22	Simulated	30341
18	17	Simulated	33733
28	17	Simulated	10341
19	12	Simulated	20064
18	17	Simulated	35939
21	19	Simulated	6030
20	15	Simulated	5767
18	14	Simulated	37638
23	11	Simulated	16667
17	14	Simulated	41902
11	8	Simulated	256
16	19	Simulated	23302
16	13	Simulated	29829
16	18	Simulated	28009
13	11	Simulated	20017
15	14	Simulated	25246
16	12	Simulated	42467
15	19	Simulated	24625
17	13	Simulated	3201
16	9	Simulated	19734
18	12	Simulated	25582
21	18	Simulated	16466
18	16	Simulated	33237
20	13	Simulated	36602
16	11	Simulated	35101
24	7	Simulated	40204
17	12	Simulated	23546
19	13	Simulated	5826
25	14	Simulated	8953
18	11	Simulated	25573
19	12	Simulated	39437
55	18	Simulated	11804
49	15	Simulated	19376
49	9	Simulated	32287
51	13	Simulated	22193
53	17	Simulated	42143
52	18	Simulated	26018
52	9	Simulated	24939
54	12	Simulated	12030
52	14	Simulated	35896
57	10	Simulated	12076
51	14	Simulated	27818
43	10	Simulated	37422
50	13	Simulated	32225
44	10	Simulated	1296
57	17	Simulated	13631
34	15	Simulated	11699
38	13	Simulated	18752
68	12	Simulated	17077
52	13	Simulated	13429
47	18	Simulated	23525
21	14	Simulated	30153
20	13	Simulated	37266
15	12	Simulated	12733
19	18	Simulated	27951
22	15	Simulated	31601
16	10	Simulated	34498
15	24	Simulated	9879
18	12	Simulated	8257
26	13	Simulated	24310
21	12	Simulated	1509
23	17	Simulated	4180
30	17	Simulated	31094
15	17	Simulated	40879
24	22	Simulated	19142
24	11	Simulated	12352
20	15	Simulated	12125
25	11	Simulated	13295
26	12	Simulated	25893
31	27	Simulated	34365
36	16	Simulated	19109
30	17	Simulated	31094
20	15	Simulated	12125
15	17	Simulated	40879
31	27	Simulated	34365
26	13	Simulated	24310
19	18	Simulated	27951
25	11	Simulated	13295
24	22	Simulated	19142
26	12	Simulated	25893
36	16	Simulated	19109
15	12	Simulated	12733
22	15	Simulated	31601
21	14	Simulated	30153
23	17	Simulated	4180
24	11	Simulated	12352
15	24	Simulated	9879
20	13	Simulated	37266
16	10	Simulated	34498
21	12	Simulated	1509
18	12	Simulated	8257
25	20	Simulated	39908
21	12	Simulated	38070
31	12	Simulated	14212
15	15	Simulated	22465
18	14	Simulated	37660
20	19	Simulated	3684
24	16	Simulated	26478
21	15	Simulated	9775
14	13	Simulated	6279
22	12	Simulated	30889
21	10	Simulated	10991
19	14	Simulated	24626
21	16	Simulated	41191
19	14	Simulated	40213
29	19	Simulated	13299
24	13	Simulated	42671
21	16	Simulated	36998
12	8	Simulated	6266
20	10	Simulated	1788
30	12	Simulated	24745
11	18	Simulated	3779
10	10	Simulated	25250
15	11	Simulated	39504
11	16	Simulated	22473
10	18	Simulated	25906
10	17	Simulated	7797
12	12	Simulated	2772
10	16	Simulated	6207
13	19	Simulated	34320
14	12	Simulated	22790
10	12	Simulated	11176
14	9	Simulated	38168
7	8	Simulated	35777
16	14	Simulated	23985
15	17	Simulated	10267
13	10	Simulated	40762
9	15	Simulated	6508
17	12	Simulated	3002
9	19	Simulated	9161
8	15	Simulated	7291
25	11	Simulated	33064
18	14	Simulated	17869
27	15	Simulated	18495
28	15	Simulated	29887
30	15	Simulated	41795
22	15	Simulated	5564
29	12	Simulated	12504
22	11	Simulated	11454
26	15	Simulated	20606
18	12	Simulated	21559
30	9	Simulated	33816
22	16	Simulated	6359
24	13	Simulated	40924
23	12	Simulated	5685
23	11	Simulated	10275
21	15	Simulated	22613
16	9	Simulated	32726
31	10	Simulated	20453
31	12	Simulated	8055
19	9	Simulated	38243
26	16	Simulated	26767
22	15	Simulated	7603
17	14	Simulated	30712
16	13	Simulated	13734
20	11	Simulated	987
18	14	Simulated	36762
14	10	Simulated	17104
18	16	Simulated	32779
14	11	Simulated	7415
14	8	Simulated	17633
13	5	Simulated	26460
19	16	Simulated	21324
16	16	Simulated	37230
20	17	Simulated	5741
15	17	Simulated	21633
16	12	Simulated	21397
20	15	Simulated	967
21	20	Simulated	31638
20	17	Simulated	20142
17	14	Simulated	35189
31	11	Simulated	24451
31	8	Simulated	21393
37	21	Simulated	3887
28	10	Simulated	144
29	19	Simulated	123
31	15	Simulated	4145
31	19	Simulated	27486
34	14	Simulated	32047
30	10	Simulated	21843
35	11	Simulated	39251
34	16	Simulated	27020
46	18	Simulated	23507
28	11	Simulated	39890
34	14	Simulated	17141
32	16	Simulated	24618
26	9	Simulated	15669
31	14	Simulated	32455
36	26	Simulated	40586
32	11	Simulated	21536
27	13	Simulated	17637
16	17	Simulated	12799
23	10	Simulated	10029
28	13	Simulated	41509
27	16	Simulated	23263
19	16	Simulated	37081
21	18	Simulated	35350
21	18	Simulated	2064
24	14	Simulated	11851
22	17	Simulated	28897
20	17	Simulated	23449
25	14	Simulated	13066
26	17	Simulated	24199
24	15	Simulated	31142
21	9	Simulated	27116
26	15	Simulated	26639
33	12	Simulated	2534
22	7	Simulated	20091
32	15	Simulated	9259
17	14	Simulated	36668
23	9	Simulated	15403
21	16	Simulated	40716
20	22	Simulated	3605
16	16	Simulated	26248
19	14	Simulated	32303
22	19	Simulated	40347
13	9	Simulated	41786
19	19	Simulated	22360
19	12	Simulated	25871
16	19	Simulated	12587
20	14	Simulated	3098
16	10	Simulated	18774
16	15	Simulated	19506
16	15	Simulated	32886
21	16	Simulated	7860
13	16	Simulated	6933
18	17	Simulated	23166
12	9	Simulated	40341
21	17	Simulated	11521
14	13	Simulated	27255
17	13	Simulated	34954
17	14	Simulated	41902
16	14	Simulated	37320
18	17	Simulated	35939
18	17	Simulated	33733
24	18	Simulated	31484
18	14	Simulated	37638
24	17	Simulated	27512
20	15	Simulated	23812
28	17	Simulated	10341
19	16	Simulated	11330
21	19	Simulated	6030
20	16	Simulated	5344
26	24	Simulated	35947
22	22	Simulated	30341
19	12	Simulated	20064
20	17	Simulated	12086
23	11	Simulated	16667
27	15	Simulated	24624
11	8	Simulated	256
20	15	Simulated	5767
22	14	Simulated	20514
25	17	Simulated	10222
17	11	Simulated	32181
22	9	Simulated	13768
26	12	Simulated	23443
20	12	Simulated	24610
20	8	Simulated	7246
19	12	Simulated	38519
15	17	Simulated	27120
16	11	Simulated	19387
21	18	Simulated	37387
19	12	Simulated	19026
20	14	Simulated	3007
21	10	Simulated	41866
18	13	Simulated	5391
20	12	Simulated	18832
15	18	Simulated	28212
28	20	Simulated	5795
23	15	Simulated	7033
29	11	Simulated	32576
18	17	Simulated	33849
10	12	Simulated	20364
15	15	Simulated	32588
21	11	Simulated	39665
12	18	Simulated	29869
14	9	Simulated	28075
18	14	Simulated	1707
25	16	Simulated	5126
19	17	Simulated	9733
20	13	Simulated	8521
16	11	Simulated	18743
18	12	Simulated	26811
12	7	Simulated	27091
23	10	Simulated	12422
19	9	Simulated	34981
17	11	Simulated	5953
19	13	Simulated	22931
19	17	Simulated	24699
15	12	Simulated	33644
17	13	Simulated	29142
24	11	Simulated	34963
27	13	Simulated	25516
23	8	Simulated	26370
23	13	Simulated	29235
19	16	Simulated	24161
21	13	Simulated	13610
29	15	Simulated	33803
27	13	Simulated	13553
22	15	Simulated	4667
30	11	Simulated	27095
20	11	Simulated	14694
24	13	Simulated	40130
26	12	Simulated	10563
26	16	Simulated	33279
22	13	Simulated	15563
25	17	Simulated	35898
21	22	Simulated	16644
18	8	Simulated	28128
20	11	Simulated	24480
18	15	Simulated	2555
19	13	Simulated	13453
9	14	Simulated	17408
22	19	Simulated	13571
10	13	Simulated	19873
16	16	Simulated	12484
11	14	Simulated	12308
11	10	Simulated	4709
18	12	Simulated	37907
18	18	Simulated	13807
15	21	Simulated	6784
14	16	Simulated	32197
15	20	Simulated	28675
15	15	Simulated	20739
14	15	Simulated	38972
13	13	Simulated	17660
13	14	Simulated	5887
12	17	Simulated	9938
17	16	Simulated	38175
10	12	Simulated	33801
15	15	Simulated	41071
25	11	Simulated	36864
8	14	Simulated	40672
15	12	Simulated	36236
24	19	Simulated	23930
14	11	Simulated	11150
29	17	Simulated	4805
13	17	Simulated	11010
12	12	Simulated	16115
12	9	Simulated	6895
13	14	Simulated	25519
23	14	Simulated	15184
26	20	Simulated	29357
18	13	Simulated	38736
20	16	Simulated	30618
19	14	Simulated	40461
11	8	Simulated	40236
21	16	Simulated	16767
25	13	Simulated	17584
14	13	Simulated	10898
19	17	Simulated	7370
23	13	Simulated	15808
18	14	Simulated	5295
21	22	Simulated	36274
21	13	Simulated	26860
23	13	Simulated	39243
26	12	Simulated	23084
17	14	Simulated	19359
29	13	Simulated	11642
32	12	Simulated	33927
23	13	Simulated	22958
31	16	Simulated	7223
24	17	Simulated	29355
25	12	Simulated	19440
24	17	Simulated	20662
26	17	Simulated	35081
22	15	Simulated	619
20	13	Simulated	9214
32	15	Simulated	36495
26	21	Simulated	4414
22	17	Simulated	1990
17	11	Simulated	11453
17	17	Simulated	15519
21	13	Simulated	21109
19	12	Simulated	40785
20	9	Simulated	42441
15	14	Simulated	36575
18	11	Simulated	4593
22	14	Simulated	20477
19	10	Simulated	39754
28	20	Simulated	23179
25	9	Simulated	24627
18	14	Simulated	13107
19	9	Simulated	28807
18	14	Simulated	5892
18	21	Simulated	34323
26	18	Simulated	38061
18	12	Simulated	12321
18	10	Simulated	23439
20	12	Simulated	22003
25	13	Simulated	28144
21	17	Simulated	39006
23	10	Simulated	11401
22	7	Simulated	25618
19	7	Simulated	5913
27	17	Simulated	15553
22	18	Simulated	18659
24	14	Simulated	4748
19	10	Simulated	7635
24	15	Simulated	33155
15	10	Simulated	3765
22	13	Simulated	51
25	13	Simulated	25371
13	11	Simulated	25522
20	13	Simulated	29945
19	13	Simulated	11005
19	15	Simulated	40607
28	16	Simulated	16715
21	6	Simulated	26899
25	19	Simulated	18143
22	16	Simulated	31687
18	11	Simulated	18780
20	9	Simulated	24953
20	10	Simulated	18707
16	20	Simulated	30327
20	21	Simulated	28033
16	13	Simulated	16002
22	12	Simulated	7639
20	10	Simulated	39073
18	21	Simulated	165
22	12	Simulated	14164
16	11	Simulated	12097
11	6	Simulated	11060
23	11	Simulated	22926
14	16	Simulated	25783
9	12	Simulated	25286
19	13	Simulated	34201
15	12	Simulated	22136
18	10	Simulated	8083
21	17	Simulated	35648
16	13	Simulated	10855
14	12	Simulated	13354
18	16	Simulated	28789
17	14	Simulated	31233
15	11	Simulated	22700
19	17	Simulated	18207
17	11	Simulated	5819
15	11	Simulated	19437
21	21	Simulated	15336
14	11	Simulated	20219
21	17	Simulated	18113
17	16	Simulated	5463
16	13	Simulated	20312
22	13	Simulated	39828
24	15	Simulated	7902
19	14	Simulated	36397
26	13	Simulated	39281
23	18	Simulated	4899
17	19	Simulated	21518
13	13	Simulated	22295
17	14	Simulated	8166
45	16	Simulated	38600
47	13	Simulated	24426
52	16	Simulated	32505
47	12	Simulated	3670
45	15	Simulated	36486
50	14	Simulated	39596
47	16	Simulated	13296
36	11	Simulated	12813
47	14	Simulated	34743
39	10	Simulated	41710
49	15	Simulated	15615
38	16	Simulated	23268
46	17	Simulated	2144
49	13	Simulated	31396
47	16	Simulated	39726
39	13	Simulated	4211
52	9	Simulated	40704
46	12	Simulated	19840
44	12	Simulated	4156
43	14	Simulated	27698
18	17	Simulated	42095
19	12	Simulated	31734
14	8	Simulated	30562
19	11	Simulated	1642
21	15	Simulated	11273
24	16	Simulated	4467
24	17	Simulated	17106
22	10	Simulated	1853
23	8	Simulated	37256
31	15	Simulated	12792
15	16	Simulated	25350
23	14	Simulated	34419
22	15	Simulated	140
17	16	Simulated	6029
15	13	Simulated	27024
18	10	Simulated	29968
16	15	Simulated	37901
21	14	Simulated	2930
21	18	Simulated	24546
21	15	Simulated	28327
18	14	Simulated	1903
20	17	Simulated	11326
27	13	Simulated	4323
30	14	Simulated	27527
20	17	Simulated	29369
21	13	Simulated	22060
17	9	Simulated	27424
17	16	Simulated	41250
21	17	Simulated	34218
19	11	Simulated	5902
19	12	Simulated	13294
20	14	Simulated	28683
19	15	Simulated	9853
22	18	Simulated	23037
18	9	Simulated	27718
15	10	Simulated	7498
15	11	Simulated	1253
21	15	Simulated	14299
11	11	Simulated	1054
17	13	Simulated	23249
17	15	Simulated	7605
20	13	Simulated	40106
15	14	Simulated	5381
13	14	Simulated	4398
22	16	Simulated	17497
12	7	Simulated	28549
24	12	Simulated	37743
19	10	Simulated	41712
18	9	Simulated	6732
20	13	Simulated	38249
12	6	Simulated	40203
15	12	Simulated	2195
11	9	Simulated	17883
24	15	Simulated	26529
16	9	Simulated	40780
11	15	Simulated	15399
14	12	Simulated	5372
11	14	Simulated	18251
15	11	Simulated	2714
18	11	Simulated	34923
11	9	Simulated	13318
16	9	Simulated	11393
14	14	Simulated	37043
15	20	Simulated	19829
16	15	Simulated	25015
11	9	Simulated	25148
18	12	Simulated	5375
13	6	Simulated	3739
22	19	Simulated	42136
19	13	Simulated	36173
16	19	Simulated	11364
17	19	Simulated	6165
18	11	Simulated	39263
24	27	Simulated	8878
19	17	Simulated	8063
20	13	Simulated	1528
19	12	Simulated	3085
20	12	Simulated	23706
13	10	Simulated	1647
18	15	Simulated	4208
22	22	Simulated	30341
28	17	Simulated	10341
18	17	Simulated	35939
20	16	Simulated	5344
18	14	Simulated	37638
19	12	Simulated	20064
20	15	Simulated	23812
19	16	Simulated	11330
26	24	Simulated	35947
23	11	Simulated	16667
24	17	Simulated	27512
18	17	Simulated	33733
27	15	Simulated	24624
11	8	Simulated	256
17	14	Simulated	41902
24	18	Simulated	31484
21	19	Simulated	6030
20	15	Simulated	5767
20	17	Simulated	12086
16	14	Simulated	37320
24	15	Simulated	31142
22	7	Simulated	20091
20	17	Simulated	23449
26	15	Simulated	26639
32	15	Simulated	9259
21	9	Simulated	27116
16	17	Simulated	12799
17	14	Simulated	36668
19	16	Simulated	37081
25	14	Simulated	13066
22	17	Simulated	28897
23	9	Simulated	15403
21	18	Simulated	2064
24	14	Simulated	11851
26	17	Simulated	24199
33	12	Simulated	2534
28	13	Simulated	41509
27	16	Simulated	23263
23	10	Simulated	10029
21	18	Simulated	35350
25	18	Simulated	9025
22	18	Simulated	39875
22	15	Simulated	28415
26	16	Simulated	13940
23	12	Simulated	19166
35	15	Simulated	32608
26	16	Simulated	1835
22	15	Simulated	28313
27	16	Simulated	29023
22	10	Simulated	27842
31	9	Simulated	10428
31	19	Simulated	26318
25	12	Simulated	16412
23	15	Simulated	36662
29	12	Simulated	7779
19	13	Simulated	16059
28	16	Simulated	14560
29	17	Simulated	8503
27	12	Simulated	21730
22	12	Simulated	28418
36	14	Simulated	15714
34	17	Simulated	5358
41	17	Simulated	28456
33	21	Simulated	17524
38	18	Simulated	33085
29	10	Simulated	32932
32	14	Simulated	18975
33	15	Simulated	39587
41	21	Simulated	6627
33	7	Simulated	37400
30	8	Simulated	12816
28	9	Simulated	20468
29	15	Simulated	31655
45	14	Simulated	42673
30	13	Simulated	2727
35	9	Simulated	22730
34	8	Simulated	39070
40	18	Simulated	18820
34	11	Simulated	17368
39	14	Simulated	3395
22	10	Simulated	33186
24	15	Simulated	28476
13	20	Simulated	19952
21	13	Simulated	31625
24	15	Simulated	19014
16	14	Simulated	18452
18	10	Simulated	38017
18	10	Simulated	9169
11	4	Simulated	7474
25	11	Simulated	18284
16	16	Simulated	42266
14	14	Simulated	5147
18	8	Simulated	41559
23	11	Simulated	39423
21	15	Simulated	29572
17	14	Simulated	7073
12	10	Simulated	16313
21	19	Simulated	25991
14	16	Simulated	33485
16	11	Simulated	1254
17	13	Simulated	23249
19	12	Simulated	13294
11	11	Simulated	1054
15	11	Simulated	1253
18	9	Simulated	27718
17	9	Simulated	27424
19	11	Simulated	5902
17	16	Simulated	41250
27	13	Simulated	4323
21	15	Simulated	14299
15	10	Simulated	7498
22	18	Simulated	23037
21	17	Simulated	34218
30	14	Simulated	27527
18	14	Simulated	1903
20	14	Simulated	28683
20	17	Simulated	29369
21	13	Simulated	22060
20	17	Simulated	11326
19	15	Simulated	9853
17	14	Simulated	30712
20	11	Simulated	987
15	17	Simulated	21633
22	15	Simulated	7603
20	17	Simulated	5741
16	16	Simulated	37230
18	16	Simulated	32779
16	13	Simulated	13734
17	14	Simulated	35189
14	10	Simulated	17104
21	20	Simulated	31638
14	11	Simulated	7415
19	16	Simulated	21324
16	12	Simulated	21397
26	16	Simulated	26767
14	8	Simulated	17633
13	5	Simulated	26460
20	15	Simulated	967
18	14	Simulated	36762
20	17	Simulated	20142
22	11	Simulated	21281
26	16	Simulated	21709
13	12	Simulated	12607
20	12	Simulated	29693
27	18	Simulated	10521
10	9	Simulated	35371
25	15	Simulated	25291
15	12	Simulated	38623
12	17	Simulated	41183
19	16	Simulated	22612
19	9	Simulated	16018
15	16	Simulated	19225
7	11	Simulated	14924
16	13	Simulated	569
23	17	Simulated	28254
24	13	Simulated	41662
17	14	Simulated	36534
17	10	Simulated	17277
16	21	Simulated	14668
12	12	Simulated	5222
20	16	Simulated	25059
33	15	Simulated	19191
26	16	Simulated	25864
26	17	Simulated	40810
23	18	Simulated	5383
24	11	Simulated	21227
24	13	Simulated	27455
28	17	Simulated	17375
24	11	Simulated	16
21	17	Simulated	20476
25	15	Simulated	40495
18	18	Simulated	13022
28	15	Simulated	25891
31	14	Simulated	27272
22	12	Simulated	30667
26	19	Simulated	32069
29	14	Simulated	4461
24	18	Simulated	11310
26	13	Simulated	4166
25	11	Simulated	13150
28	17	Simulated	4490
40	14	Simulated	1436
29	14	Simulated	40217
30	14	Simulated	15471
39	20	Simulated	31701
22	10	Simulated	34335
19	11	Simulated	24763
28	20	Simulated	3813
36	14	Simulated	14428
31	15	Simulated	2129
36	12	Simulated	10901
32	21	Simulated	12774
27	13	Simulated	7047
21	12	Simulated	20957
25	18	Simulated	32171
29	17	Simulated	41399
30	15	Simulated	21577
24	9	Simulated	17038
35	19	Simulated	1215
30	13	Simulated	23078
22	17	Simulated	5256
24	14	Simulated	39916
26	13	Simulated	36649
20	12	Simulated	23211
19	10	Simulated	4772
23	11	Simulated	29147
17	18	Simulated	9041
24	10	Simulated	41627
33	15	Simulated	15436
24	10	Simulated	37678
21	15	Simulated	29930
23	14	Simulated	40568
22	15	Simulated	40653
21	18	Simulated	40392
23	19	Simulated	5202
29	13	Simulated	8618
26	16	Simulated	9939
22	12	Simulated	4480
25	10	Simulated	28521
23	16	Simulated	23927
18	16	Simulated	21223
15	22	Simulated	15497
17	18	Simulated	37989
13	13	Simulated	13599
14	13	Simulated	42219
15	16	Simulated	32111
18	12	Simulated	40264
17	17	Simulated	28845
21	15	Simulated	10659
17	9	Simulated	33240
18	7	Simulated	20402
24	13	Simulated	42040
16	14	Simulated	39861
13	13	Simulated	38325
14	16	Simulated	18163
19	14	Simulated	11789
21	17	Simulated	34438
28	18	Simulated	22054
15	14	Simulated	28158
17	12	Simulated	33691
22	17	Simulated	12252
17	12	Simulated	18270
16	12	Simulated	5380
17	16	Simulated	170
13	9	Simulated	13118
14	11	Simulated	18723
15	16	Simulated	1657
16	15	Simulated	20329
13	12	Simulated	21473
17	16	Simulated	26358
22	18	Simulated	18667
22	15	Simulated	455
14	18	Simulated	25981
11	16	Simulated	18417
16	11	Simulated	33947
20	12	Simulated	13942
14	9	Simulated	9038
18	18	Simulated	29351
20	13	Simulated	3135
18	10	Simulated	7871
18	9	Simulated	12959
20	18	Simulated	21015
20	16	Simulated	4721
13	18	Simulated	12906
17	21	Simulated	30131
13	14	Simulated	38155
14	10	Simulated	37341
21	17	Simulated	22139
17	16	Simulated	36432
13	15	Simulated	14941
17	9	Simulated	21419
17	17	Simulated	39076
14	17	Simulated	24085
20	15	Simulated	12370
10	7	Simulated	37122
12	14	Simulated	21268
14	12	Simulated	3213
19	9	Simulated	7959
12	13	Simulated	35324
22	12	Simulated	13918
15	10	Simulated	508
19	13	Simulated	10168
15	12	Simulated	32073
14	13	Simulated	26447
16	9	Simulated	28139
19	13	Simulated	26298
21	16	Simulated	37260
16	12	Simulated	17428
19	8	Simulated	26311
16	19	Simulated	32360
23	18	Simulated	35115
26	16	Simulated	26035
14	14	Simulated	15655
22	17	Simulated	15106
19	13	Simulated	24360
22	11	Simulated	38646
20	14	Simulated	30789
19	13	Simulated	10447
17	13	Simulated	10391
18	11	Simulated	17316
26	14	Simulated	33726
14	16	Simulated	30733
23	23	Simulated	16863
17	15	Simulated	25537
24	14	Simulated	24428
15	14	Simulated	3810
19	17	Simulated	20786
11	13	Simulated	19003
30	20	Simulated	33455
12	11	Simulated	17455
14	16	Simulated	16522
21	13	Simulated	7331
17	15	Simulated	14871
16	15	Simulated	33153
28	7	Simulated	30308
16	10	Simulated	15249
13	9	Simulated	5088
23	16	Simulated	14741
13	12	Simulated	11296
18	14	Simulated	3613
17	17	Simulated	8281
11	11	Simulated	13219
20	18	Simulated	26815
20	13	Simulated	38084
15	12	Simulated	12657
13	11	Simulated	10700
15	19	Simulated	6736
9	9	Simulated	34117
17	11	Simulated	12649
17	14	Simulated	5521
16	13	Simulated	24499
13	11	Simulated	13142
12	8	Simulated	33601
17	17	Simulated	39636
16	12	Simulated	2309
24	21	Simulated	34439
13	18	Simulated	23401
19	13	Simulated	10329
9	16	Simulated	28135
16	14	Simulated	12577
19	23	Simulated	8164
16	14	Simulated	36322
13	9	Simulated	29694
13	14	Simulated	41246
19	14	Simulated	5623
12	8	Simulated	9529
11	8	Simulated	27765
10	7	Simulated	37042
22	16	Simulated	9896
19	13	Simulated	37736
25	17	Simulated	40935
15	12	Simulated	21484
12	15	Simulated	41791
9	16	Simulated	28524
12	14	Simulated	40976
15	16	Simulated	16218
17	13	Simulated	15845
17	11	Simulated	5441
18	13	Simulated	31019
10	11	Simulated	6512
19	11	Simulated	9808
19	8	Simulated	18395
15	9	Simulated	18278
14	15	Simulated	22752
16	15	Simulated	3978
16	12	Simulated	21430
11	15	Simulated	21443
21	10	Simulated	21628
16	15	Simulated	12766
23	13	Simulated	28471
15	14	Simulated	8563
18	17	Simulated	22293
15	7	Simulated	33205
20	18	Simulated	23400
12	11	Simulated	15401
8	14	Simulated	29816
17	16	Simulated	8513
15	13	Simulated	30984
21	18	Simulated	35289
18	7	Simulated	14762
21	20	Simulated	6524
15	15	Simulated	1653
14	13	Simulated	1937
18	13	Simulated	33241
20	14	Simulated	9903
18	18	Simulated	26343
21	14	Simulated	19633
14	15	Simulated	10529
13	12	Simulated	7832
16	16	Simulated	36680
19	11	Simulated	18551
19	13	Simulated	41984
24	13	Simulated	13277
21	19	Simulated	19511
21	10	Simulated	11815
17	26	Simulated	19375
11	11	Simulated	37560
13	11	Simulated	5984
21	11	Simulated	13317
16	14	Simulated	1742
12	15	Simulated	41791
19	14	Simulated	5623
10	11	Simulated	6512
15	12	Simulated	21484
10	7	Simulated	37042
9	16	Simulated	28524
17	13	Simulated	15845
15	16	Simulated	16218
11	8	Simulated	27765
18	13	Simulated	31019
16	14	Simulated	36322
12	8	Simulated	9529
19	23	Simulated	8164
13	9	Simulated	29694
25	17	Simulated	40935
17	11	Simulated	5441
12	14	Simulated	40976
13	14	Simulated	41246
22	16	Simulated	9896
19	13	Simulated	37736
18	16	Simulated	28577
16	13	Simulated	23724
15	18	Simulated	23853
13	12	Simulated	15212
18	21	Simulated	3386
17	12	Simulated	8275
12	12	Simulated	14248
13	10	Simulated	26615
18	10	Simulated	962
17	13	Simulated	15735
19	9	Simulated	21758
19	10	Simulated	10558
22	16	Simulated	19271
20	10	Simulated	20082
12	9	Simulated	30042
20	17	Simulated	8075
15	14	Simulated	14867
16	23	Simulated	14177
21	19	Simulated	15623
21	20	Simulated	14611
12	8	Simulated	33601
20	18	Simulated	26815
13	11	Simulated	10700
19	13	Simulated	10329
16	13	Simulated	24499
15	12	Simulated	12657
13	18	Simulated	23401
17	17	Simulated	8281
9	16	Simulated	28135
20	13	Simulated	38084
24	21	Simulated	34439
17	14	Simulated	5521
16	14	Simulated	12577
17	11	Simulated	12649
13	11	Simulated	13142
16	12	Simulated	2309
17	17	Simulated	39636
9	9	Simulated	34117
11	11	Simulated	13219
15	19	Simulated	6736
9	13	Simulated	22101
10	11	Simulated	41490
15	20	Simulated	33029
16	11	Simulated	25461
14	16	Simulated	40440
14	15	Simulated	8749
19	9	Simulated	1323
19	14	Simulated	14677
10	13	Simulated	181
17	12	Simulated	11073
12	13	Simulated	5910
16	10	Simulated	18193
27	15	Simulated	41636
17	13	Simulated	22774
11	10	Simulated	6880
11	14	Simulated	36408
15	20	Simulated	34765
23	17	Simulated	20418
13	12	Simulated	21396
11	12	Simulated	33430
35	16	Simulated	32856
33	22	Simulated	26563
28	9	Simulated	27039
27	12	Simulated	19477
25	12	Simulated	40989
25	11	Simulated	41165
23	8	Simulated	9734
32	23	Simulated	9226
27	14	Simulated	22173
33	15	Simulated	39568
24	15	Simulated	37649
22	10	Simulated	30872
24	16	Simulated	12110
30	19	Simulated	18594
22	9	Simulated	36488
27	13	Simulated	14407
23	13	Simulated	41115
30	12	Simulated	8018
28	14	Simulated	13377
35	19	Simulated	40482
23	16	Simulated	21839
23	12	Simulated	13012
26	14	Simulated	9278
22	15	Simulated	6219
25	13	Simulated	2244
18	10	Simulated	31111
25	8	Simulated	27170
20	14	Simulated	25383
21	9	Simulated	19934
24	14	Simulated	25710
15	12	Simulated	22838
24	15	Simulated	29082
17	15	Simulated	31604
16	11	Simulated	31870
20	12	Simulated	33651
26	14	Simulated	29582
22	17	Simulated	1392
23	11	Simulated	3057
17	18	Simulated	66
30	11	Simulated	31578
18	17	Simulated	33733
20	15	Simulated	23812
19	12	Simulated	20064
20	16	Simulated	5344
24	17	Simulated	27512
16	14	Simulated	37320
26	24	Simulated	35947
28	17	Simulated	10341
23	11	Simulated	16667
18	17	Simulated	35939
11	8	Simulated	256
18	14	Simulated	37638
19	16	Simulated	11330
20	17	Simulated	12086
20	15	Simulated	5767
17	14	Simulated	41902
22	22	Simulated	30341
27	15	Simulated	24624
24	18	Simulated	31484
21	19	Simulated	6030
15	4	Simulated	39084
20	14	Simulated	36483
25	16	Simulated	6273
22	8	Simulated	28973
20	20	Simulated	10233
28	14	Simulated	9696
15	14	Simulated	18673
17	13	Simulated	10624
19	18	Simulated	13513
22	20	Simulated	8234
35	10	Simulated	5212
20	13	Simulated	25257
19	10	Simulated	41211
19	9	Simulated	31287
22	16	Simulated	23509
16	11	Simulated	26445
20	17	Simulated	25137
19	16	Simulated	8879
22	14	Simulated	33249
17	11	Simulated	8344
10	7	Simulated	37042
25	17	Simulated	40935
13	14	Simulated	41246
22	16	Simulated	9896
13	9	Simulated	29694
12	14	Simulated	40976
12	8	Simulated	9529
17	13	Simulated	15845
18	13	Simulated	31019
12	15	Simulated	41791
11	8	Simulated	27765
17	11	Simulated	5441
9	16	Simulated	28524
15	12	Simulated	21484
10	11	Simulated	6512
19	13	Simulated	37736
19	23	Simulated	8164
19	14	Simulated	5623
15	16	Simulated	16218
16	14	Simulated	36322
22	17	Simulated	21026
17	11	Simulated	4762
23	17	Simulated	7434
30	16	Simulated	22667
23	15	Simulated	18616
19	23	Simulated	37759
20	15	Simulated	34753
23	13	Simulated	28181
23	10	Simulated	14947
18	11	Simulated	36054
23	19	Simulated	29888
14	15	Simulated	2308
24	16	Simulated	35842
23	13	Simulated	18127
20	15	Simulated	6310
25	16	Simulated	24520
21	17	Simulated	18396
19	15	Simulated	24766
21	15	Simulated	803
20	12	Simulated	10939
24	17	Simulated	26361
25	12	Simulated	19218
16	10	Simulated	458
18	11	Simulated	38296
21	14	Simulated	9877
23	17	Simulated	3773
22	12	Simulated	3799
27	22	Simulated	5493
21	10	Simulated	8522
21	13	Simulated	21161
26	18	Simulated	11653
26	12	Simulated	22339
12	16	Simulated	9381
22	16	Simulated	30335
26	20	Simulated	40082
17	12	Simulated	5704
22	14	Simulated	4054
18	14	Simulated	19945
19	13	Simulated	906
25	16	Simulated	23226
22	5	Simulated	42084
23	12	Simulated	32119
22	15	Simulated	19677
20	10	Simulated	19844
19	10	Simulated	38924
27	19	Simulated	33308
24	15	Simulated	31526
28	12	Simulated	40645
21	21	Simulated	29062
18	9	Simulated	11753
19	16	Simulated	20429
16	10	Simulated	5543
21	9	Simulated	20264
24	14	Simulated	30091
22	12	Simulated	38598
19	13	Simulated	7170
24	13	Simulated	12107
19	13	Simulated	36704
19	15	Simulated	40575
22	17	Simulated	23491
58	16	Simulated	12594
41	16	Simulated	37645
56	12	Simulated	39957
48	19	Simulated	18147
44	12	Simulated	30883
44	14	Simulated	27425
52	14	Simulated	24347
50	11	Simulated	5643
53	18	Simulated	8747
41	20	Simulated	18715
41	10	Simulated	32485
44	14	Simulated	38375
54	9	Simulated	14760
47	8	Simulated	11029
40	17	Simulated	5282
47	9	Simulated	23685
47	11	Simulated	6138
48	13	Simulated	1097
48	10	Simulated	21781
46	15	Simulated	1734
32	11	Simulated	21536
28	10	Simulated	144
34	14	Simulated	32047
31	11	Simulated	24451
31	15	Simulated	4145
31	14	Simulated	32455
34	16	Simulated	27020
36	26	Simulated	40586
28	11	Simulated	39890
26	9	Simulated	15669
31	19	Simulated	27486
37	21	Simulated	3887
46	18	Simulated	23507
35	11	Simulated	39251
31	8	Simulated	21393
30	10	Simulated	21843
27	13	Simulated	17637
29	19	Simulated	123
32	16	Simulated	24618
34	14	Simulated	17141
19	20	Simulated	20195
14	14	Simulated	2173
12	9	Simulated	25764
13	11	Simulated	4172
19	13	Simulated	20779
15	17	Simulated	19152
16	17	Simulated	13205
23	18	Simulated	9710
14	15	Simulated	14475
15	7	Simulated	33386
18	10	Simulated	37389
17	10	Simulated	32408
21	16	Simulated	40682
22	16	Simulated	8327
16	12	Simulated	14967
18	17	Simulated	42473
19	20	Simulated	20188
16	13	Simulated	19737
18	21	Simulated	11654
19	11	Simulated	31961
12	8	Simulated	33601
19	13	Simulated	10329
17	17	Simulated	39636
9	16	Simulated	28135
16	12	Simulated	2309
9	9	Simulated	34117
17	14	Simulated	5521
24	21	Simulated	34439
20	13	Simulated	38084
17	17	Simulated	8281
15	19	Simulated	6736
15	12	Simulated	12657
16	14	Simulated	12577
16	13	Simulated	24499
13	11	Simulated	13142
20	18	Simulated	26815
13	11	Simulated	10700
17	11	Simulated	12649
11	11	Simulated	13219
13	18	Simulated	23401
42	9	Simulated	32586
40	16	Simulated	36185
47	16	Simulated	9680
38	13	Simulated	11416
36	14	Simulated	39635
41	16	Simulated	26116
43	10	Simulated	24726
39	16	Simulated	600
40	8	Simulated	29863
40	13	Simulated	41910
35	15	Simulated	41344
41	10	Simulated	39751
46	11	Simulated	39961
45	17	Simulated	20469
48	20	Simulated	30145
42	13	Simulated	31649
42	16	Simulated	19260
44	18	Simulated	12720
50	13	Simulated	1527
43	12	Simulated	17732
41	12	Simulated	11011
39	15	Simulated	34146
54	18	Simulated	28795
54	10	Simulated	41575
40	16	Simulated	579
46	9	Simulated	21202
49	19	Simulated	31501
49	13	Simulated	24571
39	8	Simulated	33030
45	21	Simulated	27372
46	15	Simulated	31626
55	22	Simulated	20445
50	13	Simulated	15557
53	17	Simulated	25935
54	14	Simulated	34731
47	16	Simulated	41009
49	9	Simulated	27049
49	9	Simulated	1925
49	14	Simulated	11257
55	13	Simulated	31401
12	15	Simulated	41583
13	9	Simulated	25911
19	15	Simulated	12090
14	16	Simulated	7865
17	16	Simulated	27051
19	10	Simulated	21365
16	10	Simulated	14505
12	15	Simulated	41863
27	14	Simulated	9698
25	18	Simulated	31874
19	13	Simulated	21304
16	18	Simulated	25038
14	12	Simulated	36567
16	17	Simulated	16107
24	14	Simulated	37066
19	14	Simulated	6421
15	13	Simulated	11637
16	13	Simulated	37824
17	14	Simulated	33512
16	14	Simulated	35262
19	14	Simulated	5623
17	13	Simulated	15845
12	15	Simulated	41791
9	16	Simulated	28524
11	8	Simulated	27765
15	12	Simulated	21484
13	14	Simulated	41246
10	7	Simulated	37042
15	16	Simulated	16218
12	8	Simulated	9529
17	11	Simulated	5441
19	23	Simulated	8164
25	17	Simulated	40935
10	11	Simulated	6512
19	13	Simulated	37736
16	14	Simulated	36322
13	9	Simulated	29694
22	16	Simulated	9896
12	14	Simulated	40976
18	13	Simulated	31019
21	14	Simulated	24256
20	15	Simulated	25967
17	8	Simulated	36403
14	16	Simulated	22246
21	10	Simulated	9962
18	16	Simulated	16624
16	15	Simulated	23993
17	18	Simulated	34133
20	14	Simulated	26287
27	14	Simulated	16812
17	13	Simulated	9532
21	11	Simulated	3975
15	11	Simulated	16333
21	7	Simulated	1184
20	18	Simulated	6099
32	23	Simulated	19020
19	17	Simulated	27391
23	22	Simulated	5177
14	14	Simulated	24449
21	13	Simulated	30484
29	18	Simulated	4690
38	13	Simulated	2817
31	15	Simulated	17859
41	16	Simulated	17026
22	12	Simulated	32099
36	7	Simulated	14198
28	15	Simulated	27875
28	8	Simulated	18238
43	12	Simulated	13455
22	17	Simulated	37059
30	14	Simulated	26124
38	19	Simulated	13021
34	15	Simulated	19523
34	11	Simulated	427
49	21	Simulated	16264
33	13	Simulated	36157
33	14	Simulated	39807
25	14	Simulated	567
37	17	Simulated	18527
32	15	Simulated	5625
20	12	Simulated	22711
16	10	Simulated	20004
19	16	Simulated	32714
17	9	Simulated	8381
26	14	Simulated	2882
12	9	Simulated	4831
17	18	Simulated	25880
24	16	Simulated	14431
23	13	Simulated	17169
12	9	Simulated	13108
18	11	Simulated	29192
23	17	Simulated	28547
20	20	Simulated	3141
22	16	Simulated	38546
11	17	Simulated	36754
13	18	Simulated	14094
8	10	Simulated	8017
12	10	Simulated	9224
[truncated: 542 more rows]

## Sheet: Fig 3c patient_embeddings
UMAP1	UMAP2	IDs	Patient_Type	Disease Category
19.465	-2.45789	6252	Simulated	Rare developmental defect during embryogenesis
19.456	-2.49656	879	Simulated	Rare developmental defect during embryogenesis
19.5108	-2.50281	14027	Simulated	Rare developmental defect during embryogenesis
19.4529	-2.49536	12828	Simulated	Rare developmental defect during embryogenesis
19.4149	-2.44091	34512	Simulated	Rare developmental defect during embryogenesis
19.5018	-2.5206	2572	Simulated	Rare developmental defect during embryogenesis
19.4097	-2.47586	17208	Simulated	Rare developmental defect during embryogenesis
19.4524	-2.50713	1167	Simulated	Rare developmental defect during embryogenesis
19.442	-2.4676	17069	Simulated	Rare developmental defect during embryogenesis
19.4807	-2.49979	37940	Simulated	Rare developmental defect during embryogenesis
19.4694	-2.48727	17393	Simulated	Rare developmental defect during embryogenesis
19.4335	-2.52243	12337	Simulated	Rare developmental defect during embryogenesis
19.3969	-2.45073	38120	Simulated	Rare developmental defect during embryogenesis
19.4555	-2.49069	24931	Simulated	Rare developmental defect during embryogenesis
19.4837	-2.45198	20167	Simulated	Rare developmental defect during embryogenesis
19.49	-2.49271	16626	Simulated	Rare developmental defect during embryogenesis
19.434	-2.48934	6350	Simulated	Rare developmental defect during embryogenesis
19.4525	-2.47585	22701	Simulated	Rare developmental defect during embryogenesis
19.4271	-2.44357	11723	Simulated	Rare developmental defect during embryogenesis
19.4835	-2.4711	40427	Simulated	Rare developmental defect during embryogenesis
10.2612	1.97024	36024	Simulated	Rare neurologic disease
10.2519	1.93201	29102	Simulated	Rare neurologic disease
10.1762	1.8458	17434	Simulated	Rare neurologic disease
10.2247	1.9323	30725	Simulated	Rare neurologic disease
10.2282	1.9001	18483	Simulated	Rare neurologic disease
10.2303	1.9184	27143	Simulated	Rare neurologic disease
10.2808	1.94111	39211	Simulated	Rare neurologic disease
10.2637	1.94989	1102	Simulated	Rare neurologic disease
10.2492	1.91116	3703	Simulated	Rare neurologic disease
10.2474	1.90579	12844	Simulated	Rare neurologic disease
9.85898	2.15525	9494	Simulated	Rare neurologic disease
10.2812	1.94115	8625	Simulated	Rare neurologic disease
10.2575	1.89227	27076	Simulated	Rare neurologic disease
10.1922	1.9345	2487	Simulated	Rare neurologic disease
10.2652	1.92209	42191	Simulated	Rare neurologic disease
10.2383	1.91111	34791	Simulated	Rare neurologic disease
10.2472	1.89042	34031	Simulated	Rare neurologic disease
10.2157	1.93425	19444	Simulated	Rare neurologic disease
10.1927	1.88463	7879	Simulated	Rare neurologic disease
10.265	1.90014	18653	Simulated	Rare neurologic disease
13.2923	1.09732	25158	Simulated	Rare developmental defect during embryogenesis
13.3624	1.89047	21280	Simulated	Rare developmental defect during embryogenesis
13.2941	1.1036	1103	Simulated	Rare developmental defect during embryogenesis
13.3086	1.09449	29160	Simulated	Rare developmental defect during embryogenesis
13.2935	1.08655	4934	Simulated	Rare developmental defect during embryogenesis
13.2981	1.10073	35630	Simulated	Rare developmental defect during embryogenesis
13.256	1.11703	11372	Simulated	Rare developmental defect during embryogenesis
13.2788	1.07121	38158	Simulated	Rare developmental defect during embryogenesis
13.279	1.07343	41087	Simulated	Rare developmental defect during embryogenesis
13.2929	1.10374	7152	Simulated	Rare developmental defect during embryogenesis
13.3018	1.10068	23809	Simulated	Rare developmental defect during embryogenesis
13.3092	1.11842	8473	Simulated	Rare developmental defect during embryogenesis
13.2803	1.09874	30392	Simulated	Rare developmental defect during embryogenesis
13.293	1.09531	42540	Simulated	Rare developmental defect during embryogenesis
13.3161	1.10854	263	Simulated	Rare developmental defect during embryogenesis
13.2968	1.09355	27590	Simulated	Rare developmental defect during embryogenesis
13.2964	1.10556	26186	Simulated	Rare developmental defect during embryogenesis
13.2961	1.09752	16538	Simulated	Rare developmental defect during embryogenesis
13.298	1.10697	23931	Simulated	Rare developmental defect during embryogenesis
13.2912	1.09887	4097	Simulated	Rare developmental defect during embryogenesis
12.0377	-8.87331	5295	Simulated	Rare ophthalmic disorder
11.9698	-8.80909	23084	Simulated	Rare ophthalmic disorder
12.1397	-8.95938	19359	Simulated	Rare ophthalmic disorder
12.0245	-8.85922	29355	Simulated	Rare ophthalmic disorder
12.1181	-8.96417	22958	Simulated	Rare ophthalmic disorder
12.0968	-8.92927	4414	Simulated	Rare ophthalmic disorder
11.9519	-8.7911	9214	Simulated	Rare ophthalmic disorder
12.1516	-8.97719	26860	Simulated	Rare ophthalmic disorder
12.1599	-9.00272	39243	Simulated	Rare ophthalmic disorder
12.1951	-9.01388	20662	Simulated	Rare ophthalmic disorder
12.1546	-8.9893	7223	Simulated	Rare ophthalmic disorder
12.1412	-8.98856	1990	Simulated	Rare ophthalmic disorder
12.0262	-8.86173	35081	Simulated	Rare ophthalmic disorder
12.1624	-9.00255	19440	Simulated	Rare ophthalmic disorder
12.1534	-8.98411	36495	Simulated	Rare ophthalmic disorder
12.0894	-8.91623	36274	Simulated	Rare ophthalmic disorder
12.2059	-9.00135	11642	Simulated	Rare ophthalmic disorder
12.142	-9.0393	33927	Simulated	Rare ophthalmic disorder
11.9901	-8.82909	15808	Simulated	Rare ophthalmic disorder
12.0617	-8.89507	619	Simulated	Rare ophthalmic disorder
5.14845	2.21332	36759	Simulated	Rare developmental defect during embryogenesis
5.13524	2.22399	21600	Simulated	Rare developmental defect during embryogenesis
5.14773	2.21093	28376	Simulated	Rare developmental defect during embryogenesis
5.19136	2.17156	9792	Simulated	Rare developmental defect during embryogenesis
5.16475	2.20187	37845	Simulated	Rare developmental defect during embryogenesis
5.1855	2.23101	31462	Simulated	Rare developmental defect during embryogenesis
5.15147	2.21231	7932	Simulated	Rare developmental defect during embryogenesis
5.09756	2.2582	30606	Simulated	Rare developmental defect during embryogenesis
5.13753	2.19243	19090	Simulated	Rare developmental defect during embryogenesis
5.13387	2.2298	20066	Simulated	Rare developmental defect during embryogenesis
5.1523	2.21193	13469	Simulated	Rare developmental defect during embryogenesis
5.15601	2.20281	34112	Simulated	Rare developmental defect during embryogenesis
5.19871	2.16821	10453	Simulated	Rare developmental defect during embryogenesis
5.17029	2.19135	25823	Simulated	Rare developmental defect during embryogenesis
5.15489	2.2101	28865	Simulated	Rare developmental defect during embryogenesis
5.16443	2.21707	10158	Simulated	Rare developmental defect during embryogenesis
5.14475	2.22428	23044	Simulated	Rare developmental defect during embryogenesis
5.16287	2.20613	39986	Simulated	Rare developmental defect during embryogenesis
5.17261	2.21716	33667	Simulated	Rare developmental defect during embryogenesis
5.15178	2.22427	33047	Simulated	Rare developmental defect during embryogenesis
12.1547	6.74462	28668	Simulated	Rare developmental defect during embryogenesis
12.1547	6.68885	15916	Simulated	Rare developmental defect during embryogenesis
12.1154	6.74245	20069	Simulated	Rare developmental defect during embryogenesis
12.1419	6.70535	41204	Simulated	Rare developmental defect during embryogenesis
12.1292	6.72101	19803	Simulated	Rare developmental defect during embryogenesis
12.1304	6.71899	23192	Simulated	Rare developmental defect during embryogenesis
12.1052	6.70979	39572	Simulated	Rare developmental defect during embryogenesis
12.1552	6.74954	26558	Simulated	Rare developmental defect during embryogenesis
12.1583	6.70661	36782	Simulated	Rare developmental defect during embryogenesis
12.0805	6.77017	20536	Simulated	Rare developmental defect during embryogenesis
12.1567	6.73689	19348	Simulated	Rare developmental defect during embryogenesis
12.1247	6.72004	22616	Simulated	Rare developmental defect during embryogenesis
12.1424	6.73992	16500	Simulated	Rare developmental defect during embryogenesis
12.1633	6.74165	2514	Simulated	Rare developmental defect during embryogenesis
12.1109	6.7338	25736	Simulated	Rare developmental defect during embryogenesis
12.109	6.74535	41714	Simulated	Rare developmental defect during embryogenesis
12.082	6.68616	14185	Simulated	Rare developmental defect during embryogenesis
12.0984	6.75419	1900	Simulated	Rare developmental defect during embryogenesis
12.1227	6.721	9629	Simulated	Rare developmental defect during embryogenesis
12.1223	6.71631	32386	Simulated	Rare developmental defect during embryogenesis
10.881	5.86201	14591	Simulated	Rare neurologic disease
10.7097	6.30199	15946	Simulated	Rare neurologic disease
10.7229	6.28517	27799	Simulated	Rare neurologic disease
10.873	6.26793	9987	Simulated	Rare neurologic disease
10.7082	6.26634	25540	Simulated	Rare neurologic disease
10.7211	6.2879	17640	Simulated	Rare neurologic disease
10.7283	6.26042	19819	Simulated	Rare neurologic disease
10.6936	6.30648	18146	Simulated	Rare neurologic disease
10.7183	6.29036	18711	Simulated	Rare neurologic disease
10.722	6.28303	37457	Simulated	Rare neurologic disease
10.8127	6.1947	24116	Simulated	Rare neurologic disease
10.7263	6.2835	2404	Simulated	Rare neurologic disease
10.7329	6.28971	9360	Simulated	Rare neurologic disease
10.7173	6.29134	36128	Simulated	Rare neurologic disease
10.7522	6.27938	23472	Simulated	Rare neurologic disease
10.7278	6.3032	34626	Simulated	Rare neurologic disease
10.7225	6.28471	34230	Simulated	Rare neurologic disease
10.7209	6.28527	35086	Simulated	Rare neurologic disease
10.6791	6.31353	34580	Simulated	Rare neurologic disease
10.7282	6.28128	11934	Simulated	Rare neurologic disease
13.5391	5.97285	15984	Simulated	Rare developmental defect during embryogenesis
13.5861	5.99391	32242	Simulated	Rare developmental defect during embryogenesis
13.5628	6.01256	1277	Simulated	Rare developmental defect during embryogenesis
13.5628	6.00654	18950	Simulated	Rare developmental defect during embryogenesis
13.5593	5.99951	38425	Simulated	Rare developmental defect during embryogenesis
13.5497	5.97052	35854	Simulated	Rare developmental defect during embryogenesis
13.5477	5.94881	3142	Simulated	Rare developmental defect during embryogenesis
13.5539	5.9805	21873	Simulated	Rare developmental defect during embryogenesis
13.572	6.03287	15827	Simulated	Rare developmental defect during embryogenesis
13.5349	6.01739	25916	Simulated	Rare developmental defect during embryogenesis
13.5691	6.00611	36166	Simulated	Rare developmental defect during embryogenesis
13.5483	5.97887	11592	Simulated	Rare developmental defect during embryogenesis
13.5642	5.9916	8162	Simulated	Rare developmental defect during embryogenesis
13.5329	5.98812	18387	Simulated	Rare developmental defect during embryogenesis
12.3283	6.49115	32161	Simulated	Rare developmental defect during embryogenesis
13.578	6.00479	22283	Simulated	Rare developmental defect during embryogenesis
13.5465	6.00701	36151	Simulated	Rare developmental defect during embryogenesis
13.5585	5.99775	17053	Simulated	Rare developmental defect during embryogenesis
13.5967	5.96655	34846	Simulated	Rare developmental defect during embryogenesis
13.5551	5.99712	21836	Simulated	Rare developmental defect during embryogenesis
4.84692	22.4111	477	Simulated	Rare inborn errors of metabolism
4.79414	22.3614	13179	Simulated	Rare inborn errors of metabolism
4.77181	22.3408	33609	Simulated	Rare inborn errors of metabolism
4.78621	22.3537	30727	Simulated	Rare inborn errors of metabolism
4.77074	22.3382	25979	Simulated	Rare inborn errors of metabolism
4.77695	22.3442	42102	Simulated	Rare inborn errors of metabolism
4.77205	22.3393	40414	Simulated	Rare inborn errors of metabolism
4.76198	22.3293	38170	Simulated	Rare inborn errors of metabolism
4.7888	22.3558	1984	Simulated	Rare inborn errors of metabolism
4.78501	22.3516	39799	Simulated	Rare inborn errors of metabolism
4.78842	22.3559	37947	Simulated	Rare inborn errors of metabolism
4.77799	22.3442	33300	Simulated	Rare inborn errors of metabolism
4.76587	22.3342	4568	Simulated	Rare inborn errors of metabolism
4.77522	22.3428	27918	Simulated	Rare inborn errors of metabolism
4.7723	22.3397	22273	Simulated	Rare inborn errors of metabolism
4.77802	22.3454	35598	Simulated	Rare inborn errors of metabolism
4.78717	22.353	24128	Simulated	Rare inborn errors of metabolism
4.78213	22.3497	13446	Simulated	Rare inborn errors of metabolism
4.78707	22.354	33708	Simulated	Rare inborn errors of metabolism
4.80074	22.368	35723	Simulated	Rare inborn errors of metabolism
17.114	5.68066	35487	Simulated	Rare developmental defect during embryogenesis
16.9787	5.73412	21672	Simulated	Rare developmental defect during embryogenesis
17.2133	5.73416	26047	Simulated	Rare developmental defect during embryogenesis
17.2378	5.72917	28358	Simulated	Rare developmental defect during embryogenesis
17.2385	5.7274	27187	Simulated	Rare developmental defect during embryogenesis
17.1976	5.74017	22106	Simulated	Rare developmental defect during embryogenesis
17.2194	5.75101	24312	Simulated	Rare developmental defect during embryogenesis
17.2473	5.77582	30714	Simulated	Rare developmental defect during embryogenesis
17.2081	5.73944	10126	Simulated	Rare developmental defect during embryogenesis
17.1963	5.64538	16182	Simulated	Rare developmental defect during embryogenesis
17.2323	5.72491	26540	Simulated	Rare developmental defect during embryogenesis
17.2578	5.76963	31669	Simulated	Rare developmental defect during embryogenesis
17.2202	5.73533	16952	Simulated	Rare developmental defect during embryogenesis
17.1746	5.70468	9701	Simulated	Rare developmental defect during embryogenesis
17.2825	5.61364	16700	Simulated	Rare developmental defect during embryogenesis
17.2386	5.74699	33718	Simulated	Rare developmental defect during embryogenesis
17.2111	5.72471	28638	Simulated	Rare developmental defect during embryogenesis
17.2128	5.70516	14341	Simulated	Rare developmental defect during embryogenesis
17.1996	5.72202	38673	Simulated	Rare developmental defect during embryogenesis
17.2359	5.79662	41304	Simulated	Rare developmental defect during embryogenesis
1.45777	7.76979	7561	Simulated	Rare neurologic disease
1.35517	7.92622	6576	Simulated	Rare neurologic disease
1.44257	7.78121	15838	Simulated	Rare neurologic disease
1.20245	8.02638	36401	Simulated	Rare neurologic disease
1.27142	8.02126	35637	Simulated	Rare neurologic disease
1.15373	8.14504	25735	Simulated	Rare neurologic disease
1.23197	8.00926	10884	Simulated	Rare neurologic disease
1.10932	8.19819	29732	Simulated	Rare neurologic disease
1.4093	7.81418	18686	Simulated	Rare neurologic disease
1.23424	8.00065	8222	Simulated	Rare neurologic disease
1.42544	7.79543	9880	Simulated	Rare neurologic disease
1.28154	8.05478	33138	Simulated	Rare neurologic disease
1.25709	8.03055	19538	Simulated	Rare neurologic disease
1.18882	8.10701	19475	Simulated	Rare neurologic disease
1.35542	7.87969	24443	Simulated	Rare neurologic disease
1.36404	7.92862	11640	Simulated	Rare neurologic disease
1.15248	8.1721	21876	Simulated	Rare neurologic disease
1.32376	7.97	2395	Simulated	Rare neurologic disease
1.2096	8.10114	29413	Simulated	Rare neurologic disease
1.16863	8.08429	29886	Simulated	Rare neurologic disease
3.30594	-6.02976	15415	Simulated	Rare neurologic disease
3.33384	-6.05566	11943	Simulated	Rare neurologic disease
3.31811	-6.04211	38838	Simulated	Rare neurologic disease
3.29396	-6.01803	30039	Simulated	Rare neurologic disease
3.37544	-6.09857	27661	Simulated	Rare neurologic disease
3.32022	-6.04503	40494	Simulated	Rare neurologic disease
3.30001	-6.02497	30676	Simulated	Rare neurologic disease
3.32721	-6.05182	20706	Simulated	Rare neurologic disease
3.32776	-6.0497	31044	Simulated	Rare neurologic disease
3.32556	-6.04788	7025	Simulated	Rare neurologic disease
3.30574	-6.03053	8740	Simulated	Rare neurologic disease
3.32473	-6.03386	26605	Simulated	Rare neurologic disease
3.32836	-6.05253	33280	Simulated	Rare neurologic disease
3.33471	-6.05834	14530	Simulated	Rare neurologic disease
3.27611	-6.00054	9229	Simulated	Rare neurologic disease
3.3187	-6.04259	23241	Simulated	Rare neurologic disease
3.29355	-6.00938	24422	Simulated	Rare neurologic disease
3.33142	-6.05596	12380	Simulated	Rare neurologic disease
3.3213	-6.04578	29172	Simulated	Rare neurologic disease
3.31384	-6.03732	33793	Simulated	Rare neurologic disease
9.54233	2.35282	7322	Simulated	Rare neurologic disease
9.58109	2.31806	29252	Simulated	Rare neurologic disease
9.50536	2.34219	15506	Simulated	Rare neurologic disease
9.52539	2.38392	18992	Simulated	Rare neurologic disease
9.56168	2.332	31996	Simulated	Rare neurologic disease
9.5467	2.33161	7043	Simulated	Rare neurologic disease
9.53233	2.34846	36645	Simulated	Rare neurologic disease
9.49133	2.30107	6606	Simulated	Rare neurologic disease
9.52967	2.32457	16722	Simulated	Rare neurologic disease
9.51228	2.34344	34290	Simulated	Rare neurologic disease
9.54189	2.37505	26468	Simulated	Rare neurologic disease
9.6108	2.3089	3351	Simulated	Rare neurologic disease
9.6103	2.33144	25440	Simulated	Rare neurologic disease
9.52251	2.35051	25521	Simulated	Rare neurologic disease
9.5525	2.33016	22440	Simulated	Rare neurologic disease
9.60263	2.31838	35800	Simulated	Rare neurologic disease
9.55247	2.3287	32355	Simulated	Rare neurologic disease
9.49433	2.36724	41644	Simulated	Rare neurologic disease
9.5711	2.36704	6943	Simulated	Rare neurologic disease
9.58653	2.32246	16623	Simulated	Rare neurologic disease
6.97943	0.950347	26449	Simulated	Rare neurologic disease
6.89537	0.787852	3628	Simulated	Rare neurologic disease
7.02583	0.970477	6322	Simulated	Rare neurologic disease
6.96141	0.963582	42179	Simulated	Rare neurologic disease
6.99894	0.937658	1942	Simulated	Rare neurologic disease
6.98774	0.934328	9769	Simulated	Rare neurologic disease
6.97136	0.911739	6212	Simulated	Rare neurologic disease
6.99962	0.947681	32391	Simulated	Rare neurologic disease
6.95745	0.88909	12840	Simulated	Rare neurologic disease
6.98145	0.897089	28035	Simulated	Rare neurologic disease
7.00765	0.955006	30363	Simulated	Rare neurologic disease
7.01017	0.930873	14333	Simulated	Rare neurologic disease
6.96673	0.894641	25431	Simulated	Rare neurologic disease
6.95801	0.903002	34744	Simulated	Rare neurologic disease
6.9655	0.912944	17884	Simulated	Rare neurologic disease
7.00869	0.946051	5124	Simulated	Rare neurologic disease
6.99997	0.922735	34145	Simulated	Rare neurologic disease
7.02634	0.970258	31590	Simulated	Rare neurologic disease
7.0109	0.957687	24959	Simulated	Rare neurologic disease
6.94104	0.970046	6102	Simulated	Rare neurologic disease
13.7911	10.6686	5558	Simulated	Rare developmental defect during embryogenesis
13.8623	10.6213	41492	Simulated	Rare developmental defect during embryogenesis
13.8055	10.6553	35052	Simulated	Rare developmental defect during embryogenesis
13.832	10.6836	37462	Simulated	Rare developmental defect during embryogenesis
13.8241	10.6781	14290	Simulated	Rare developmental defect during embryogenesis
13.7967	10.6814	3187	Simulated	Rare developmental defect during embryogenesis
13.8138	10.6207	22475	Simulated	Rare developmental defect during embryogenesis
13.7961	10.6413	40744	Simulated	Rare developmental defect during embryogenesis
13.7922	10.6348	6235	Simulated	Rare developmental defect during embryogenesis
13.8349	10.6214	27554	Simulated	Rare developmental defect during embryogenesis
13.7537	10.6702	22982	Simulated	Rare developmental defect during embryogenesis
9.13686	-0.336132	24568	Simulated	Rare developmental defect during embryogenesis
13.8106	10.6643	7211	Simulated	Rare developmental defect during embryogenesis
13.7922	10.6539	20495	Simulated	Rare developmental defect during embryogenesis
13.7671	10.6238	31208	Simulated	Rare developmental defect during embryogenesis
13.8169	10.6166	13907	Simulated	Rare developmental defect during embryogenesis
13.8096	10.6635	29664	Simulated	Rare developmental defect during embryogenesis
13.7986	10.6507	27014	Simulated	Rare developmental defect during embryogenesis
13.7973	10.6459	38023	Simulated	Rare developmental defect during embryogenesis
13.7954	10.6454	18329	Simulated	Rare developmental defect during embryogenesis
12.6899	12.253	28568	Simulated	Rare neurologic disease
12.702	12.2682	40608	Simulated	Rare neurologic disease
12.6692	12.245	37398	Simulated	Rare neurologic disease
12.7229	12.2943	16612	Simulated	Rare neurologic disease
12.6717	12.243	9705	Simulated	Rare neurologic disease
12.7095	12.2818	3162	Simulated	Rare neurologic disease
12.7186	12.2932	38561	Simulated	Rare neurologic disease
12.7201	12.2931	18225	Simulated	Rare neurologic disease
12.719	12.2917	7010	Simulated	Rare neurologic disease
12.7035	12.2816	31006	Simulated	Rare neurologic disease
12.7085	12.2821	5878	Simulated	Rare neurologic disease
12.7216	12.296	8609	Simulated	Rare neurologic disease
12.7215	12.2807	2944	Simulated	Rare neurologic disease
12.7105	12.2838	25640	Simulated	Rare neurologic disease
12.7218	12.2922	36217	Simulated	Rare neurologic disease
12.6838	12.2581	9437	Simulated	Rare neurologic disease
12.6991	12.2732	41287	Simulated	Rare neurologic disease
12.7128	12.2855	1272	Simulated	Rare neurologic disease
12.6839	12.2591	857	Simulated	Rare neurologic disease
12.7059	12.2811	11251	Simulated	Rare neurologic disease
16.0684	-0.41378	31961	Simulated	Rare developmental defect during embryogenesis
16.1147	-0.370877	40682	Simulated	Rare developmental defect during embryogenesis
16.084	-0.404272	9710	Simulated	Rare developmental defect during embryogenesis
16.4562	-0.0565561	8327	Simulated	Rare developmental defect during embryogenesis
16.1871	-0.26816	14475	Simulated	Rare developmental defect during embryogenesis
16.078	-0.397385	19152	Simulated	Rare developmental defect during embryogenesis
16.1175	-0.379066	11654	Simulated	Rare developmental defect during embryogenesis
16.2023	-0.279091	33386	Simulated	Rare developmental defect during embryogenesis
16.0881	-0.389268	13205	Simulated	Rare developmental defect during embryogenesis
16.4285	-0.0553533	4172	Simulated	Rare developmental defect during embryogenesis
16.4378	-0.0517527	37389	Simulated	Rare developmental defect during embryogenesis
16.1154	-0.369581	20195	Simulated	Rare developmental defect during embryogenesis
16.1968	-0.0981151	25764	Simulated	Rare developmental defect during embryogenesis
16.4791	-0.026106	20188	Simulated	Rare developmental defect during embryogenesis
16.1293	-0.294203	19737	Simulated	Rare developmental defect during embryogenesis
16.4333	-0.0287964	14967	Simulated	Rare developmental defect during embryogenesis
16.4247	-0.015628	20779	Simulated	Rare developmental defect during embryogenesis
16.2279	-0.245752	42473	Simulated	Rare developmental defect during embryogenesis
16.1171	-0.349882	2173	Simulated	Rare developmental defect during embryogenesis
16.4332	-0.0563303	32408	Simulated	Rare developmental defect during embryogenesis
10.8217	4.71486	3607	Simulated	Rare neurologic disease
10.8338	4.78811	5142	Simulated	Rare neurologic disease
10.9283	4.85068	12050	Simulated	Rare neurologic disease
10.8463	4.80816	41762	Simulated	Rare neurologic disease
11.0291	4.91186	30302	Simulated	Rare neurologic disease
10.8189	4.82724	15870	Simulated	Rare neurologic disease
10.9096	4.85907	32326	Simulated	Rare neurologic disease
10.9422	4.86198	1938	Simulated	Rare neurologic disease
10.8335	4.80895	34181	Simulated	Rare neurologic disease
10.4083	4.778	28634	Simulated	Rare neurologic disease
10.7887	4.8258	13968	Simulated	Rare neurologic disease
10.7651	4.75333	30292	Simulated	Rare neurologic disease
10.8074	4.70225	7311	Simulated	Rare neurologic disease
10.8395	4.79634	1385	Simulated	Rare neurologic disease
10.8916	4.90198	11690	Simulated	Rare neurologic disease
10.9216	4.64866	23212	Simulated	Rare neurologic disease
10.7467	4.79594	26487	Simulated	Rare neurologic disease
10.8267	4.82217	11328	Simulated	Rare neurologic disease
10.8138	4.77352	738	Simulated	Rare neurologic disease
10.8707	4.80174	14031	Simulated	Rare neurologic disease
14.7489	15.9167	31624	Simulated	Rare developmental defect during embryogenesis
14.7581	15.9053	19231	Simulated	Rare developmental defect during embryogenesis
14.7549	15.9129	5139	Simulated	Rare developmental defect during embryogenesis
14.753	15.9136	3555	Simulated	Rare developmental defect during embryogenesis
14.7469	15.9221	23567	Simulated	Rare developmental defect during embryogenesis
14.7588	15.9071	25351	Simulated	Rare developmental defect during embryogenesis
14.7323	15.8818	9983	Simulated	Rare developmental defect during embryogenesis
14.7248	15.9411	32208	Simulated	Rare developmental defect during embryogenesis
14.7213	15.9452	13348	Simulated	Rare developmental defect during embryogenesis
14.7706	15.8953	41775	Simulated	Rare developmental defect during embryogenesis
14.7485	15.9181	16677	Simulated	Rare developmental defect during embryogenesis
14.7627	15.8981	37411	Simulated	Rare developmental defect during embryogenesis
14.76	15.9046	15409	Simulated	Rare developmental defect during embryogenesis
14.7433	15.9178	23731	Simulated	Rare developmental defect during embryogenesis
14.7342	15.9301	34039	Simulated	Rare developmental defect during embryogenesis
14.7492	15.916	15365	Simulated	Rare developmental defect during embryogenesis
14.7522	15.9126	20474	Simulated	Rare developmental defect during embryogenesis
14.7649	15.9009	31651	Simulated	Rare developmental defect during embryogenesis
14.7713	15.8919	12668	Simulated	Rare developmental defect during embryogenesis
14.7646	15.9029	37067	Simulated	Rare developmental defect during embryogenesis
9.43544	4.68071	19218	Simulated	Rare neurologic disease
9.68935	4.9296	38296	Simulated	Rare neurologic disease
9.37381	4.78245	30335	Simulated	Rare neurologic disease
9.20675	4.94565	4054	Simulated	Rare neurologic disease
9.22709	4.92998	21161	Simulated	Rare neurologic disease
9.51555	4.81485	3773	Simulated	Rare neurologic disease
9.29108	4.98027	458	Simulated	Rare neurologic disease
9.35325	4.83087	26361	Simulated	Rare neurologic disease
9.46539	4.92723	5493	Simulated	Rare neurologic disease
9.68764	4.83639	23226	Simulated	Rare neurologic disease
9.61357	4.93268	40082	Simulated	Rare neurologic disease
9.53843	4.9127	3799	Simulated	Rare neurologic disease
10.097	4.86783	9381	Simulated	Rare neurologic disease
9.51717	4.91129	9877	Simulated	Rare neurologic disease
9.45675	4.72099	11653	Simulated	Rare neurologic disease
9.4614	4.9234	22339	Simulated	Rare neurologic disease
9.23057	4.97785	8522	Simulated	Rare neurologic disease
9.30125	4.90777	19945	Simulated	Rare neurologic disease
9.7068	4.90202	5704	Simulated	Rare neurologic disease
9.22491	4.94977	906	Simulated	Rare neurologic disease
16.2716	-3.06191	11330	Simulated	Rare neurologic disease
16.1804	-2.86654	41902	Simulated	Rare neurologic disease
16.2671	-3.34	31484	Simulated	Rare neurologic disease
16.1664	-2.83013	256	Simulated	Rare neurologic disease
12.3376	19.6499	37638	Simulated	Rare neurologic disease
12.5084	19.8288	27512	Simulated	Rare neurologic disease
-6.84515	6.87551	35939	Simulated	Rare neurologic disease
16.1871	-2.84842	30341	Simulated	Rare neurologic disease
-7.00196	6.71495	12086	Simulated	Rare neurologic disease
12.4622	19.7816	24624	Simulated	Rare neurologic disease
13.3708	1.9302	6030	Simulated	Rare neurologic disease
16.4718	-3.07039	10341	Simulated	Rare neurologic disease
16.2227	-3.34211	5767	Simulated	Rare neurologic disease
16.2055	-3.38392	33733	Simulated	Rare neurologic disease
-7.02351	6.68831	37320	Simulated	Rare neurologic disease
12.418	19.7344	35947	Simulated	Rare neurologic disease
12.4256	19.7429	23812	Simulated	Rare neurologic disease
-6.95966	6.75937	20064	Simulated	Rare neurologic disease
16.4262	-3.08818	5344	Simulated	Rare neurologic disease
-6.94011	6.79584	16667	Simulated	Rare neurologic disease
12.1922	5.16069	16174	Simulated	Rare neurologic disease
12.2222	5.16957	32248	Simulated	Rare neurologic disease
12.2004	5.17639	26419	Simulated	Rare neurologic disease
12.1929	5.13068	24133	Simulated	Rare neurologic disease
12.1386	5.21938	18683	Simulated	Rare neurologic disease
12.1809	5.17323	10867	Simulated	Rare neurologic disease
12.1682	5.14381	3307	Simulated	Rare neurologic disease
12.1899	5.19507	24333	Simulated	Rare neurologic disease
12.1629	5.1665	40318	Simulated	Rare neurologic disease
12.1981	5.16936	42446	Simulated	Rare neurologic disease
12.1998	5.15401	13535	Simulated	Rare neurologic disease
12.1262	5.17702	12885	Simulated	Rare neurologic disease
12.2057	5.1754	6552	Simulated	Rare neurologic disease
12.2188	5.18902	28231	Simulated	Rare neurologic disease
12.1676	5.14275	9524	Simulated	Rare neurologic disease
12.1788	5.18005	36795	Simulated	Rare neurologic disease
12.1635	5.14201	40153	Simulated	Rare neurologic disease
12.1732	5.14877	23912	Simulated	Rare neurologic disease
12.1983	5.18795	35408	Simulated	Rare neurologic disease
12.1593	5.19649	29154	Simulated	Rare neurologic disease
9.33645	8.11775	12321	Simulated	Rare neurologic disease
8.89134	7.96959	22003	Simulated	Rare neurologic disease
9.18462	7.76783	15519	Simulated	Rare neurologic disease
9.18377	7.68122	40785	Simulated	Rare neurologic disease
9.14762	7.57496	5892	Simulated	Rare neurologic disease
9.12615	7.73845	36575	Simulated	Rare neurologic disease
9.10832	7.77213	23179	Simulated	Rare neurologic disease
9.39391	8.14719	20477	Simulated	Rare neurologic disease
9.12151	7.51956	39754	Simulated	Rare neurologic disease
9.16359	7.65505	24627	Simulated	Rare neurologic disease
9.20484	7.66038	28144	Simulated	Rare neurologic disease
9.33777	8.06793	38061	Simulated	Rare neurologic disease
9.35393	8.13398	34323	Simulated	Rare neurologic disease
9.34815	8.09855	42441	Simulated	Rare neurologic disease
8.89667	7.92764	13107	Simulated	Rare neurologic disease
9.27049	7.83881	21109	Simulated	Rare neurologic disease
9.18613	7.6905	11453	Simulated	Rare neurologic disease
8.88732	7.94038	4593	Simulated	Rare neurologic disease
8.89637	7.96567	23439	Simulated	Rare neurologic disease
9.14177	7.54328	28807	Simulated	Rare neurologic disease
12.3909	19.7072	35947	Simulated	Rare neurologic disease
-7.02878	6.68693	37320	Simulated	Rare neurologic disease
-6.99268	6.72515	12086	Simulated	Rare neurologic disease
12.5159	19.8359	27512	Simulated	Rare neurologic disease
16.2271	-3.38621	31484	Simulated	Rare neurologic disease
16.4123	-3.0926	5344	Simulated	Rare neurologic disease
12.4612	19.7808	24624	Simulated	Rare neurologic disease
16.2961	-3.07991	11330	Simulated	Rare neurologic disease
12.354	19.6714	23812	Simulated	Rare neurologic disease
16.1609	-2.81341	30341	Simulated	Rare neurologic disease
16.228	-3.35247	33733	Simulated	Rare neurologic disease
16.5035	-3.09657	10341	Simulated	Rare neurologic disease
-6.94962	6.76846	20064	Simulated	Rare neurologic disease
-6.8779	6.84335	35939	Simulated	Rare neurologic disease
13.3707	1.92892	6030	Simulated	Rare neurologic disease
16.2116	-3.37746	5767	Simulated	Rare neurologic disease
12.3773	19.6902	37638	Simulated	Rare neurologic disease
-6.91432	6.80562	16667	Simulated	Rare neurologic disease
16.1839	-2.86219	41902	Simulated	Rare neurologic disease
16.1363	-2.82224	256	Simulated	Rare neurologic disease
11.914	-0.730215	23302	Simulated	Rare developmental defect during embryogenesis
11.9062	-0.658952	29829	Simulated	Rare developmental defect during embryogenesis
11.8695	-0.687629	28009	Simulated	Rare developmental defect during embryogenesis
11.8692	-0.706294	20017	Simulated	Rare developmental defect during embryogenesis
11.9177	-0.71835	25246	Simulated	Rare developmental defect during embryogenesis
11.8858	-0.722376	42467	Simulated	Rare developmental defect during embryogenesis
11.865	-0.681318	24625	Simulated	Rare developmental defect during embryogenesis
11.8324	-0.783011	3201	Simulated	Rare developmental defect during embryogenesis
11.8789	-0.701486	19734	Simulated	Rare developmental defect during embryogenesis
11.9185	-0.669622	25582	Simulated	Rare developmental defect during embryogenesis
11.873	-0.699567	16466	Simulated	Rare developmental defect during embryogenesis
11.9	-0.670441	33237	Simulated	Rare developmental defect during embryogenesis
11.8517	-0.717382	36602	Simulated	Rare developmental defect during embryogenesis
11.8947	-0.677805	35101	Simulated	Rare developmental defect during embryogenesis
11.8707	-0.696958	40204	Simulated	Rare developmental defect during embryogenesis
11.8706	-0.689399	23546	Simulated	Rare developmental defect during embryogenesis
11.8662	-0.695374	5826	Simulated	Rare developmental defect during embryogenesis
11.8701	-0.714072	8953	Simulated	Rare developmental defect during embryogenesis
11.9064	-0.674076	25573	Simulated	Rare developmental defect during embryogenesis
11.8905	-0.708855	39437	Simulated	Rare developmental defect during embryogenesis
16.8832	8.75	11804	Simulated	Rare developmental defect during embryogenesis
16.8818	8.74886	19376	Simulated	Rare developmental defect during embryogenesis
16.957	8.8128	32287	Simulated	Rare developmental defect during embryogenesis
16.9076	8.76382	22193	Simulated	Rare developmental defect during embryogenesis
16.916	8.77099	42143	Simulated	Rare developmental defect during embryogenesis
16.9097	8.77411	26018	Simulated	Rare developmental defect during embryogenesis
16.923	8.7805	24939	Simulated	Rare developmental defect during embryogenesis
16.9199	8.77856	12030	Simulated	Rare developmental defect during embryogenesis
16.8823	8.74928	35896	Simulated	Rare developmental defect during embryogenesis
16.9166	8.78279	12076	Simulated	Rare developmental defect during embryogenesis
16.9112	8.77525	27818	Simulated	Rare developmental defect during embryogenesis
16.8881	8.75629	37422	Simulated	Rare developmental defect during embryogenesis
16.8943	8.76411	32225	Simulated	Rare developmental defect during embryogenesis
16.8934	8.76399	1296	Simulated	Rare developmental defect during embryogenesis
16.8843	8.76215	13631	Simulated	Rare developmental defect during embryogenesis
16.9085	8.77368	11699	Simulated	Rare developmental defect during embryogenesis
16.8767	8.74839	18752	Simulated	Rare developmental defect during embryogenesis
16.9095	8.77202	17077	Simulated	Rare developmental defect during embryogenesis
16.893	8.75717	13429	Simulated	Rare developmental defect during embryogenesis
16.9187	8.75341	23525	Simulated	Rare developmental defect during embryogenesis
-0.548051	-0.518572	30153	Simulated	Rare inborn errors of metabolism
-0.633988	-0.604957	37266	Simulated	Rare inborn errors of metabolism
-0.780253	-0.745521	12733	Simulated	Rare inborn errors of metabolism
-0.943842	-0.916555	27951	Simulated	Rare inborn errors of metabolism
-0.741679	-0.77228	31601	Simulated	Rare inborn errors of metabolism
-0.783215	-0.760729	34498	Simulated	Rare inborn errors of metabolism
-1.00998	-0.985594	9879	Simulated	Rare inborn errors of metabolism
-0.738931	-0.711305	8257	Simulated	Rare inborn errors of metabolism
-0.56619	-0.536796	24310	Simulated	Rare inborn errors of metabolism
-0.591798	-0.563041	1509	Simulated	Rare inborn errors of metabolism
-0.743992	-0.716796	4180	Simulated	Rare inborn errors of metabolism
-0.98586	-0.958298	31094	Simulated	Rare inborn errors of metabolism
-0.553502	-0.525348	40879	Simulated	Rare inborn errors of metabolism
-0.76356	-0.739286	19142	Simulated	Rare inborn errors of metabolism
-0.567833	-0.539444	12352	Simulated	Rare inborn errors of metabolism
-0.805304	-0.781521	12125	Simulated	Rare inborn errors of metabolism
-0.940936	-0.914563	13295	Simulated	Rare inborn errors of metabolism
-0.744236	-0.712887	25893	Simulated	Rare inborn errors of metabolism
-0.990253	-0.966627	34365	Simulated	Rare inborn errors of metabolism
-1.092	-1.06597	19109	Simulated	Rare inborn errors of metabolism
-0.959958	-0.934181	31094	Simulated	Rare inborn errors of metabolism
-0.858043	-0.834353	12125	Simulated	Rare inborn errors of metabolism
-0.589932	-0.56284	40879	Simulated	Rare inborn errors of metabolism
-0.984712	-0.959474	34365	Simulated	Rare inborn errors of metabolism
-0.611633	-0.581867	24310	Simulated	Rare inborn errors of metabolism
-0.959144	-0.931552	27951	Simulated	Rare inborn errors of metabolism
-0.927045	-0.900602	13295	Simulated	Rare inborn errors of metabolism
-0.802717	-0.778821	19142	Simulated	Rare inborn errors of metabolism
-0.750115	-0.719224	25893	Simulated	Rare inborn errors of metabolism
-0.955871	-0.930011	19109	Simulated	Rare inborn errors of metabolism
-0.794746	-0.744846	12733	Simulated	Rare inborn errors of metabolism
-0.824831	-0.803502	31601	Simulated	Rare inborn errors of metabolism
-0.58547	-0.557589	30153	Simulated	Rare inborn errors of metabolism
-0.757033	-0.730332	4180	Simulated	Rare inborn errors of metabolism
-0.611579	-0.583087	12352	Simulated	Rare inborn errors of metabolism
-1.04929	-1.02347	9879	Simulated	Rare inborn errors of metabolism
-0.636192	-0.607302	37266	Simulated	Rare inborn errors of metabolism
-0.777636	-0.755165	34498	Simulated	Rare inborn errors of metabolism
-0.592002	-0.563411	1509	Simulated	Rare inborn errors of metabolism
-0.732718	-0.705315	8257	Simulated	Rare inborn errors of metabolism
16.6281	17.4258	39908	Simulated	Rare endocrine disease
16.6467	17.4422	38070	Simulated	Rare endocrine disease
16.5921	17.389	14212	Simulated	Rare endocrine disease
16.6471	17.4418	22465	Simulated	Rare endocrine disease
16.6321	17.4298	37660	Simulated	Rare endocrine disease
16.6478	17.4431	3684	Simulated	Rare endocrine disease
16.6681	17.467	26478	Simulated	Rare endocrine disease
16.6402	17.4374	9775	Simulated	Rare endocrine disease
16.6457	17.4454	6279	Simulated	Rare endocrine disease
16.639	17.435	30889	Simulated	Rare endocrine disease
16.686	17.4805	10991	Simulated	Rare endocrine disease
16.6287	17.4246	24626	Simulated	Rare endocrine disease
16.6749	17.4707	41191	Simulated	Rare endocrine disease
16.6209	17.4229	40213	Simulated	Rare endocrine disease
16.6445	17.4397	13299	Simulated	Rare endocrine disease
16.674	17.4654	42671	Simulated	Rare endocrine disease
16.5593	17.3579	36998	Simulated	Rare endocrine disease
16.6369	17.4335	6266	Simulated	Rare endocrine disease
16.6246	17.4224	1788	Simulated	Rare endocrine disease
16.6381	17.4246	24745	Simulated	Rare endocrine disease
13.4099	3.5474	3779	Simulated	Rare neurologic disease
13.4783	3.56121	25250	Simulated	Rare neurologic disease
12.9332	3.99458	39504	Simulated	Rare neurologic disease
13.4479	3.54361	22473	Simulated	Rare neurologic disease
13.4623	3.60446	25906	Simulated	Rare neurologic disease
13.4151	3.54085	7797	Simulated	Rare neurologic disease
13.0517	3.46099	2772	Simulated	Rare neurologic disease
13.4173	3.57031	6207	Simulated	Rare neurologic disease
13.38	3.50982	34320	Simulated	Rare neurologic disease
13.4615	3.55999	22790	Simulated	Rare neurologic disease
13.4384	3.57795	11176	Simulated	Rare neurologic disease
13.4443	3.58166	38168	Simulated	Rare neurologic disease
13.4464	3.56041	35777	Simulated	Rare neurologic disease
13.4234	3.55088	23985	Simulated	Rare neurologic disease
13.3755	3.53945	10267	Simulated	Rare neurologic disease
13.4187	3.56369	40762	Simulated	Rare neurologic disease
13.3396	3.68619	6508	Simulated	Rare neurologic disease
13.223	3.24304	3002	Simulated	Rare neurologic disease
13.4729	3.57149	9161	Simulated	Rare neurologic disease
13.4895	3.53915	7291	Simulated	Rare neurologic disease
18.5669	7.23395	33064	Simulated	Rare bone disease
18.9052	7.54484	17869	Simulated	Rare bone disease
19.0644	7.39555	18495	Simulated	Rare bone disease
18.8976	7.64773	29887	Simulated	Rare bone disease
19.1114	7.35085	41795	Simulated	Rare bone disease
19.0997	7.36563	5564	Simulated	Rare bone disease
18.8614	7.65437	12504	Simulated	Rare bone disease
18.8424	7.44182	11454	Simulated	Rare bone disease
18.8788	7.50325	20606	Simulated	Rare bone disease
19.0415	7.39401	21559	Simulated	Rare bone disease
18.9347	7.52325	33816	Simulated	Rare bone disease
18.7344	7.45658	6359	Simulated	Rare bone disease
18.874	7.67399	40924	Simulated	Rare bone disease
18.9238	7.51103	5685	Simulated	Rare bone disease
18.894	7.53793	10275	Simulated	Rare bone disease
18.6915	7.34689	22613	Simulated	Rare bone disease
18.7718	7.46275	32726	Simulated	Rare bone disease
18.9395	7.60743	20453	Simulated	Rare bone disease
18.7562	7.39647	8055	Simulated	Rare bone disease
18.9199	7.55499	38243	Simulated	Rare bone disease
-5.7296	14.2064	26767	Simulated	Rare systemic or rheumatologic disease
-4.17166	13.6069	7603	Simulated	Rare systemic or rheumatologic disease
-4.21151	13.6348	30712	Simulated	Rare systemic or rheumatologic disease
-4.10745	13.5492	13734	Simulated	Rare systemic or rheumatologic disease
-6.01178	13.9475	987	Simulated	Rare systemic or rheumatologic disease
-5.95203	14.3134	36762	Simulated	Rare systemic or rheumatologic disease
-5.86674	14.3312	17104	Simulated	Rare systemic or rheumatologic disease
-5.98588	13.9835	32779	Simulated	Rare systemic or rheumatologic disease
-6.04397	14.4716	7415	Simulated	Rare systemic or rheumatologic disease
-5.79953	14.0471	17633	Simulated	Rare systemic or rheumatologic disease
-5.94744	14.3627	26460	Simulated	Rare systemic or rheumatologic disease
-6.03311	13.9525	21324	Simulated	Rare systemic or rheumatologic disease
-5.8399	13.9823	37230	Simulated	Rare systemic or rheumatologic disease
-5.92211	14.2868	5741	Simulated	Rare systemic or rheumatologic disease
-5.87522	14.3263	21633	Simulated	Rare systemic or rheumatologic disease
-5.75545	14.1758	21397	Simulated	Rare systemic or rheumatologic disease
-4.09951	13.5519	967	Simulated	Rare systemic or rheumatologic disease
-5.99733	13.9655	31638	Simulated	Rare systemic or rheumatologic disease
-4.11686	13.5605	20142	Simulated	Rare systemic or rheumatologic disease
-5.99512	13.9723	35189	Simulated	Rare systemic or rheumatologic disease
4.92517	5.50201	24451	Simulated	Rare developmental defect during embryogenesis
4.6442	5.45502	21393	Simulated	Rare developmental defect during embryogenesis
4.59157	5.21724	3887	Simulated	Rare developmental defect during embryogenesis
4.81379	5.40482	144	Simulated	Rare developmental defect during embryogenesis
4.76165	5.39549	123	Simulated	Rare developmental defect during embryogenesis
4.72188	5.45035	4145	Simulated	Rare developmental defect during embryogenesis
4.67269	5.49748	27486	Simulated	Rare developmental defect during embryogenesis
4.66655	5.5105	32047	Simulated	Rare developmental defect during embryogenesis
4.67088	5.52041	21843	Simulated	Rare developmental defect during embryogenesis
4.85202	5.51743	39251	Simulated	Rare developmental defect during embryogenesis
4.80597	5.40751	27020	Simulated	Rare developmental defect during embryogenesis
4.68074	5.4795	23507	Simulated	Rare developmental defect during embryogenesis
4.68777	5.47873	39890	Simulated	Rare developmental defect during embryogenesis
4.81367	5.50569	17141	Simulated	Rare developmental defect during embryogenesis
4.60121	5.22266	24618	Simulated	Rare developmental defect during embryogenesis
4.61507	5.44441	15669	Simulated	Rare developmental defect during embryogenesis
4.79248	5.32241	32455	Simulated	Rare developmental defect during embryogenesis
4.77505	5.34091	40586	Simulated	Rare developmental defect during embryogenesis
4.65259	5.52241	21536	Simulated	Rare developmental defect during embryogenesis
4.65572	5.56832	17637	Simulated	Rare developmental defect during embryogenesis
3.96878	18.1711	12799	Simulated	Rare bone disease
4.18069	18.4105	10029	Simulated	Rare bone disease
4.17873	18.4081	41509	Simulated	Rare bone disease
4.01034	18.213	23263	Simulated	Rare bone disease
4.0336	18.2499	37081	Simulated	Rare bone disease
3.98635	18.1172	35350	Simulated	Rare bone disease
4.13786	18.3727	2064	Simulated	Rare bone disease
4.03648	18.2484	11851	Simulated	Rare bone disease
4.08662	18.3069	28897	Simulated	Rare bone disease
3.90824	18.0316	23449	Simulated	Rare bone disease
3.89363	18.1307	13066	Simulated	Rare bone disease
4.04995	18.2698	24199	Simulated	Rare bone disease
3.87531	18.0997	31142	Simulated	Rare bone disease
4.11874	18.3449	27116	Simulated	Rare bone disease
4.00367	18.1946	26639	Simulated	Rare bone disease
4.04315	18.2441	2534	Simulated	Rare bone disease
4.0088	18.1994	20091	Simulated	Rare bone disease
4.10462	18.3306	9259	Simulated	Rare bone disease
4.09954	18.3256	36668	Simulated	Rare bone disease
4.16374	18.395	15403	Simulated	Rare bone disease
12.0157	2.11431	40716	Simulated	Rare neurologic disease
12.0335	2.11605	3605	Simulated	Rare neurologic disease
12.0303	2.10247	26248	Simulated	Rare neurologic disease
12.0415	2.1195	32303	Simulated	Rare neurologic disease
12.0466	2.07417	40347	Simulated	Rare neurologic disease
11.9779	2.07742	41786	Simulated	Rare neurologic disease
12.023	2.10642	22360	Simulated	Rare neurologic disease
12.0182	2.08963	25871	Simulated	Rare neurologic disease
12.0355	2.1334	12587	Simulated	Rare neurologic disease
12.0301	2.08379	3098	Simulated	Rare neurologic disease
12.0382	2.11717	18774	Simulated	Rare neurologic disease
12.0011	2.07248	19506	Simulated	Rare neurologic disease
12.0602	2.1545	32886	Simulated	Rare neurologic disease
12.0331	2.1116	7860	Simulated	Rare neurologic disease
12.0209	2.11135	6933	Simulated	Rare neurologic disease
12.0346	2.11989	23166	Simulated	Rare neurologic disease
11.9642	2.06595	40341	Simulated	Rare neurologic disease
12.049	2.12558	11521	Simulated	Rare neurologic disease
12.0064	2.10108	27255	Simulated	Rare neurologic disease
12.1033	2.17583	34954	Simulated	Rare neurologic disease
16.1755	-2.85443	41902	Simulated	Rare neurologic disease
-7.05169	6.66476	37320	Simulated	Rare neurologic disease
-6.85595	6.86444	35939	Simulated	Rare neurologic disease
16.217	-3.38449	33733	Simulated	Rare neurologic disease
16.2266	-3.37364	31484	Simulated	Rare neurologic disease
12.3404	19.6522	37638	Simulated	Rare neurologic disease
12.4985	19.8187	27512	Simulated	Rare neurologic disease
12.3674	19.6845	23812	Simulated	Rare neurologic disease
16.4475	-3.06051	10341	Simulated	Rare neurologic disease
16.299	-3.05171	11330	Simulated	Rare neurologic disease
13.3689	1.92892	6030	Simulated	Rare neurologic disease
16.3978	-3.07423	5344	Simulated	Rare neurologic disease
12.3812	19.6973	35947	Simulated	Rare neurologic disease
16.1824	-2.84979	30341	Simulated	Rare neurologic disease
-6.92647	6.79195	20064	Simulated	Rare neurologic disease
-6.99245	6.72471	12086	Simulated	Rare neurologic disease
-6.87011	6.84937	16667	Simulated	Rare neurologic disease
12.4587	19.7781	24624	Simulated	Rare neurologic disease
16.1683	-2.83786	256	Simulated	Rare neurologic disease
16.1915	-3.3343	5767	Simulated	Rare neurologic disease
11.4141	8.58047	20514	Simulated	Rare neurologic disease
11.4376	8.55642	10222	Simulated	Rare neurologic disease
11.3759	8.62574	32181	Simulated	Rare neurologic disease
11.3913	8.62519	13768	Simulated	Rare neurologic disease
11.4022	8.58627	23443	Simulated	Rare neurologic disease
11.4106	8.56851	24610	Simulated	Rare neurologic disease
11.3901	8.6126	7246	Simulated	Rare neurologic disease
11.3971	8.59393	38519	Simulated	Rare neurologic disease
11.4	8.59599	27120	Simulated	Rare neurologic disease
11.4198	8.58374	19387	Simulated	Rare neurologic disease
11.3968	8.58344	37387	Simulated	Rare neurologic disease
11.3302	8.68034	19026	Simulated	Rare neurologic disease
11.3831	8.60898	3007	Simulated	Rare neurologic disease
11.4308	8.54638	41866	Simulated	Rare neurologic disease
11.4384	8.63181	5391	Simulated	Rare neurologic disease
11.373	8.57133	18832	Simulated	Rare neurologic disease
11.3758	8.57419	28212	Simulated	Rare neurologic disease
11.4127	8.52253	5795	Simulated	Rare neurologic disease
11.4016	8.62762	7033	Simulated	Rare neurologic disease
11.3954	8.5973	32576	Simulated	Rare neurologic disease
11.5611	5.06037	33849	Simulated	Rare neurologic disease
11.6135	5.06801	20364	Simulated	Rare neurologic disease
11.5768	5.0618	32588	Simulated	Rare neurologic disease
11.6463	5.10098	39665	Simulated	Rare neurologic disease
11.6009	5.07073	29869	Simulated	Rare neurologic disease
11.6698	5.104	28075	Simulated	Rare neurologic disease
11.8871	5.11801	1707	Simulated	Rare neurologic disease
11.6357	5.12226	5126	Simulated	Rare neurologic disease
11.6236	5.09134	9733	Simulated	Rare neurologic disease
11.6254	5.08844	8521	Simulated	Rare neurologic disease
11.5471	5.03765	18743	Simulated	Rare neurologic disease
11.5548	5.07487	26811	Simulated	Rare neurologic disease
11.8015	5.07811	27091	Simulated	Rare neurologic disease
11.6707	5.10252	12422	Simulated	Rare neurologic disease
11.5963	5.08765	34981	Simulated	Rare neurologic disease
11.6499	5.11213	5953	Simulated	Rare neurologic disease
11.6145	5.09693	22931	Simulated	Rare neurologic disease
11.5819	5.08322	24699	Simulated	Rare neurologic disease
11.6007	5.07641	33644	Simulated	Rare neurologic disease
11.7158	5.11923	29142	Simulated	Rare neurologic disease
-2.85758	7.76884	34963	Simulated	Rare bone disease
-2.87977	7.68319	25516	Simulated	Rare bone disease
-2.87971	7.73923	26370	Simulated	Rare bone disease
-2.87606	7.746	29235	Simulated	Rare bone disease
-2.85198	7.77377	24161	Simulated	Rare bone disease
-2.85664	7.76352	13610	Simulated	Rare bone disease
-2.85986	7.71048	33803	Simulated	Rare bone disease
-2.91293	7.72437	13553	Simulated	Rare bone disease
-2.87985	7.74467	4667	Simulated	Rare bone disease
-2.90857	7.70972	27095	Simulated	Rare bone disease
-2.91332	7.70872	14694	Simulated	Rare bone disease
-2.91232	7.78633	40130	Simulated	Rare bone disease
-2.9257	7.6875	10563	Simulated	Rare bone disease
-2.87357	7.711	33279	Simulated	Rare bone disease
-2.85549	7.76362	15563	Simulated	Rare bone disease
-2.94414	7.67858	35898	Simulated	Rare bone disease
-2.86889	7.75717	16644	Simulated	Rare bone disease
-2.90245	7.72514	28128	Simulated	Rare bone disease
-2.84315	7.73495	24480	Simulated	Rare bone disease
-2.89046	7.72437	2555	Simulated	Rare bone disease
10.839	3.8579	13453	Simulated	Rare neurologic disease
10.9401	3.78	17408	Simulated	Rare neurologic disease
10.9183	3.77784	13571	Simulated	Rare neurologic disease
10.9553	3.86027	19873	Simulated	Rare neurologic disease
10.9071	3.78956	12484	Simulated	Rare neurologic disease
10.9778	3.80826	12308	Simulated	Rare neurologic disease
10.9532	3.72569	4709	Simulated	Rare neurologic disease
10.8815	3.83207	37907	Simulated	Rare neurologic disease
10.8965	3.80539	13807	Simulated	Rare neurologic disease
10.9183	3.80711	6784	Simulated	Rare neurologic disease
10.8393	3.87148	32197	Simulated	Rare neurologic disease
10.896	3.81018	28675	Simulated	Rare neurologic disease
10.938	3.78219	20739	Simulated	Rare neurologic disease
10.8906	3.82762	38972	Simulated	Rare neurologic disease
10.96	3.7744	17660	Simulated	Rare neurologic disease
10.9569	3.75431	5887	Simulated	Rare neurologic disease
10.9156	3.79494	9938	Simulated	Rare neurologic disease
11.0404	3.71803	38175	Simulated	Rare neurologic disease
16.1783	-0.0585767	33801	Simulated	Rare neurologic disease
10.8791	3.82402	41071	Simulated	Rare neurologic disease
15.2102	2.62876	36864	Simulated	Rare neurologic disease
14.8712	2.37674	40672	Simulated	Rare neurologic disease
14.9117	2.36075	36236	Simulated	Rare neurologic disease
14.9843	2.41562	23930	Simulated	Rare neurologic disease
14.937	2.36127	11150	Simulated	Rare neurologic disease
15.166	2.55557	4805	Simulated	Rare neurologic disease
15.1751	2.42212	11010	Simulated	Rare neurologic disease
14.9195	2.24216	16115	Simulated	Rare neurologic disease
15.014	2.34864	6895	Simulated	Rare neurologic disease
14.6842	2.49916	25519	Simulated	Rare neurologic disease
14.6892	2.52173	15184	Simulated	Rare neurologic disease
14.7147	2.54242	29357	Simulated	Rare neurologic disease
14.6754	2.62643	38736	Simulated	Rare neurologic disease
14.913	2.24303	30618	Simulated	Rare neurologic disease
14.5811	2.62169	40461	Simulated	Rare neurologic disease
15.0716	2.46103	40236	Simulated	Rare neurologic disease
14.9798	2.46904	16767	Simulated	Rare neurologic disease
14.7245	2.49819	17584	Simulated	Rare neurologic disease
15.1092	2.4737	10898	Simulated	Rare neurologic disease
14.9756	2.41882	7370	Simulated	Rare neurologic disease
11.9635	-8.80245	15808	Simulated	Rare ophthalmic disorder
12.058	-8.89353	5295	Simulated	Rare ophthalmic disorder
12.0988	-8.92171	36274	Simulated	Rare ophthalmic disorder
12.1676	-8.99332	26860	Simulated	Rare ophthalmic disorder
12.1491	-8.99197	39243	Simulated	Rare ophthalmic disorder
12.0102	-8.84915	23084	Simulated	Rare ophthalmic disorder
12.1385	-8.95932	19359	Simulated	Rare ophthalmic disorder
12.1753	-8.96715	11642	Simulated	Rare ophthalmic disorder
12.1429	-9.00148	33927	Simulated	Rare ophthalmic disorder
12.1106	-8.95696	22958	Simulated	Rare ophthalmic disorder
12.1381	-8.97423	7223	Simulated	Rare ophthalmic disorder
12.0503	-8.88739	29355	Simulated	Rare ophthalmic disorder
12.1894	-9.02855	19440	Simulated	Rare ophthalmic disorder
12.1921	-9.0092	20662	Simulated	Rare ophthalmic disorder
12.0223	-8.85801	35081	Simulated	Rare ophthalmic disorder
12.1256	-8.95862	619	Simulated	Rare ophthalmic disorder
11.9166	-8.75425	9214	Simulated	Rare ophthalmic disorder
12.1643	-8.99505	36495	Simulated	Rare ophthalmic disorder
12.0787	-8.91175	4414	Simulated	Rare ophthalmic disorder
12.1178	-8.96369	1990	Simulated	Rare ophthalmic disorder
9.18036	7.69223	11453	Simulated	Rare neurologic disease
9.18807	7.76312	15519	Simulated	Rare neurologic disease
9.22884	7.79666	21109	Simulated	Rare neurologic disease
9.21409	7.64218	40785	Simulated	Rare neurologic disease
9.35659	8.10165	42441	Simulated	Rare neurologic disease
9.13317	7.70206	36575	Simulated	Rare neurologic disease
8.91947	7.94269	4593	Simulated	Rare neurologic disease
9.3795	8.13447	20477	Simulated	Rare neurologic disease
9.13412	7.51133	39754	Simulated	Rare neurologic disease
9.09137	7.79243	23179	Simulated	Rare neurologic disease
9.24216	7.66272	24627	Simulated	Rare neurologic disease
8.90245	7.93984	13107	Simulated	Rare neurologic disease
9.17067	7.56383	28807	Simulated	Rare neurologic disease
9.1232	7.54623	5892	Simulated	Rare neurologic disease
9.35401	8.13161	34323	Simulated	Rare neurologic disease
9.33861	8.07575	38061	Simulated	Rare neurologic disease
9.34418	8.13015	12321	Simulated	Rare neurologic disease
8.89607	7.96604	23439	Simulated	Rare neurologic disease
8.95547	7.95466	22003	Simulated	Rare neurologic disease
9.19599	7.67503	28144	Simulated	Rare neurologic disease
8.87471	-0.381067	39006	Simulated	Rare developmental defect during embryogenesis
8.85925	-0.406068	11401	Simulated	Rare developmental defect during embryogenesis
9.02586	-0.232604	25618	Simulated	Rare developmental defect during embryogenesis
8.86834	-0.429984	5913	Simulated	Rare developmental defect during embryogenesis
8.88506	-0.582256	15553	Simulated	Rare developmental defect during embryogenesis
8.97998	-0.298873	18659	Simulated	Rare developmental defect during embryogenesis
8.95244	-0.494242	4748	Simulated	Rare developmental defect during embryogenesis
8.86613	-0.551314	7635	Simulated	Rare developmental defect during embryogenesis
8.93071	-0.435146	33155	Simulated	Rare developmental defect during embryogenesis
9.01741	-0.585	3765	Simulated	Rare developmental defect during embryogenesis
9.02123	-0.269162	51	Simulated	Rare developmental defect during embryogenesis
8.85094	-0.578129	25371	Simulated	Rare developmental defect during embryogenesis
8.99272	-0.239445	25522	Simulated	Rare developmental defect during embryogenesis
8.8917	-0.461556	29945	Simulated	Rare developmental defect during embryogenesis
8.85907	-0.503801	11005	Simulated	Rare developmental defect during embryogenesis
8.97714	-0.232241	40607	Simulated	Rare developmental defect during embryogenesis
8.78705	-0.611258	16715	Simulated	Rare developmental defect during embryogenesis
8.96555	-0.522311	26899	Simulated	Rare developmental defect during embryogenesis
8.97309	-0.648457	18143	Simulated	Rare developmental defect during embryogenesis
9.05139	-0.206577	31687	Simulated	Rare developmental defect during embryogenesis
16.2156	3.91634	18780	Simulated	Rare neurologic disease
16.2099	3.89424	24953	Simulated	Rare neurologic disease
16.1995	3.90849	18707	Simulated	Rare neurologic disease
16.2082	3.85129	30327	Simulated	Rare neurologic disease
16.3657	3.84022	28033	Simulated	Rare neurologic disease
16.2111	3.89514	16002	Simulated	Rare neurologic disease
16.2822	3.92805	7639	Simulated	Rare neurologic disease
16.2682	3.86067	39073	Simulated	Rare neurologic disease
16.1646	3.95285	165	Simulated	Rare neurologic disease
16.2416	3.96034	14164	Simulated	Rare neurologic disease
16.256	3.89936	12097	Simulated	Rare neurologic disease
16.2116	3.88827	11060	Simulated	Rare neurologic disease
16.2653	3.88536	22926	Simulated	Rare neurologic disease
16.146	3.78927	25783	Simulated	Rare neurologic disease
16.2147	3.9019	25286	Simulated	Rare neurologic disease
16.2038	3.8944	34201	Simulated	Rare neurologic disease
16.2202	3.92826	22136	Simulated	Rare neurologic disease
16.1849	4.05742	8083	Simulated	Rare neurologic disease
16.1856	3.97909	35648	Simulated	Rare neurologic disease
16.1373	3.94778	10855	Simulated	Rare neurologic disease
15.5099	3.58123	13354	Simulated	Rare developmental defect during embryogenesis
15.4855	3.58971	28789	Simulated	Rare developmental defect during embryogenesis
15.4938	3.55136	31233	Simulated	Rare developmental defect during embryogenesis
15.4832	3.54364	22700	Simulated	Rare developmental defect during embryogenesis
15.4647	3.59722	18207	Simulated	Rare developmental defect during embryogenesis
15.5392	3.5259	5819	Simulated	Rare developmental defect during embryogenesis
15.4619	3.58655	19437	Simulated	Rare developmental defect during embryogenesis
15.5013	3.53998	15336	Simulated	Rare developmental defect during embryogenesis
15.5014	3.55028	20219	Simulated	Rare developmental defect during embryogenesis
15.524	3.54157	18113	Simulated	Rare developmental defect during embryogenesis
15.5118	3.54567	5463	Simulated	Rare developmental defect during embryogenesis
15.517	3.53009	20312	Simulated	Rare developmental defect during embryogenesis
15.4823	3.54161	39828	Simulated	Rare developmental defect during embryogenesis
15.523	3.4588	7902	Simulated	Rare developmental defect during embryogenesis
15.4908	3.55772	36397	Simulated	Rare developmental defect during embryogenesis
15.4638	3.57871	39281	Simulated	Rare developmental defect during embryogenesis
15.4982	3.56802	4899	Simulated	Rare developmental defect during embryogenesis
15.678	3.60293	21518	Simulated	Rare developmental defect during embryogenesis
15.5096	3.56974	22295	Simulated	Rare developmental defect during embryogenesis
15.4867	3.57902	8166	Simulated	Rare developmental defect during embryogenesis
22.9178	5.47907	38600	Simulated	Rare developmental defect during embryogenesis
22.9611	5.43261	24426	Simulated	Rare developmental defect during embryogenesis
22.9544	5.44163	32505	Simulated	Rare developmental defect during embryogenesis
22.9615	5.43488	3670	Simulated	Rare developmental defect during embryogenesis
22.9162	5.48013	36486	Simulated	Rare developmental defect during embryogenesis
22.9269	5.46905	39596	Simulated	Rare developmental defect during embryogenesis
22.9455	5.45065	13296	Simulated	Rare developmental defect during embryogenesis
22.9277	5.46687	12813	Simulated	Rare developmental defect during embryogenesis
22.9174	5.47806	34743	Simulated	Rare developmental defect during embryogenesis
22.9234	5.47886	41710	Simulated	Rare developmental defect during embryogenesis
22.9383	5.45811	15615	Simulated	Rare developmental defect during embryogenesis
22.8929	5.50353	23268	Simulated	Rare developmental defect during embryogenesis
22.9282	5.46852	2144	Simulated	Rare developmental defect during embryogenesis
22.9334	5.46297	31396	Simulated	Rare developmental defect during embryogenesis
22.934	5.46249	39726	Simulated	Rare developmental defect during embryogenesis
22.9448	5.4515	4211	Simulated	Rare developmental defect during embryogenesis
22.9587	5.43595	40704	Simulated	Rare developmental defect during embryogenesis
22.9386	5.45545	19840	Simulated	Rare developmental defect during embryogenesis
22.9102	5.48569	4156	Simulated	Rare developmental defect during embryogenesis
22.9637	5.43247	27698	Simulated	Rare developmental defect during embryogenesis
3.90028	11.9315	42095	Simulated	Rare neurologic disease
3.88394	11.9279	31734	Simulated	Rare neurologic disease
3.84817	11.9529	30562	Simulated	Rare neurologic disease
3.88981	11.9748	1642	Simulated	Rare neurologic disease
3.88096	11.9732	11273	Simulated	Rare neurologic disease
3.86344	11.9746	4467	Simulated	Rare neurologic disease
3.87422	11.9596	17106	Simulated	Rare neurologic disease
3.87006	11.97	1853	Simulated	Rare neurologic disease
3.87809	11.9583	37256	Simulated	Rare neurologic disease
3.86733	11.9715	12792	Simulated	Rare neurologic disease
3.90257	11.93	25350	Simulated	Rare neurologic disease
3.84964	11.9383	34419	Simulated	Rare neurologic disease
3.86564	11.9592	140	Simulated	Rare neurologic disease
3.86064	11.9734	6029	Simulated	Rare neurologic disease
3.85187	11.9784	27024	Simulated	Rare neurologic disease
3.87697	11.9491	29968	Simulated	Rare neurologic disease
3.89534	11.9362	37901	Simulated	Rare neurologic disease
3.87711	11.9593	2930	Simulated	Rare neurologic disease
3.86646	11.9446	24546	Simulated	Rare neurologic disease
3.87791	11.9595	28327	Simulated	Rare neurologic disease
7.76511	9.56217	1903	Simulated	Rare neurologic disease
8.12007	9.15402	11326	Simulated	Rare neurologic disease
7.87453	9.43599	4323	Simulated	Rare neurologic disease
8.16939	9.10326	27527	Simulated	Rare neurologic disease
7.79776	9.52907	29369	Simulated	Rare neurologic disease
7.7854	9.5323	22060	Simulated	Rare neurologic disease
7.99473	9.30412	27424	Simulated	Rare neurologic disease
7.77712	9.54144	41250	Simulated	Rare neurologic disease
8.21302	9.05155	34218	Simulated	Rare neurologic disease
7.87803	9.42999	5902	Simulated	Rare neurologic disease
7.88501	9.42924	13294	Simulated	Rare neurologic disease
7.86312	9.45899	28683	Simulated	Rare neurologic disease
7.78887	9.57071	9853	Simulated	Rare neurologic disease
7.89163	9.40262	23037	Simulated	Rare neurologic disease
8.16446	9.10269	27718	Simulated	Rare neurologic disease
8.16516	9.10018	7498	Simulated	Rare neurologic disease
8.16733	9.10091	1253	Simulated	Rare neurologic disease
7.86514	9.43808	14299	Simulated	Rare neurologic disease
7.81171	9.50592	1054	Simulated	Rare neurologic disease
7.78254	9.55032	23249	Simulated	Rare neurologic disease
10.3966	4.80767	7605	Simulated	Rare neurologic disease
10.3485	4.83809	40106	Simulated	Rare neurologic disease
10.2868	4.80287	5381	Simulated	Rare neurologic disease
10.359	4.85642	4398	Simulated	Rare neurologic disease
10.3445	4.86008	17497	Simulated	Rare neurologic disease
10.205	4.86145	28549	Simulated	Rare neurologic disease
10.3218	4.86686	37743	Simulated	Rare neurologic disease
10.3277	4.87025	41712	Simulated	Rare neurologic disease
10.3248	4.87875	6732	Simulated	Rare neurologic disease
10.3449	4.8714	38249	Simulated	Rare neurologic disease
10.283	4.9111	40203	Simulated	Rare neurologic disease
10.3218	4.87615	2195	Simulated	Rare neurologic disease
10.3021	4.8785	17883	Simulated	Rare neurologic disease
10.3208	4.88391	26529	Simulated	Rare neurologic disease
10.3212	4.84742	40780	Simulated	Rare neurologic disease
10.3504	4.85492	15399	Simulated	Rare neurologic disease
10.3172	4.85704	5372	Simulated	Rare neurologic disease
10.3406	4.88987	18251	Simulated	Rare neurologic disease
10.3391	4.83985	2714	Simulated	Rare neurologic disease
10.3451	4.86359	34923	Simulated	Rare neurologic disease
11.0948	-4.26022	13318	Simulated	Rare immune disease
11.1535	-4.29524	11393	Simulated	Rare immune disease
11.0982	-4.108	37043	Simulated	Rare immune disease
11.1276	-4.31228	19829	Simulated	Rare immune disease
11.1254	-4.31177	25015	Simulated	Rare immune disease
11.1511	-4.32369	25148	Simulated	Rare immune disease
11.1826	-4.21061	5375	Simulated	Rare immune disease
11.133	-4.29733	3739	Simulated	Rare immune disease
11.0989	-4.34515	42136	Simulated	Rare immune disease
11.1325	-4.31276	36173	Simulated	Rare immune disease
11.1375	-4.29877	11364	Simulated	Rare immune disease
11.1402	-4.3042	6165	Simulated	Rare immune disease
11.0984	-4.33331	39263	Simulated	Rare immune disease
11.1105	-4.3359	8878	Simulated	Rare immune disease
11.1272	-4.32272	8063	Simulated	Rare immune disease
11.1003	-4.34149	1528	Simulated	Rare immune disease
11.1507	-4.28954	3085	Simulated	Rare immune disease
11.116	-4.2967	23706	Simulated	Rare immune disease
11.1355	-4.30414	1647	Simulated	Rare immune disease
11.1295	-4.31183	4208	Simulated	Rare immune disease
16.1749	-2.86155	30341	Simulated	Rare neurologic disease
16.4588	-3.07013	10341	Simulated	Rare neurologic disease
-6.87296	6.84766	35939	Simulated	Rare neurologic disease
16.4305	-3.07464	5344	Simulated	Rare neurologic disease
12.3795	19.6923	37638	Simulated	Rare neurologic disease
-6.95746	6.76986	20064	Simulated	Rare neurologic disease
12.4057	19.7229	23812	Simulated	Rare neurologic disease
16.2979	-3.0802	11330	Simulated	Rare neurologic disease
12.4062	19.7221	35947	Simulated	Rare neurologic disease
-6.8894	6.82921	16667	Simulated	Rare neurologic disease
12.4942	19.8141	27512	Simulated	Rare neurologic disease
16.201	-3.38809	33733	Simulated	Rare neurologic disease
12.4666	19.7853	24624	Simulated	Rare neurologic disease
16.1601	-2.8442	256	Simulated	Rare neurologic disease
16.2058	-2.88474	41902	Simulated	Rare neurologic disease
16.2285	-3.37761	31484	Simulated	Rare neurologic disease
13.3713	1.92696	6030	Simulated	Rare neurologic disease
16.2286	-3.34157	5767	Simulated	Rare neurologic disease
-7.01618	6.70136	12086	Simulated	Rare neurologic disease
-7.05205	6.66392	37320	Simulated	Rare neurologic disease
3.90424	18.1282	31142	Simulated	Rare bone disease
4.01717	18.2086	20091	Simulated	Rare bone disease
3.88646	18.0177	23449	Simulated	Rare bone disease
3.97729	18.1683	26639	Simulated	Rare bone disease
4.1222	18.3481	9259	Simulated	Rare bone disease
4.08366	18.3107	27116	Simulated	Rare bone disease
3.92778	18.1286	12799	Simulated	Rare bone disease
4.08803	18.3142	36668	Simulated	Rare bone disease
4.01715	18.2323	37081	Simulated	Rare bone disease
3.88093	18.1162	13066	Simulated	Rare bone disease
4.00179	18.222	28897	Simulated	Rare bone disease
4.18817	18.4202	15403	Simulated	Rare bone disease
4.11806	18.3472	2064	Simulated	Rare bone disease
4.03182	18.244	11851	Simulated	Rare bone disease
4.05981	18.2796	24199	Simulated	Rare bone disease
4.00155	18.2014	2534	Simulated	Rare bone disease
4.12811	18.3573	41509	Simulated	Rare bone disease
4.05996	18.2643	23263	Simulated	Rare bone disease
4.13773	18.3672	10029	Simulated	Rare bone disease
3.91286	18.0697	35350	Simulated	Rare bone disease
-0.102487	5.88702	9025	Simulated	Rare developmental defect during embryogenesis
-0.17008	5.81306	39875	Simulated	Rare developmental defect during embryogenesis
-0.188592	5.80742	28415	Simulated	Rare developmental defect during embryogenesis
-0.121711	5.83133	13940	Simulated	Rare developmental defect during embryogenesis
-0.015839	5.92087	19166	Simulated	Rare developmental defect during embryogenesis
-0.185499	5.80071	32608	Simulated	Rare developmental defect during embryogenesis
0.000727775	5.89781	1835	Simulated	Rare developmental defect during embryogenesis
-0.244689	5.86512	28313	Simulated	Rare developmental defect during embryogenesis
-0.0677381	5.8363	29023	Simulated	Rare developmental defect during embryogenesis
-0.185797	5.77306	27842	Simulated	Rare developmental defect during embryogenesis
-0.288203	5.8893	10428	Simulated	Rare developmental defect during embryogenesis
-0.227422	5.87361	26318	Simulated	Rare developmental defect during embryogenesis
-0.211158	5.83554	16412	Simulated	Rare developmental defect during embryogenesis
-0.024045	5.75157	36662	Simulated	Rare developmental defect during embryogenesis
-0.169266	5.82596	7779	Simulated	Rare developmental defect during embryogenesis
-0.172238	5.83318	16059	Simulated	Rare developmental defect during embryogenesis
-0.18252	5.82879	14560	Simulated	Rare developmental defect during embryogenesis
-0.149134	5.82374	8503	Simulated	Rare developmental defect during embryogenesis
-0.186264	5.78824	21730	Simulated	Rare developmental defect during embryogenesis
-0.132884	5.85902	28418	Simulated	Rare developmental defect during embryogenesis
24.3189	3.68634	15714	Simulated	Rare developmental defect during embryogenesis
24.287	3.71643	5358	Simulated	Rare developmental defect during embryogenesis
24.3337	3.67123	28456	Simulated	Rare developmental defect during embryogenesis
24.3155	3.68935	17524	Simulated	Rare developmental defect during embryogenesis
24.2872	3.71701	33085	Simulated	Rare developmental defect during embryogenesis
24.3224	3.6823	32932	Simulated	Rare developmental defect during embryogenesis
24.3112	3.69361	18975	Simulated	Rare developmental defect during embryogenesis
24.3431	3.66195	39587	Simulated	Rare developmental defect during embryogenesis
24.315	3.6912	6627	Simulated	Rare developmental defect during embryogenesis
24.3101	3.69523	37400	Simulated	Rare developmental defect during embryogenesis
24.3156	3.68911	12816	Simulated	Rare developmental defect during embryogenesis
24.3136	3.68918	20468	Simulated	Rare developmental defect during embryogenesis
24.3414	3.65921	31655	Simulated	Rare developmental defect during embryogenesis
24.29	3.71528	42673	Simulated	Rare developmental defect during embryogenesis
24.3424	3.66252	2727	Simulated	Rare developmental defect during embryogenesis
24.311	3.69406	22730	Simulated	Rare developmental defect during embryogenesis
24.3092	3.69562	39070	Simulated	Rare developmental defect during embryogenesis
24.3107	3.69453	18820	Simulated	Rare developmental defect during embryogenesis
24.3128	3.69044	17368	Simulated	Rare developmental defect during embryogenesis
24.3133	3.68979	3395	Simulated	Rare developmental defect during embryogenesis
4.65389	9.59409	33186	Simulated	Rare developmental defect during embryogenesis
4.66206	9.58802	28476	Simulated	Rare developmental defect during embryogenesis
4.67584	9.57639	19952	Simulated	Rare developmental defect during embryogenesis
4.65112	9.59944	31625	Simulated	Rare developmental defect during embryogenesis
4.63642	9.6135	19014	Simulated	Rare developmental defect during embryogenesis
4.65738	9.59099	18452	Simulated	Rare developmental defect during embryogenesis
4.65715	9.58711	38017	Simulated	Rare developmental defect during embryogenesis
4.68694	9.55831	9169	Simulated	Rare developmental defect during embryogenesis
4.67021	9.59372	7474	Simulated	Rare developmental defect during embryogenesis
4.64941	9.59963	18284	Simulated	Rare developmental defect during embryogenesis
4.67464	9.56625	42266	Simulated	Rare developmental defect during embryogenesis
4.65182	9.5981	5147	Simulated	Rare developmental defect during embryogenesis
4.63688	9.60795	41559	Simulated	Rare developmental defect during embryogenesis
4.65955	9.58996	39423	Simulated	Rare developmental defect during embryogenesis
4.63443	9.61357	29572	Simulated	Rare developmental defect during embryogenesis
4.63685	9.61154	7073	Simulated	Rare developmental defect during embryogenesis
4.64149	9.6099	16313	Simulated	Rare developmental defect during embryogenesis
4.65845	9.58649	25991	Simulated	Rare developmental defect during embryogenesis
4.65974	9.58787	33485	Simulated	Rare developmental defect during embryogenesis
4.64089	9.60719	1254	Simulated	Rare developmental defect during embryogenesis
7.78959	9.54268	23249	Simulated	Rare neurologic disease
7.93667	9.37606	13294	Simulated	Rare neurologic disease
7.77097	9.5455	1054	Simulated	Rare neurologic disease
8.17587	9.09188	1253	Simulated	Rare neurologic disease
8.14846	9.12078	27718	Simulated	Rare neurologic disease
7.99482	9.30493	27424	Simulated	Rare neurologic disease
7.8654	9.44135	5902	Simulated	Rare neurologic disease
7.82598	9.49153	41250	Simulated	Rare neurologic disease
7.88678	9.42418	4323	Simulated	Rare neurologic disease
7.91897	9.40348	14299	Simulated	Rare neurologic disease
8.16964	9.09426	7498	Simulated	Rare neurologic disease
7.84252	9.45721	23037	Simulated	Rare neurologic disease
8.19804	9.07055	34218	Simulated	Rare neurologic disease
8.18003	9.0906	27527	Simulated	Rare neurologic disease
7.7923	9.53392	1903	Simulated	Rare neurologic disease
7.85198	9.47129	28683	Simulated	Rare neurologic disease
7.78193	9.54409	29369	Simulated	Rare neurologic disease
7.8427	9.47192	22060	Simulated	Rare neurologic disease
8.11665	9.15876	11326	Simulated	Rare neurologic disease
7.80246	9.52624	9853	Simulated	Rare neurologic disease
-4.20356	13.627	30712	Simulated	Rare systemic or rheumatologic disease
-6.01081	13.9257	987	Simulated	Rare systemic or rheumatologic disease
-5.87559	14.2748	21633	Simulated	Rare systemic or rheumatologic disease
-4.15646	13.5908	7603	Simulated	Rare systemic or rheumatologic disease
-5.89219	14.3035	5741	Simulated	Rare systemic or rheumatologic disease
-5.84781	13.998	37230	Simulated	Rare systemic or rheumatologic disease
-5.97126	14.0448	32779	Simulated	Rare systemic or rheumatologic disease
-4.10533	13.5497	13734	Simulated	Rare systemic or rheumatologic disease
-5.98327	13.9778	35189	Simulated	Rare systemic or rheumatologic disease
-5.86766	14.3415	17104	Simulated	Rare systemic or rheumatologic disease
-5.94837	14.0085	31638	Simulated	Rare systemic or rheumatologic disease
-5.99527	14.3966	7415	Simulated	Rare systemic or rheumatologic disease
-6.00937	13.9669	21324	Simulated	Rare systemic or rheumatologic disease
-5.74022	14.1996	21397	Simulated	Rare systemic or rheumatologic disease
-5.70297	14.2271	26767	Simulated	Rare systemic or rheumatologic disease
-5.81076	14.0493	17633	Simulated	Rare systemic or rheumatologic disease
-5.94822	14.3691	26460	Simulated	Rare systemic or rheumatologic disease
-4.11378	13.5593	967	Simulated	Rare systemic or rheumatologic disease
-5.89496	14.2946	36762	Simulated	Rare systemic or rheumatologic disease
-4.11683	13.5607	20142	Simulated	Rare systemic or rheumatologic disease
15.0838	1.45106	21281	Simulated	Rare neurologic disease
15.116	1.40631	21709	Simulated	Rare neurologic disease
15.1532	1.48641	12607	Simulated	Rare neurologic disease
15.0881	1.45453	29693	Simulated	Rare neurologic disease
15.1188	1.48582	10521	Simulated	Rare neurologic disease
15.0885	1.51459	35371	Simulated	Rare neurologic disease
15.0678	1.41979	25291	Simulated	Rare neurologic disease
15.0825	1.48011	38623	Simulated	Rare neurologic disease
15.0875	1.4503	41183	Simulated	Rare neurologic disease
15.0794	1.46361	22612	Simulated	Rare neurologic disease
15.1439	1.55329	16018	Simulated	Rare neurologic disease
15.0997	1.46727	19225	Simulated	Rare neurologic disease
15.2144	1.90722	14924	Simulated	Rare neurologic disease
15.0728	1.3968	569	Simulated	Rare neurologic disease
15.0778	1.42809	28254	Simulated	Rare neurologic disease
15.1043	1.44023	41662	Simulated	Rare neurologic disease
15.1088	1.48516	36534	Simulated	Rare neurologic disease
15.1235	1.49126	17277	Simulated	Rare neurologic disease
15.0855	1.5107	14668	Simulated	Rare neurologic disease
15.0628	1.53549	5222	Simulated	Rare neurologic disease
16.2325	4.7184	25059	Simulated	Rare inborn errors of metabolism
16.2453	4.70083	19191	Simulated	Rare inborn errors of metabolism
16.2481	4.72208	25864	Simulated	Rare inborn errors of metabolism
16.2289	4.7459	40810	Simulated	Rare inborn errors of metabolism
16.2238	4.7463	5383	Simulated	Rare inborn errors of metabolism
16.2277	4.72922	21227	Simulated	Rare inborn errors of metabolism
16.2208	4.72884	27455	Simulated	Rare inborn errors of metabolism
16.2221	4.72038	17375	Simulated	Rare inborn errors of metabolism
16.199	4.77223	16	Simulated	Rare inborn errors of metabolism
16.1907	4.76229	20476	Simulated	Rare inborn errors of metabolism
16.2287	4.75514	40495	Simulated	Rare inborn errors of metabolism
16.2138	4.74848	13022	Simulated	Rare inborn errors of metabolism
16.3049	4.76992	25891	Simulated	Rare inborn errors of metabolism
16.2664	4.77273	27272	Simulated	Rare inborn errors of metabolism
16.2501	4.71931	30667	Simulated	Rare inborn errors of metabolism
16.2088	4.75212	32069	Simulated	Rare inborn errors of metabolism
16.2055	4.72296	4461	Simulated	Rare inborn errors of metabolism
16.1973	4.70522	11310	Simulated	Rare inborn errors of metabolism
16.2226	4.73599	4166	Simulated	Rare inborn errors of metabolism
16.2338	4.74015	13150	Simulated	Rare inborn errors of metabolism
15.6982	10.2491	4490	Simulated	Rare systemic or rheumatologic disease
15.6798	10.1517	1436	Simulated	Rare systemic or rheumatologic disease
15.6457	10.1791	40217	Simulated	Rare systemic or rheumatologic disease
15.6703	10.1522	15471	Simulated	Rare systemic or rheumatologic disease
15.6437	10.1849	31701	Simulated	Rare systemic or rheumatologic disease
15.632	10.1707	34335	Simulated	Rare systemic or rheumatologic disease
15.6391	10.1674	24763	Simulated	Rare systemic or rheumatologic disease
15.6016	10.1538	3813	Simulated	Rare systemic or rheumatologic disease
15.6405	10.1909	14428	Simulated	Rare systemic or rheumatologic disease
15.638	10.1937	2129	Simulated	Rare systemic or rheumatologic disease
15.6292	10.1635	10901	Simulated	Rare systemic or rheumatologic disease
15.6551	10.1926	12774	Simulated	Rare systemic or rheumatologic disease
15.6491	10.1825	7047	Simulated	Rare systemic or rheumatologic disease
15.645	10.1833	20957	Simulated	Rare systemic or rheumatologic disease
15.6415	10.1849	32171	Simulated	Rare systemic or rheumatologic disease
15.6323	10.1729	41399	Simulated	Rare systemic or rheumatologic disease
15.657	10.1423	21577	Simulated	Rare systemic or rheumatologic disease
15.6569	10.1629	17038	Simulated	Rare systemic or rheumatologic disease
15.626	10.1889	1215	Simulated	Rare systemic or rheumatologic disease
15.6488	10.1847	23078	Simulated	Rare systemic or rheumatologic disease
26.0406	-2.69758	5256	Simulated	Rare bone disease
26.0065	-2.66328	39916	Simulated	Rare bone disease
26.0069	-2.66392	36649	Simulated	Rare bone disease
26.0548	-2.71167	23211	Simulated	Rare bone disease
26.0374	-2.69428	4772	Simulated	Rare bone disease
26.0356	-2.69245	29147	Simulated	Rare bone disease
26.0702	-2.72699	9041	Simulated	Rare bone disease
26.0809	-2.73643	41627	Simulated	Rare bone disease
26.0067	-2.6636	15436	Simulated	Rare bone disease
26.0531	-2.70984	37678	Simulated	Rare bone disease
26.0125	-2.66966	29930	Simulated	Rare bone disease
26.042	-2.69908	40568	Simulated	Rare bone disease
26.0547	-2.71168	40653	Simulated	Rare bone disease
26.0418	-2.6987	40392	Simulated	Rare bone disease
26.0343	-2.69127	5202	Simulated	Rare bone disease
26.0348	-2.69174	8618	Simulated	Rare bone disease
26.0311	-2.68793	9939	Simulated	Rare bone disease
26.0025	-2.65945	4480	Simulated	Rare bone disease
26.0721	-2.72895	28521	Simulated	Rare bone disease
26.0508	-2.70879	23927	Simulated	Rare bone disease
12.0164	3.27958	21223	Simulated	Rare neurologic disease
11.9946	3.29164	15497	Simulated	Rare neurologic disease
12.0301	3.28912	37989	Simulated	Rare neurologic disease
11.9983	3.25982	13599	Simulated	Rare neurologic disease
12.0024	3.33135	42219	Simulated	Rare neurologic disease
11.9811	3.24465	32111	Simulated	Rare neurologic disease
12.0203	3.32549	40264	Simulated	Rare neurologic disease
12.0221	3.31605	28845	Simulated	Rare neurologic disease
12.0331	3.30436	10659	Simulated	Rare neurologic disease
12.0092	3.32656	33240	Simulated	Rare neurologic disease
12.0149	3.30163	20402	Simulated	Rare neurologic disease
12.0059	3.29057	42040	Simulated	Rare neurologic disease
11.9908	3.31174	39861	Simulated	Rare neurologic disease
12.0131	3.30926	38325	Simulated	Rare neurologic disease
12.0734	3.3372	18163	Simulated	Rare neurologic disease
12.0106	3.29598	11789	Simulated	Rare neurologic disease
12.0493	3.34133	34438	Simulated	Rare neurologic disease
12.0403	3.3155	22054	Simulated	Rare neurologic disease
12.0144	3.29652	28158	Simulated	Rare neurologic disease
11.9877	3.27108	33691	Simulated	Rare neurologic disease
14.385	3.38581	12252	Simulated	Rare neurologic disease
14.3085	3.33309	18270	Simulated	Rare neurologic disease
14.3829	3.32963	5380	Simulated	Rare neurologic disease
14.3712	3.32691	170	Simulated	Rare neurologic disease
14.172	3.39167	13118	Simulated	Rare neurologic disease
14.3198	3.34215	18723	Simulated	Rare neurologic disease
14.2818	3.34152	1657	Simulated	Rare neurologic disease
14.3175	3.35912	20329	Simulated	Rare neurologic disease
14.3689	3.26668	21473	Simulated	Rare neurologic disease
14.3361	3.3653	26358	Simulated	Rare neurologic disease
14.3231	3.31465	18667	Simulated	Rare neurologic disease
14.3093	3.33927	455	Simulated	Rare neurologic disease
14.3425	3.26499	25981	Simulated	Rare neurologic disease
14.2863	3.45236	18417	Simulated	Rare neurologic disease
14.2359	3.31585	33947	Simulated	Rare neurologic disease
14.3896	3.31161	13942	Simulated	Rare neurologic disease
14.2927	3.27912	9038	Simulated	Rare neurologic disease
14.3959	3.28193	29351	Simulated	Rare neurologic disease
14.3517	3.35118	3135	Simulated	Rare neurologic disease
14.3236	3.32426	7871	Simulated	Rare neurologic disease
8.62477	2.47314	12959	Simulated	Rare neurologic disease
8.84078	2.42414	21015	Simulated	Rare neurologic disease
8.70993	2.45502	4721	Simulated	Rare neurologic disease
8.63112	2.47362	12906	Simulated	Rare neurologic disease
8.64719	2.46285	30131	Simulated	Rare neurologic disease
8.66657	2.45077	38155	Simulated	Rare neurologic disease
8.61702	2.45796	37341	Simulated	Rare neurologic disease
8.59931	2.47381	22139	Simulated	Rare neurologic disease
8.60091	2.46927	36432	Simulated	Rare neurologic disease
8.59275	2.47385	14941	Simulated	Rare neurologic disease
8.89181	2.4088	21419	Simulated	Rare neurologic disease
8.64144	2.44948	39076	Simulated	Rare neurologic disease
8.60566	2.47659	24085	Simulated	Rare neurologic disease
8.65612	2.45741	12370	Simulated	Rare neurologic disease
8.64707	2.49273	37122	Simulated	Rare neurologic disease
8.63355	2.4554	21268	Simulated	Rare neurologic disease
8.48245	2.35663	3213	Simulated	Rare neurologic disease
8.61961	2.41683	7959	Simulated	Rare neurologic disease
8.63408	2.43542	35324	Simulated	Rare neurologic disease
8.63965	2.46558	13918	Simulated	Rare neurologic disease
18.3652	1.89149	508	Simulated	Rare inborn errors of metabolism
18.3591	1.91743	10168	Simulated	Rare inborn errors of metabolism
18.347	1.86207	32073	Simulated	Rare inborn errors of metabolism
18.3829	1.87231	26447	Simulated	Rare inborn errors of metabolism
18.379	1.91358	28139	Simulated	Rare inborn errors of metabolism
18.3272	1.92173	26298	Simulated	Rare inborn errors of metabolism
18.3663	1.91353	37260	Simulated	Rare inborn errors of metabolism
18.3084	1.85311	17428	Simulated	Rare inborn errors of metabolism
18.3563	1.88519	26311	Simulated	Rare inborn errors of metabolism
18.3657	1.89052	32360	Simulated	Rare inborn errors of metabolism
18.3695	1.88752	35115	Simulated	Rare inborn errors of metabolism
18.4343	1.9186	26035	Simulated	Rare inborn errors of metabolism
18.3975	1.91985	15655	Simulated	Rare inborn errors of metabolism
18.4102	1.91914	15106	Simulated	Rare inborn errors of metabolism
18.3713	1.89904	24360	Simulated	Rare inborn errors of metabolism
18.3648	1.88552	38646	Simulated	Rare inborn errors of metabolism
18.326	1.8984	30789	Simulated	Rare inborn errors of metabolism
18.395	1.89106	10447	Simulated	Rare inborn errors of metabolism
18.3902	1.87209	10391	Simulated	Rare inborn errors of metabolism
18.4109	1.86947	17316	Simulated	Rare inborn errors of metabolism
13.1232	0.193744	33726	Simulated	Rare developmental defect during embryogenesis
13.1713	0.176503	30733	Simulated	Rare developmental defect during embryogenesis
13.1167	0.17772	16863	Simulated	Rare developmental defect during embryogenesis
13.0088	0.238707	25537	Simulated	Rare developmental defect during embryogenesis
13.113	0.172753	24428	Simulated	Rare developmental defect during embryogenesis
13.0597	0.229512	3810	Simulated	Rare developmental defect during embryogenesis
13.0866	0.200245	20786	Simulated	Rare developmental defect during embryogenesis
13.1129	0.221038	19003	Simulated	Rare developmental defect during embryogenesis
13.1585	0.0730758	33455	Simulated	Rare developmental defect during embryogenesis
13.1051	0.180605	17455	Simulated	Rare developmental defect during embryogenesis
13.0852	0.193081	16522	Simulated	Rare developmental defect during embryogenesis
13.1561	0.139606	7331	Simulated	Rare developmental defect during embryogenesis
13.1005	0.181381	14871	Simulated	Rare developmental defect during embryogenesis
13.0776	0.231818	33153	Simulated	Rare developmental defect during embryogenesis
13.1179	0.178043	30308	Simulated	Rare developmental defect during embryogenesis
13.0885	0.197912	15249	Simulated	Rare developmental defect during embryogenesis
13.0195	0.283651	5088	Simulated	Rare developmental defect during embryogenesis
13.1518	0.17508	14741	Simulated	Rare developmental defect during embryogenesis
13.0859	0.201761	11296	Simulated	Rare developmental defect during embryogenesis
13.1383	0.164692	3613	Simulated	Rare developmental defect during embryogenesis
11.409	-2.91717	8281	Simulated	Rare neurologic disease
11.6041	-2.49105	13219	Simulated	Rare neurologic disease
11.719	-2.33391	26815	Simulated	Rare neurologic disease
4.84015	14.4715	38084	Simulated	Rare neurologic disease
10.9543	-3.4589	12657	Simulated	Rare neurologic disease
4.83786	14.4744	10700	Simulated	Rare neurologic disease
10.9233	-3.4785	6736	Simulated	Rare neurologic disease
11.1755	-3.23028	34117	Simulated	Rare neurologic disease
11.7701	-2.2607	12649	Simulated	Rare neurologic disease
11.4286	-2.88431	5521	Simulated	Rare neurologic disease
11.2988	-3.05584	24499	Simulated	Rare neurologic disease
11.4104	-2.88016	13142	Simulated	Rare neurologic disease
10.9464	-3.47277	33601	Simulated	Rare neurologic disease
11.5265	-2.68173	39636	Simulated	Rare neurologic disease
11.1755	-3.23617	2309	Simulated	Rare neurologic disease
11.7529	-2.29652	34439	Simulated	Rare neurologic disease
11.4231	-2.89583	23401	Simulated	Rare neurologic disease
10.9966	-3.42219	10329	Simulated	Rare neurologic disease
11.6143	-2.45715	28135	Simulated	Rare neurologic disease
11.052	-3.36242	12577	Simulated	Rare neurologic disease
17.9775	4.17019	8164	Simulated	Rare neurologic disease
-0.411708	-11.881	36322	Simulated	Rare neurologic disease
-0.349015	-11.9439	29694	Simulated	Rare neurologic disease
17.9883	4.18958	41246	Simulated	Rare neurologic disease
17.4746	3.78804	5623	Simulated	Rare neurologic disease
-11.0436	5.79952	9529	Simulated	Rare neurologic disease
16.9104	2.56089	27765	Simulated	Rare neurologic disease
16.8687	2.59499	37042	Simulated	Rare neurologic disease
18.2325	4.42986	9896	Simulated	Rare neurologic disease
-11.069	5.77447	37736	Simulated	Rare neurologic disease
-0.441804	-11.8518	40935	Simulated	Rare neurologic disease
16.7282	2.72661	21484	Simulated	Rare neurologic disease
18.279	4.41725	41791	Simulated	Rare neurologic disease
16.7194	2.74957	28524	Simulated	Rare neurologic disease
18.0826	4.27205	40976	Simulated	Rare neurologic disease
16.7922	2.66148	16218	Simulated	Rare neurologic disease
18.2807	4.41911	15845	Simulated	Rare neurologic disease
18.2909	4.45565	5441	Simulated	Rare neurologic disease
-0.36933	-11.924	31019	Simulated	Rare neurologic disease
-11.077	5.76688	6512	Simulated	Rare neurologic disease
22.3611	-7.26295	9808	Simulated	Rare hematologic disease
22.389	-7.29064	18395	Simulated	Rare hematologic disease
22.3738	-7.2754	18278	Simulated	Rare hematologic disease
22.3891	-7.29071	22752	Simulated	Rare hematologic disease
22.3861	-7.28695	3978	Simulated	Rare hematologic disease
22.3733	-7.27475	21430	Simulated	Rare hematologic disease
22.372	-7.27365	21443	Simulated	Rare hematologic disease
22.3822	-7.28402	21628	Simulated	Rare hematologic disease
22.3713	-7.27271	12766	Simulated	Rare hematologic disease
22.3648	-7.26749	28471	Simulated	Rare hematologic disease
22.3764	-7.2779	8563	Simulated	Rare hematologic disease
22.3753	-7.27681	22293	Simulated	Rare hematologic disease
22.3542	-7.256	33205	Simulated	Rare hematologic disease
22.3908	-7.29249	23400	Simulated	Rare hematologic disease
22.3179	-7.21959	15401	Simulated	Rare hematologic disease
22.3625	-7.26401	29816	Simulated	Rare hematologic disease
22.3728	-7.27408	8513	Simulated	Rare hematologic disease
22.3616	-7.26297	30984	Simulated	Rare hematologic disease
22.3841	-7.28616	35289	Simulated	Rare hematologic disease
22.3958	-7.29751	14762	Simulated	Rare hematologic disease
-1.05426	-8.92622	6524	Simulated	Rare respiratory disease
-1.08335	-8.95363	1653	Simulated	Rare respiratory disease
-1.08254	-8.95437	1937	Simulated	Rare respiratory disease
-1.10791	-8.97931	33241	Simulated	Rare respiratory disease
-1.08873	-8.96433	9903	Simulated	Rare respiratory disease
-1.09886	-8.9729	26343	Simulated	Rare respiratory disease
-1.09491	-8.95868	19633	Simulated	Rare respiratory disease
-1.12352	-8.95965	10529	Simulated	Rare respiratory disease
-1.11321	-8.98312	7832	Simulated	Rare respiratory disease
-1.09051	-8.96961	36680	Simulated	Rare respiratory disease
-1.10901	-8.97972	18551	Simulated	Rare respiratory disease
-1.08577	-8.95615	41984	Simulated	Rare respiratory disease
-1.07194	-8.94246	13277	Simulated	Rare respiratory disease
-1.14795	-9.0211	19511	Simulated	Rare respiratory disease
-1.10744	-8.97943	11815	Simulated	Rare respiratory disease
-1.08075	-8.95287	19375	Simulated	Rare respiratory disease
-1.16368	-9.04075	37560	Simulated	Rare respiratory disease
-0.482207	-11.799	5984	Simulated	Rare respiratory disease
-1.11817	-8.99	13317	Simulated	Rare respiratory disease
-1.11327	-8.98411	1742	Simulated	Rare respiratory disease
18.2189	4.39155	41791	Simulated	Rare neurologic disease
17.4937	3.79852	5623	Simulated	Rare neurologic disease
-11.0603	5.78275	6512	Simulated	Rare neurologic disease
16.7179	2.73349	21484	Simulated	Rare neurologic disease
16.8655	2.59733	37042	Simulated	Rare neurologic disease
16.7231	2.73287	28524	Simulated	Rare neurologic disease
18.2558	4.41223	15845	Simulated	Rare neurologic disease
16.8157	2.63987	16218	Simulated	Rare neurologic disease
16.9387	2.53611	27765	Simulated	Rare neurologic disease
-0.360578	-11.9331	31019	Simulated	Rare neurologic disease
-0.467242	-11.8255	36322	Simulated	Rare neurologic disease
-11.0464	5.79669	9529	Simulated	Rare neurologic disease
18.03	4.21971	8164	Simulated	Rare neurologic disease
-0.329851	-11.9635	29694	Simulated	Rare neurologic disease
-0.48221	-11.8105	40935	Simulated	Rare neurologic disease
18.3058	4.46431	5441	Simulated	Rare neurologic disease
18.0404	4.2363	40976	Simulated	Rare neurologic disease
18.0651	4.26601	41246	Simulated	Rare neurologic disease
18.2269	4.46992	9896	Simulated	Rare neurologic disease
-11.0679	5.77596	37736	Simulated	Rare neurologic disease
17.043	3.61135	28577	Simulated	Rare neurologic disease
16.7018	3.3828	23724	Simulated	Rare neurologic disease
17.0024	3.58409	23853	Simulated	Rare neurologic disease
16.6594	3.38007	15212	Simulated	Rare neurologic disease
17.0204	3.62923	3386	Simulated	Rare neurologic disease
17.9631	4.20491	8275	Simulated	Rare neurologic disease
16.7887	2.84569	14248	Simulated	Rare neurologic disease
16.9832	3.62832	26615	Simulated	Rare neurologic disease
17.0201	3.61854	962	Simulated	Rare neurologic disease
16.9944	3.58341	15735	Simulated	Rare neurologic disease
17.9058	4.10729	21758	Simulated	Rare neurologic disease
16.3297	3.25264	10558	Simulated	Rare neurologic disease
17.0821	3.68908	19271	Simulated	Rare neurologic disease
16.9372	3.69337	20082	Simulated	Rare neurologic disease
16.9744	3.54163	30042	Simulated	Rare neurologic disease
17.0154	3.63702	8075	Simulated	Rare neurologic disease
17.4257	3.79335	14867	Simulated	Rare neurologic disease
16.4651	3.34554	14177	Simulated	Rare neurologic disease
16.9888	3.62684	15623	Simulated	Rare neurologic disease
16.9827	3.64946	14611	Simulated	Rare neurologic disease
10.9382	-3.47597	33601	Simulated	Rare neurologic disease
11.7562	-2.29126	26815	Simulated	Rare neurologic disease
4.8379	14.4743	10700	Simulated	Rare neurologic disease
10.9941	-3.42612	10329	Simulated	Rare neurologic disease
11.3082	-3.04708	24499	Simulated	Rare neurologic disease
10.9941	-3.41103	12657	Simulated	Rare neurologic disease
11.4337	-2.91672	23401	Simulated	Rare neurologic disease
11.3965	-2.93754	8281	Simulated	Rare neurologic disease
11.5684	-2.50767	28135	Simulated	Rare neurologic disease
4.83847	14.4737	38084	Simulated	Rare neurologic disease
11.7433	-2.30744	34439	Simulated	Rare neurologic disease
11.4078	-2.90805	5521	Simulated	Rare neurologic disease
11.0503	-3.36493	12577	Simulated	Rare neurologic disease
11.7511	-2.28513	12649	Simulated	Rare neurologic disease
11.4198	-2.89718	13142	Simulated	Rare neurologic disease
11.1646	-3.24552	2309	Simulated	Rare neurologic disease
11.5076	-2.7174	39636	Simulated	Rare neurologic disease
11.1714	-3.23623	34117	Simulated	Rare neurologic disease
11.5937	-2.49992	13219	Simulated	Rare neurologic disease
10.9923	-3.41461	6736	Simulated	Rare neurologic disease
6.29273	0.103896	22101	Simulated	Rare neurologic disease
-4.31494	-4.51158	41490	Simulated	Rare neurologic disease
6.23563	0.0563826	33029	Simulated	Rare neurologic disease
6.28765	0.105497	25461	Simulated	Rare neurologic disease
-4.34505	-4.54062	40440	Simulated	Rare neurologic disease
6.19605	0.0174314	8749	Simulated	Rare neurologic disease
-4.41746	-4.6136	1323	Simulated	Rare neurologic disease
6.18748	0.00803051	14677	Simulated	Rare neurologic disease
8.27647	2.17998	181	Simulated	Rare neurologic disease
6.21706	0.0349113	11073	Simulated	Rare neurologic disease
-4.31786	-4.51269	5910	Simulated	Rare neurologic disease
-4.40505	-4.6014	18193	Simulated	Rare neurologic disease
5.95348	-0.225596	41636	Simulated	Rare neurologic disease
5.97881	-0.198929	22774	Simulated	Rare neurologic disease
-4.25731	-4.45275	6880	Simulated	Rare neurologic disease
6.18106	0.00129718	36408	Simulated	Rare neurologic disease
5.98244	-0.19454	34765	Simulated	Rare neurologic disease
5.95736	-0.219716	20418	Simulated	Rare neurologic disease
-4.33787	-4.5336	21396	Simulated	Rare neurologic disease
-4.21911	-4.4142	33430	Simulated	Rare neurologic disease
11.9709	15.561	32856	Simulated	Rare developmental defect during embryogenesis
11.9682	15.5812	26563	Simulated	Rare developmental defect during embryogenesis
11.9737	15.5727	27039	Simulated	Rare developmental defect during embryogenesis
11.9644	15.573	19477	Simulated	Rare developmental defect during embryogenesis
11.9927	15.6224	40989	Simulated	Rare developmental defect during embryogenesis
11.9799	15.5817	41165	Simulated	Rare developmental defect during embryogenesis
11.9809	15.568	9734	Simulated	Rare developmental defect during embryogenesis
11.9657	15.5648	9226	Simulated	Rare developmental defect during embryogenesis
12.0116	15.5395	22173	Simulated	Rare developmental defect during embryogenesis
12.0063	15.6081	39568	Simulated	Rare developmental defect during embryogenesis
11.9761	15.573	37649	Simulated	Rare developmental defect during embryogenesis
11.977	15.578	30872	Simulated	Rare developmental defect during embryogenesis
11.9596	15.596	12110	Simulated	Rare developmental defect during embryogenesis
11.9936	15.5789	18594	Simulated	Rare developmental defect during embryogenesis
11.9504	15.6057	36488	Simulated	Rare developmental defect during embryogenesis
11.9507	15.6047	14407	Simulated	Rare developmental defect during embryogenesis
11.9672	15.5903	41115	Simulated	Rare developmental defect during embryogenesis
11.9523	15.5948	8018	Simulated	Rare developmental defect during embryogenesis
11.9754	15.5747	13377	Simulated	Rare developmental defect during embryogenesis
11.9624	15.5683	40482	Simulated	Rare developmental defect during embryogenesis
17.6491	12.7838	21839	Simulated	Rare developmental defect during embryogenesis
17.5716	12.7047	13012	Simulated	Rare developmental defect during embryogenesis
17.5819	12.7149	9278	Simulated	Rare developmental defect during embryogenesis
17.5902	12.7226	6219	Simulated	Rare developmental defect during embryogenesis
17.6219	12.7568	2244	Simulated	Rare developmental defect during embryogenesis
17.5967	12.7063	31111	Simulated	Rare developmental defect during embryogenesis
17.6049	12.7375	27170	Simulated	Rare developmental defect during embryogenesis
17.5814	12.7162	25383	Simulated	Rare developmental defect during embryogenesis
17.5871	12.7214	19934	Simulated	Rare developmental defect during embryogenesis
17.6008	12.7346	25710	Simulated	Rare developmental defect during embryogenesis
17.5142	12.6487	22838	Simulated	Rare developmental defect during embryogenesis
17.5773	12.7109	29082	Simulated	Rare developmental defect during embryogenesis
17.6056	12.7378	31604	Simulated	Rare developmental defect during embryogenesis
17.5735	12.7013	31870	Simulated	Rare developmental defect during embryogenesis
17.5839	12.716	33651	Simulated	Rare developmental defect during embryogenesis
17.6196	12.7529	29582	Simulated	Rare developmental defect during embryogenesis
17.6338	12.7675	1392	Simulated	Rare developmental defect during embryogenesis
17.5895	12.7219	3057	Simulated	Rare developmental defect during embryogenesis
17.5541	12.6861	66	Simulated	Rare developmental defect during embryogenesis
17.6105	12.7438	31578	Simulated	Rare developmental defect during embryogenesis
16.1966	-3.38286	33733	Simulated	Rare neurologic disease
12.3735	19.6909	23812	Simulated	Rare neurologic disease
-6.92604	6.79222	20064	Simulated	Rare neurologic disease
16.4091	-3.05935	5344	Simulated	Rare neurologic disease
12.4972	19.8171	27512	Simulated	Rare neurologic disease
-7.02263	6.69304	37320	Simulated	Rare neurologic disease
12.391	19.7099	35947	Simulated	Rare neurologic disease
16.4907	-3.06661	10341	Simulated	Rare neurologic disease
-6.90491	6.81358	16667	Simulated	Rare neurologic disease
-6.88075	6.83915	35939	Simulated	Rare neurologic disease
16.1484	-2.80326	256	Simulated	Rare neurologic disease
12.3655	19.6788	37638	Simulated	Rare neurologic disease
16.254	-3.12553	11330	Simulated	Rare neurologic disease
-6.99627	6.7212	12086	Simulated	Rare neurologic disease
16.2426	-3.31672	5767	Simulated	Rare neurologic disease
16.1541	-2.83655	41902	Simulated	Rare neurologic disease
16.2078	-2.82686	30341	Simulated	Rare neurologic disease
12.469	19.7884	24624	Simulated	Rare neurologic disease
16.2222	-3.37048	31484	Simulated	Rare neurologic disease
13.3678	1.92668	6030	Simulated	Rare neurologic disease
15.8212	5.73853	39084	Simulated	Rare developmental defect during embryogenesis
15.6568	5.9099	36483	Simulated	Rare developmental defect during embryogenesis
15.534	5.96235	6273	Simulated	Rare developmental defect during embryogenesis
15.6308	5.88686	28973	Simulated	Rare developmental defect during embryogenesis
15.5787	5.79617	10233	Simulated	Rare developmental defect during embryogenesis
15.8177	6.03516	9696	Simulated	Rare developmental defect during embryogenesis
15.6633	5.82306	18673	Simulated	Rare developmental defect during embryogenesis
15.5902	5.95453	10624	Simulated	Rare developmental defect during embryogenesis
15.5877	5.89297	13513	Simulated	Rare developmental defect during embryogenesis
15.6033	5.95326	8234	Simulated	Rare developmental defect during embryogenesis
15.6796	5.84324	5212	Simulated	Rare developmental defect during embryogenesis
15.6663	5.81871	25257	Simulated	Rare developmental defect during embryogenesis
15.679	5.84887	41211	Simulated	Rare developmental defect during embryogenesis
15.6354	5.85117	31287	Simulated	Rare developmental defect during embryogenesis
15.777	5.99332	23509	Simulated	Rare developmental defect during embryogenesis
15.7814	5.85875	26445	Simulated	Rare developmental defect during embryogenesis
15.7283	5.92012	25137	Simulated	Rare developmental defect during embryogenesis
15.6905	5.8526	8879	Simulated	Rare developmental defect during embryogenesis
15.6744	5.7935	33249	Simulated	Rare developmental defect during embryogenesis
15.7133	5.9001	8344	Simulated	Rare developmental defect during embryogenesis
16.8624	2.60146	37042	Simulated	Rare neurologic disease
-0.454677	-11.8381	40935	Simulated	Rare neurologic disease
18.0478	4.24899	41246	Simulated	Rare neurologic disease
18.2333	4.45897	9896	Simulated	Rare neurologic disease
-0.300586	-11.992	29694	Simulated	Rare neurologic disease
18.0315	4.22677	40976	Simulated	Rare neurologic disease
-11.0571	5.78584	9529	Simulated	Rare neurologic disease
18.2485	4.40779	15845	Simulated	Rare neurologic disease
-0.364439	-11.929	31019	Simulated	Rare neurologic disease
18.2455	4.41757	41791	Simulated	Rare neurologic disease
16.9254	2.55149	27765	Simulated	Rare neurologic disease
18.2759	4.43989	5441	Simulated	Rare neurologic disease
16.7271	2.69505	28524	Simulated	Rare neurologic disease
16.7293	2.72526	21484	Simulated	Rare neurologic disease
-11.0804	5.76252	6512	Simulated	Rare neurologic disease
-11.0769	5.76651	37736	Simulated	Rare neurologic disease
17.9905	4.16422	8164	Simulated	Rare neurologic disease
17.484	3.79372	5623	Simulated	Rare neurologic disease
16.762	2.69666	16218	Simulated	Rare neurologic disease
-0.442881	-11.8503	36322	Simulated	Rare neurologic disease
9.11153	-3.5576	21026	Simulated	Rare inborn errors of metabolism
9.22866	-3.46868	4762	Simulated	Rare inborn errors of metabolism
9.09065	-3.57508	7434	Simulated	Rare inborn errors of metabolism
9.06339	-3.60254	22667	Simulated	Rare inborn errors of metabolism
9.1172	-3.55101	18616	Simulated	Rare inborn errors of metabolism
9.18508	-3.49815	37759	Simulated	Rare inborn errors of metabolism
9.07984	-3.58506	34753	Simulated	Rare inborn errors of metabolism
9.10006	-3.56517	28181	Simulated	Rare inborn errors of metabolism
9.07251	-3.59341	14947	Simulated	Rare inborn errors of metabolism
9.08635	-3.58086	36054	Simulated	Rare inborn errors of metabolism
9.08313	-3.58393	29888	Simulated	Rare inborn errors of metabolism
9.07538	-3.58974	2308	Simulated	Rare inborn errors of metabolism
9.13429	-3.5335	35842	Simulated	Rare inborn errors of metabolism
9.06803	-3.59725	18127	Simulated	Rare inborn errors of metabolism
9.06983	-3.59459	6310	Simulated	Rare inborn errors of metabolism
9.04902	-3.61477	24520	Simulated	Rare inborn errors of metabolism
9.09881	-3.56833	18396	Simulated	Rare inborn errors of metabolism
9.09143	-3.57645	24766	Simulated	Rare inborn errors of metabolism
9.15189	-3.51768	803	Simulated	Rare inborn errors of metabolism
9.12188	-3.54771	10939	Simulated	Rare inborn errors of metabolism
9.37741	4.80866	26361	Simulated	Rare neurologic disease
9.4135	4.74826	19218	Simulated	Rare neurologic disease
9.30596	4.96085	458	Simulated	Rare neurologic disease
9.6308	4.89198	38296	Simulated	Rare neurologic disease
9.50731	4.89266	9877	Simulated	Rare neurologic disease
9.48694	4.79546	3773	Simulated	Rare neurologic disease
9.53212	4.93075	3799	Simulated	Rare neurologic disease
9.42722	4.94909	5493	Simulated	Rare neurologic disease
9.28953	4.95826	8522	Simulated	Rare neurologic disease
9.25542	4.92903	21161	Simulated	Rare neurologic disease
9.45081	4.73741	11653	Simulated	Rare neurologic disease
9.47221	4.92561	22339	Simulated	Rare neurologic disease
10.0536	4.87673	9381	Simulated	Rare neurologic disease
9.37423	4.78544	30335	Simulated	Rare neurologic disease
9.55578	4.93006	40082	Simulated	Rare neurologic disease
9.74311	4.90015	5704	Simulated	Rare neurologic disease
9.21422	4.94618	4054	Simulated	Rare neurologic disease
9.31556	4.91945	19945	Simulated	Rare neurologic disease
9.21671	4.96112	906	Simulated	Rare neurologic disease
9.67287	4.85142	23226	Simulated	Rare neurologic disease
-0.695838	-0.669757	42084	Simulated	Rare inborn errors of metabolism
-0.817786	-0.792176	32119	Simulated	Rare inborn errors of metabolism
-0.757046	-0.729976	19677	Simulated	Rare inborn errors of metabolism
-0.838078	-0.811739	19844	Simulated	Rare inborn errors of metabolism
-0.765013	-0.737647	38924	Simulated	Rare inborn errors of metabolism
-0.931738	-0.907014	33308	Simulated	Rare inborn errors of metabolism
-1.00325	-0.977944	31526	Simulated	Rare inborn errors of metabolism
-0.908031	-0.880833	40645	Simulated	Rare inborn errors of metabolism
-0.922727	-0.898823	29062	Simulated	Rare inborn errors of metabolism
-0.659098	-0.628913	11753	Simulated	Rare inborn errors of metabolism
-0.6664	-0.634178	20429	Simulated	Rare inborn errors of metabolism
-0.71898	-0.688604	5543	Simulated	Rare inborn errors of metabolism
-0.804606	-0.785249	20264	Simulated	Rare inborn errors of metabolism
-0.942171	-0.916915	30091	Simulated	Rare inborn errors of metabolism
-0.771083	-0.744188	38598	Simulated	Rare inborn errors of metabolism
-0.783859	-0.750645	7170	Simulated	Rare inborn errors of metabolism
-0.815226	-0.790349	12107	Simulated	Rare inborn errors of metabolism
-0.850927	-0.826392	36704	Simulated	Rare inborn errors of metabolism
-0.814928	-0.796417	40575	Simulated	Rare inborn errors of metabolism
-0.534826	-0.504621	23491	Simulated	Rare inborn errors of metabolism
15.8958	8.51252	12594	Simulated	Rare developmental defect during embryogenesis
15.8809	8.49334	37645	Simulated	Rare developmental defect during embryogenesis
15.9027	8.51706	39957	Simulated	Rare developmental defect during embryogenesis
15.8784	8.50196	18147	Simulated	Rare developmental defect during embryogenesis
15.9183	8.51192	30883	Simulated	Rare developmental defect during embryogenesis
15.9057	8.52193	27425	Simulated	Rare developmental defect during embryogenesis
15.8953	8.51631	24347	Simulated	Rare developmental defect during embryogenesis
15.9153	8.50979	5643	Simulated	Rare developmental defect during embryogenesis
15.8727	8.48963	8747	Simulated	Rare developmental defect during embryogenesis
15.9212	8.53361	18715	Simulated	Rare developmental defect during embryogenesis
15.888	8.49902	32485	Simulated	Rare developmental defect during embryogenesis
15.9253	8.53375	38375	Simulated	Rare developmental defect during embryogenesis
15.8607	8.48878	14760	Simulated	Rare developmental defect during embryogenesis
15.8827	8.4956	11029	Simulated	Rare developmental defect during embryogenesis
15.8699	8.47728	5282	Simulated	Rare developmental defect during embryogenesis
15.8812	8.49654	23685	Simulated	Rare developmental defect during embryogenesis
15.8915	8.50404	6138	Simulated	Rare developmental defect during embryogenesis
15.8804	8.47603	1097	Simulated	Rare developmental defect during embryogenesis
15.917	8.49091	21781	Simulated	Rare developmental defect during embryogenesis
15.9054	8.52393	1734	Simulated	Rare developmental defect during embryogenesis
4.66224	5.49548	21536	Simulated	Rare developmental defect during embryogenesis
4.78276	5.40701	144	Simulated	Rare developmental defect during embryogenesis
4.64409	5.53365	32047	Simulated	Rare developmental defect during embryogenesis
4.87837	5.49692	24451	Simulated	Rare developmental defect during embryogenesis
4.69157	5.48045	4145	Simulated	Rare developmental defect during embryogenesis
4.76392	5.34849	32455	Simulated	Rare developmental defect during embryogenesis
4.78587	5.42544	27020	Simulated	Rare developmental defect during embryogenesis
4.76158	5.38047	40586	Simulated	Rare developmental defect during embryogenesis
4.6477	5.48829	39890	Simulated	Rare developmental defect during embryogenesis
4.69511	5.49691	15669	Simulated	Rare developmental defect during embryogenesis
4.68396	5.4886	27486	Simulated	Rare developmental defect during embryogenesis
4.602	5.23327	3887	Simulated	Rare developmental defect during embryogenesis
4.66294	5.45475	23507	Simulated	Rare developmental defect during embryogenesis
4.82464	5.514	39251	Simulated	Rare developmental defect during embryogenesis
4.64173	5.41667	21393	Simulated	Rare developmental defect during embryogenesis
4.68222	5.5087	21843	Simulated	Rare developmental defect during embryogenesis
4.64827	5.54749	17637	Simulated	Rare developmental defect during embryogenesis
4.73756	5.4158	123	Simulated	Rare developmental defect during embryogenesis
4.61528	5.24458	24618	Simulated	Rare developmental defect during embryogenesis
4.80633	5.48862	17141	Simulated	Rare developmental defect during embryogenesis
16.1068	-0.384399	20195	Simulated	Rare developmental defect during embryogenesis
16.106	-0.36036	2173	Simulated	Rare developmental defect during embryogenesis
16.1659	-0.111549	25764	Simulated	Rare developmental defect during embryogenesis
16.426	-0.0598003	4172	Simulated	Rare developmental defect during embryogenesis
16.3931	-0.0848738	20779	Simulated	Rare developmental defect during embryogenesis
16.1119	-0.366618	19152	Simulated	Rare developmental defect during embryogenesis
16.1097	-0.367842	13205	Simulated	Rare developmental defect during embryogenesis
16.1114	-0.382002	9710	Simulated	Rare developmental defect during embryogenesis
16.14	-0.325405	14475	Simulated	Rare developmental defect during embryogenesis
16.2077	-0.272252	33386	Simulated	Rare developmental defect during embryogenesis
16.4541	-0.0409405	37389	Simulated	Rare developmental defect during embryogenesis
16.4154	-0.0718642	32408	Simulated	Rare developmental defect during embryogenesis
16.0573	-0.427208	40682	Simulated	Rare developmental defect during embryogenesis
16.4271	-0.0699395	8327	Simulated	Rare developmental defect during embryogenesis
16.4385	-0.0310015	14967	Simulated	Rare developmental defect during embryogenesis
16.1588	-0.320433	42473	Simulated	Rare developmental defect during embryogenesis
16.4769	-0.0274704	20188	Simulated	Rare developmental defect during embryogenesis
16.1346	-0.285945	19737	Simulated	Rare developmental defect during embryogenesis
16.1312	-0.362862	11654	Simulated	Rare developmental defect during embryogenesis
16.1012	-0.378564	31961	Simulated	Rare developmental defect during embryogenesis
10.9369	-3.48061	33601	Simulated	Rare neurologic disease
10.9957	-3.42095	10329	Simulated	Rare neurologic disease
11.5137	-2.70228	39636	Simulated	Rare neurologic disease
11.5837	-2.49777	28135	Simulated	Rare neurologic disease
11.1769	-3.23434	2309	Simulated	Rare neurologic disease
11.1721	-3.23038	34117	Simulated	Rare neurologic disease
11.4074	-2.90737	5521	Simulated	Rare neurologic disease
11.7377	-2.31187	34439	Simulated	Rare neurologic disease
4.83862	14.4741	38084	Simulated	Rare neurologic disease
11.4069	-2.92199	8281	Simulated	Rare neurologic disease
10.9793	-3.43082	6736	Simulated	Rare neurologic disease
10.9969	-3.41915	12657	Simulated	Rare neurologic disease
11.0248	-3.38669	12577	Simulated	Rare neurologic disease
11.2946	-3.05962	24499	Simulated	Rare neurologic disease
11.4349	-2.87665	13142	Simulated	Rare neurologic disease
11.7245	-2.32266	26815	Simulated	Rare neurologic disease
4.83799	14.4742	10700	Simulated	Rare neurologic disease
11.7578	-2.27556	12649	Simulated	Rare neurologic disease
11.6117	-2.51118	13219	Simulated	Rare neurologic disease
11.4017	-2.89182	23401	Simulated	Rare neurologic disease
-7.40735	4.70906	32586	Simulated	Rare developmental defect during embryogenesis
-7.44284	4.68036	36185	Simulated	Rare developmental defect during embryogenesis
-7.40226	4.72254	9680	Simulated	Rare developmental defect during embryogenesis
-7.47046	4.65258	11416	Simulated	Rare developmental defect during embryogenesis
-7.45146	4.66711	39635	Simulated	Rare developmental defect during embryogenesis
-7.43316	4.68391	26116	Simulated	Rare developmental defect during embryogenesis
-7.44377	4.66855	24726	Simulated	Rare developmental defect during embryogenesis
-7.46825	4.64958	600	Simulated	Rare developmental defect during embryogenesis
-7.46189	4.65954	29863	Simulated	Rare developmental defect during embryogenesis
-7.44184	4.6594	41910	Simulated	Rare developmental defect during embryogenesis
-7.48085	4.63963	41344	Simulated	Rare developmental defect during embryogenesis
-7.43702	4.65303	39751	Simulated	Rare developmental defect during embryogenesis
-7.4777	4.63927	39961	Simulated	Rare developmental defect during embryogenesis
-7.44775	4.66731	20469	Simulated	Rare developmental defect during embryogenesis
-7.46394	4.6567	30145	Simulated	Rare developmental defect during embryogenesis
-7.4657	4.65344	31649	Simulated	Rare developmental defect during embryogenesis
-7.44139	4.67292	19260	Simulated	Rare developmental defect during embryogenesis
-7.45139	4.65992	12720	Simulated	Rare developmental defect during embryogenesis
-7.43162	4.6836	1527	Simulated	Rare developmental defect during embryogenesis
-7.45282	4.66554	17732	Simulated	Rare developmental defect during embryogenesis
-4.48314	21.8016	11011	Simulated	Rare developmental defect during embryogenesis
-4.44595	21.7647	34146	Simulated	Rare developmental defect during embryogenesis
-4.48729	21.8059	28795	Simulated	Rare developmental defect during embryogenesis
-4.45982	21.7793	41575	Simulated	Rare developmental defect during embryogenesis
-4.4592	21.779	579	Simulated	Rare developmental defect during embryogenesis
-4.49213	21.8109	21202	Simulated	Rare developmental defect during embryogenesis
-4.48713	21.8057	31501	Simulated	Rare developmental defect during embryogenesis
-4.4539	21.7729	24571	Simulated	Rare developmental defect during embryogenesis
-4.44794	21.7658	33030	Simulated	Rare developmental defect during embryogenesis
-4.49317	21.8115	27372	Simulated	Rare developmental defect during embryogenesis
-4.45324	21.7723	31626	Simulated	Rare developmental defect during embryogenesis
-4.51601	21.8341	20445	Simulated	Rare developmental defect during embryogenesis
-4.5051	21.8232	15557	Simulated	Rare developmental defect during embryogenesis
-4.43775	21.7591	25935	Simulated	Rare developmental defect during embryogenesis
-4.47513	21.7936	34731	Simulated	Rare developmental defect during embryogenesis
-4.4803	21.7994	41009	Simulated	Rare developmental defect during embryogenesis
-4.46523	21.7844	27049	Simulated	Rare developmental defect during embryogenesis
-4.46837	21.7869	1925	Simulated	Rare developmental defect during embryogenesis
-4.47982	21.7982	11257	Simulated	Rare developmental defect during embryogenesis
-4.48867	21.807	31401	Simulated	Rare developmental defect during embryogenesis
3.39229	-0.0184635	41583	Simulated	Rare developmental defect during embryogenesis
3.36111	-0.0339265	25911	Simulated	Rare developmental defect during embryogenesis
3.36625	-0.0329806	12090	Simulated	Rare developmental defect during embryogenesis
3.34596	-0.000819328	7865	Simulated	Rare developmental defect during embryogenesis
3.35249	-0.0452343	27051	Simulated	Rare developmental defect during embryogenesis
3.33133	-0.0217934	21365	Simulated	Rare developmental defect during embryogenesis
3.36779	-0.0315271	14505	Simulated	Rare developmental defect during embryogenesis
3.35165	-0.0401849	41863	Simulated	Rare developmental defect during embryogenesis
3.35797	-0.0440879	9698	Simulated	Rare developmental defect during embryogenesis
3.32485	-0.070868	31874	Simulated	Rare developmental defect during embryogenesis
3.34258	-0.0703931	21304	Simulated	Rare developmental defect during embryogenesis
3.35153	0.0208015	25038	Simulated	Rare developmental defect during embryogenesis
3.37703	-0.0482076	36567	Simulated	Rare developmental defect during embryogenesis
3.35887	-0.0358811	16107	Simulated	Rare developmental defect during embryogenesis
3.36838	-0.0220384	37066	Simulated	Rare developmental defect during embryogenesis
3.38062	-0.0676394	6421	Simulated	Rare developmental defect during embryogenesis
3.36352	-0.0305976	11637	Simulated	Rare developmental defect during embryogenesis
3.33935	-0.0297312	37824	Simulated	Rare developmental defect during embryogenesis
3.37592	-0.0241394	33512	Simulated	Rare developmental defect during embryogenesis
3.38856	-0.0594805	35262	Simulated	Rare developmental defect during embryogenesis
17.4867	3.79728	5623	Simulated	Rare neurologic disease
18.2283	4.38763	15845	Simulated	Rare neurologic disease
18.2243	4.40066	41791	Simulated	Rare neurologic disease
16.7181	2.7284	28524	Simulated	Rare neurologic disease
16.8912	2.58219	27765	Simulated	Rare neurologic disease
16.7368	2.71372	21484	Simulated	Rare neurologic disease
18.0268	4.23054	41246	Simulated	Rare neurologic disease
16.8745	2.58769	37042	Simulated	Rare neurologic disease
16.8198	2.63471	16218	Simulated	Rare neurologic disease
-11.0827	5.76044	9529	Simulated	Rare neurologic disease
18.3136	4.47692	5441	Simulated	Rare neurologic disease
17.9901	4.18095	8164	Simulated	Rare neurologic disease
-0.452688	-11.8405	40935	Simulated	Rare neurologic disease
-11.0928	5.75055	6512	Simulated	Rare neurologic disease
-11.0687	5.77494	37736	Simulated	Rare neurologic disease
-0.419969	-11.8743	36322	Simulated	Rare neurologic disease
-0.339653	-11.9531	29694	Simulated	Rare neurologic disease
18.2388	4.43422	9896	Simulated	Rare neurologic disease
18.0278	4.22524	40976	Simulated	Rare neurologic disease
-0.346185	-11.9467	31019	Simulated	Rare neurologic disease
14.7717	4.32937	24256	Simulated	Rare developmental defect during embryogenesis
14.773	4.34299	25967	Simulated	Rare developmental defect during embryogenesis
14.7542	4.38463	36403	Simulated	Rare developmental defect during embryogenesis
14.8455	4.43582	22246	Simulated	Rare developmental defect during embryogenesis
14.6766	4.30275	9962	Simulated	Rare developmental defect during embryogenesis
14.8697	4.49067	16624	Simulated	Rare developmental defect during embryogenesis
14.732	4.38567	23993	Simulated	Rare developmental defect during embryogenesis
14.3416	4.29483	34133	Simulated	Rare developmental defect during embryogenesis
14.7626	4.39037	26287	Simulated	Rare developmental defect during embryogenesis
14.8236	4.45222	16812	Simulated	Rare developmental defect during embryogenesis
14.7196	4.19849	9532	Simulated	Rare developmental defect during embryogenesis
14.7077	4.36215	3975	Simulated	Rare developmental defect during embryogenesis
14.8351	4.37129	16333	Simulated	Rare developmental defect during embryogenesis
14.8282	4.39295	1184	Simulated	Rare developmental defect during embryogenesis
14.7863	4.34696	6099	Simulated	Rare developmental defect during embryogenesis
14.8332	4.34554	19020	Simulated	Rare developmental defect during embryogenesis
14.7633	4.3292	27391	Simulated	Rare developmental defect during embryogenesis
14.7742	4.36089	5177	Simulated	Rare developmental defect during embryogenesis
14.8014	4.31224	24449	Simulated	Rare developmental defect during embryogenesis
14.7943	4.36252	30484	Simulated	Rare developmental defect during embryogenesis
13.6787	7.952	4690	Simulated	Rare developmental defect during embryogenesis
13.7082	7.93439	2817	Simulated	Rare developmental defect during embryogenesis
13.7029	7.94472	17859	Simulated	Rare developmental defect during embryogenesis
13.6814	7.90922	17026	Simulated	Rare developmental defect during embryogenesis
13.7084	7.9426	32099	Simulated	Rare developmental defect during embryogenesis
13.6995	7.93045	14198	Simulated	Rare developmental defect during embryogenesis
13.707	7.91519	27875	Simulated	Rare developmental defect during embryogenesis
13.699	7.93805	18238	Simulated	Rare developmental defect during embryogenesis
13.7236	7.89878	13455	Simulated	Rare developmental defect during embryogenesis
13.6859	7.95124	37059	Simulated	Rare developmental defect during embryogenesis
13.7165	7.91398	26124	Simulated	Rare developmental defect during embryogenesis
13.6712	7.91716	13021	Simulated	Rare developmental defect during embryogenesis
13.717	7.90711	19523	Simulated	Rare developmental defect during embryogenesis
13.6747	7.95156	427	Simulated	Rare developmental defect during embryogenesis
13.6964	7.93659	16264	Simulated	Rare developmental defect during embryogenesis
13.6904	7.87487	36157	Simulated	Rare developmental defect during embryogenesis
13.7022	7.93155	39807	Simulated	Rare developmental defect during embryogenesis
13.6983	7.88347	567	Simulated	Rare developmental defect during embryogenesis
13.67	7.96134	18527	Simulated	Rare developmental defect during embryogenesis
13.667	7.89646	5625	Simulated	Rare developmental defect during embryogenesis
22.0621	18.3911	22711	Simulated	Rare developmental defect during embryogenesis
22.0251	18.3536	20004	Simulated	Rare developmental defect during embryogenesis
22.0728	18.4018	32714	Simulated	Rare developmental defect during embryogenesis
22.0594	18.3883	8381	Simulated	Rare developmental defect during embryogenesis
22.0849	18.4128	2882	Simulated	Rare developmental defect during embryogenesis
22.1249	18.4539	4831	Simulated	Rare developmental defect during embryogenesis
22.064	18.3928	25880	Simulated	Rare developmental defect during embryogenesis
22.0449	18.374	14431	Simulated	Rare developmental defect during embryogenesis
22.083	18.4119	17169	Simulated	Rare developmental defect during embryogenesis
22.0987	18.4276	13108	Simulated	Rare developmental defect during embryogenesis
22.0652	18.3943	29192	Simulated	Rare developmental defect during embryogenesis
22.0799	18.4087	28547	Simulated	Rare developmental defect during embryogenesis
22.0633	18.3922	3141	Simulated	Rare developmental defect during embryogenesis
22.0579	18.3867	38546	Simulated	Rare developmental defect during embryogenesis
22.0603	18.3892	36754	Simulated	Rare developmental defect during embryogenesis
22.0593	18.3882	14094	Simulated	Rare developmental defect during embryogenesis
22.0799	18.4088	8017	Simulated	Rare developmental defect during embryogenesis
22.0941	18.4229	9224	Simulated	Rare developmental defect during embryogenesis
22.0527	18.3822	41147	Simulated	Rare developmental defect during embryogenesis
22.0132	18.3421	7693	Simulated	Rare developmental defect during embryogenesis
15.6345	5.88068	28973	Simulated	Rare developmental defect during embryogenesis
15.7257	5.91943	25137	Simulated	Rare developmental defect during embryogenesis
15.8084	5.76049	39084	Simulated	Rare developmental defect during embryogenesis
15.6735	5.85522	41211	Simulated	Rare developmental defect during embryogenesis
15.5879	5.94982	8234	Simulated	Rare developmental defect during embryogenesis
15.6922	5.88419	18673	Simulated	Rare developmental defect during embryogenesis
15.6489	5.82798	31287	Simulated	Rare developmental defect during embryogenesis
15.6211	5.91174	13513	Simulated	Rare developmental defect during embryogenesis
15.7784	5.99006	9696	Simulated	Rare developmental defect during embryogenesis
15.5818	5.77835	10233	Simulated	Rare developmental defect during embryogenesis
15.6684	5.89916	36483	Simulated	Rare developmental defect during embryogenesis
15.7207	5.85218	8879	Simulated	Rare developmental defect during embryogenesis
15.7125	5.89955	8344	Simulated	Rare developmental defect during embryogenesis
15.6797	5.84927	5212	Simulated	Rare developmental defect during embryogenesis
15.7606	5.96922	23509	Simulated	Rare developmental defect during embryogenesis
15.5483	5.99587	6273	Simulated	Rare developmental defect during embryogenesis
15.5968	5.91669	10624	Simulated	Rare developmental defect during embryogenesis
15.7415	5.89209	26445	Simulated	Rare developmental defect during embryogenesis
15.6702	5.84883	25257	Simulated	Rare developmental defect during embryogenesis
15.6978	5.84141	33249	Simulated	Rare developmental defect during embryogenesis
-0.192939	5.84147	16412	Simulated	Rare developmental defect during embryogenesis
-0.162392	5.81728	39875	Simulated	Rare developmental defect during embryogenesis
-0.17556	5.8191	28415	Simulated	Rare developmental defect during embryogenesis
-0.184825	5.84265	14560	Simulated	Rare developmental defect during embryogenesis
-0.0489083	5.88251	19166	Simulated	Rare developmental defect during embryogenesis
-0.257254	5.90031	26318	Simulated	Rare developmental defect during embryogenesis
-0.1592	5.82352	16059	Simulated	Rare developmental defect during embryogenesis
-0.172064	5.88725	9025	Simulated	Rare developmental defect during embryogenesis
-0.167541	5.78771	7779	Simulated	Rare developmental defect during embryogenesis
-0.132106	5.84522	8503	Simulated	Rare developmental defect during embryogenesis
-0.16776	5.80035	32608	Simulated	Rare developmental defect during embryogenesis
-0.159023	5.84427	28313	Simulated	Rare developmental defect during embryogenesis
-0.201291	5.77671	21730	Simulated	Rare developmental defect during embryogenesis
-0.111754	5.87378	13940	Simulated	Rare developmental defect during embryogenesis
-0.191385	5.7121	27842	Simulated	Rare developmental defect during embryogenesis
-0.0201907	5.87775	1835	Simulated	Rare developmental defect during embryogenesis
-0.103574	5.82632	36662	Simulated	Rare developmental defect during embryogenesis
-0.0852641	5.83087	29023	Simulated	Rare developmental defect during embryogenesis
-0.133993	5.8572	28418	Simulated	Rare developmental defect during embryogenesis
-0.265621	5.90991	10428	Simulated	Rare developmental defect during embryogenesis
9.38803	15.9748	40873	Simulated	Rare developmental defect during embryogenesis
9.38753	15.9734	42618	Simulated	Rare developmental defect during embryogenesis
9.4179	15.9468	21209	Simulated	Rare developmental defect during embryogenesis
9.41501	15.9481	41375	Simulated	Rare developmental defect during embryogenesis
9.41845	15.9459	10212	Simulated	Rare developmental defect during embryogenesis
9.45688	15.9085	27290	Simulated	Rare developmental defect during embryogenesis
9.4135	15.9521	33963	Simulated	Rare developmental defect during embryogenesis
9.41919	15.9455	31545	Simulated	Rare developmental defect during embryogenesis
9.41498	15.9493	23728	Simulated	Rare developmental defect during embryogenesis
9.39691	15.9675	4528	Simulated	Rare developmental defect during embryogenesis
9.4107	15.9629	38403	Simulated	Rare developmental defect during embryogenesis
9.44476	15.9241	14295	Simulated	Rare developmental defect during embryogenesis
9.43325	15.9345	4986	Simulated	Rare developmental defect during embryogenesis
9.41766	15.9487	2085	Simulated	Rare developmental defect during embryogenesis
9.41251	15.9523	2825	Simulated	Rare developmental defect during embryogenesis
9.42134	15.9439	39999	Simulated	Rare developmental defect during embryogenesis
9.41155	15.9523	5660	Simulated	Rare developmental defect during embryogenesis
9.40192	15.9636	13985	Simulated	Rare developmental defect during embryogenesis
9.45758	15.9068	12673	Simulated	Rare developmental defect during embryogenesis
9.41102	15.9528	31174	Simulated	Rare developmental defect during embryogenesis
23.0753	8.72099	37474	Simulated	Rare developmental defect during embryogenesis
23.0785	8.72746	41042	Simulated	Rare developmental defect during embryogenesis
23.0802	8.72495	23503	Simulated	Rare developmental defect during embryogenesis
23.0259	8.6728	32834	Simulated	Rare developmental defect during embryogenesis
23.0812	8.72623	7986	Simulated	Rare developmental defect during embryogenesis
23.0301	8.67562	18881	Simulated	Rare developmental defect during embryogenesis
23.053	8.69896	2786	Simulated	Rare developmental defect during embryogenesis
23.081	8.72588	30668	Simulated	Rare developmental defect during embryogenesis
23.0903	8.73514	33235	Simulated	Rare developmental defect during embryogenesis
23.0806	8.72603	15900	Simulated	Rare developmental defect during embryogenesis
23.0742	8.71972	15956	Simulated	Rare developmental defect during embryogenesis
23.0601	8.70545	16293	Simulated	Rare developmental defect during embryogenesis
23.0715	8.71691	22970	Simulated	Rare developmental defect during embryogenesis
23.0688	8.71391	34734	Simulated	Rare developmental defect during embryogenesis
23.0526	8.70038	7509	Simulated	Rare developmental defect during embryogenesis
23.065	8.71059	41084	Simulated	Rare developmental defect during embryogenesis
23.0725	8.71766	296	Simulated	Rare developmental defect during embryogenesis
23.0569	8.70269	12223	Simulated	Rare developmental defect during embryogenesis
23.0509	8.69632	27605	Simulated	Rare developmental defect during embryogenesis
23.0726	8.71815	5072	Simulated	Rare developmental defect during embryogenesis
16.8703	2.59472	37042	Simulated	Rare neurologic disease
18.2265	4.41007	41791	Simulated	Rare neurologic disease
-0.461479	-11.8313	40935	Simulated	Rare neurologic disease
-0.317957	-11.9751	29694	Simulated	Rare neurologic disease
-11.0623	5.78079	9529	Simulated	Rare neurologic disease
18.0291	4.23472	41246	Simulated	Rare neurologic disease
-0.431432	-11.8616	36322	Simulated	Rare neurologic disease
-0.383361	-11.9095	31019	Simulated	Rare neurologic disease
16.7042	2.73285	21484	Simulated	Rare neurologic disease
16.7292	2.71563	28524	Simulated	Rare neurologic disease
16.8928	2.58089	27765	Simulated	Rare neurologic disease
-11.0752	5.76786	6512	Simulated	Rare neurologic disease
18.0531	4.25108	40976	Simulated	Rare neurologic disease
18.0168	4.20318	8164	Simulated	Rare neurologic disease
-11.069	5.77448	37736	Simulated	Rare neurologic disease
18.2868	4.45165	5441	Simulated	Rare neurologic disease
18.2561	4.45326	9896	Simulated	Rare neurologic disease
16.7752	2.68034	16218	Simulated	Rare neurologic disease
18.2571	4.41601	15845	Simulated	Rare neurologic disease
17.4774	3.80512	5623	Simulated	Rare neurologic disease
18.8345	7.47535	11454	Simulated	Rare bone disease
19.0778	7.37875	41795	Simulated	Rare bone disease
18.8614	7.52268	20606	Simulated	Rare bone disease
18.891	7.52233	17869	Simulated	Rare bone disease
18.9602	7.4737	21559	Simulated	Rare bone disease
19.0633	7.39614	18495	Simulated	Rare bone disease
18.914	7.52291	10275	Simulated	Rare bone disease
18.9076	7.52287	5685	Simulated	Rare bone disease
18.8914	7.62796	29887	Simulated	Rare bone disease
18.7509	7.40847	8055	Simulated	Rare bone disease
18.7849	7.47656	32726	Simulated	Rare bone disease
18.5693	7.23729	33064	Simulated	Rare bone disease
18.7959	7.48422	6359	Simulated	Rare bone disease
18.908	7.69967	40924	Simulated	Rare bone disease
18.897	7.56187	33816	Simulated	Rare bone disease
18.9081	7.54292	20453	Simulated	Rare bone disease
19.0406	7.42968	5564	Simulated	Rare bone disease
18.8527	7.65679	12504	Simulated	Rare bone disease
18.9328	7.53786	38243	Simulated	Rare bone disease
[truncated: 542 more rows]

## Sheet: Fig 3d realworld-sim distances
query real-world ids	query genes	query diseases	target simulated ids	target diseases	target genes	distances
187	ENSG00000101384	261619	5344	442835	ENSG00000145864	0.95122
187	ENSG00000101384	261619	5344	442835	ENSG00000145864	0.95122
187	ENSG00000101384	261619	5344	442835	ENSG00000145864	0.95122
187	ENSG00000101384	261619	5344	442835	ENSG00000145864	0.95122
187	ENSG00000101384	261619	5344	442835	ENSG00000145864	0.95122
187	ENSG00000101384	261619	5344	442835	ENSG00000145864	0.95122
187	ENSG00000101384	261619	19100	2508	ENSG00000004848	0.952381
187	ENSG00000101384	261619	30883	2896	ENSG00000196628	0.953125
187	ENSG00000101384	261619	14164	404473	ENSG00000168036	0.953488
187	ENSG00000101384	261619	10212	819	ENSG00000108557	0.954545
187	ENSG00000101384	261619	23685	2896	ENSG00000196628	0.955224
187	ENSG00000101384	261619	21781	2896	ENSG00000196628	0.955882
187	ENSG00000101384	261619	40427	261619	ENSG00000101384	0.957447
187	ENSG00000101384	261619	29357	1934	ENSG00000171206	0.957447
187	ENSG00000101384	261619	29357	1934	ENSG00000171206	0.957447
187	ENSG00000101384	261619	26018	199	ENSG00000164190	0.958333
187	ENSG00000101384	261619	35896	199	ENSG00000164190	0.958333
187	ENSG00000101384	261619	24347	2896	ENSG00000196628	0.958333
187	ENSG00000101384	261619	13348	77258	ENSG00000104447	0.959184
187	ENSG00000101384	261619	27875	261652	ENSG00000181090	0.959184
187	ENSG00000101384	261619	22046	287	ENSG00000108821	0.959184
187	ENSG00000101384	261619	4805	1934	ENSG00000171532	0.96
187	ENSG00000101384	261619	4805	1934	ENSG00000171532	0.96
187	ENSG00000101384	261619	12594	2896	ENSG00000196628	0.961538
187	ENSG00000101384	261619	879	261619	ENSG00000101384	0.962264
187	ENSG00000101384	261619	36157	261652	ENSG00000181090	0.962963
187	ENSG00000101384	261619	35730	287	ENSG00000130635	0.964286
187	ENSG00000101384	261619	34435	287	ENSG00000204262	0.965517
187	ENSG00000101384	261619	23268	1340	ENSG00000169032	0.966102
187	ENSG00000101384	261619	26449	83419	ENSG00000172062	0.966667
187	ENSG00000101384	261619	40672	1934	ENSG00000007541	0.966667
187	ENSG00000101384	261619	41710	1340	ENSG00000157764	0.966667
187	ENSG00000101384	261619	10086	287	ENSG00000130635	0.966667
187	ENSG00000101384	261619	40672	1934	ENSG00000007541	0.966667
187	ENSG00000101384	261619	5282	2896	ENSG00000196628	0.967213
187	ENSG00000101384	261619	14474	287	ENSG00000204262	0.967213
187	ENSG00000101384	261619	37645	2896	ENSG00000196628	0.967742
187	ENSG00000101384	261619	35800	98896	ENSG00000198947	0.96875
187	ENSG00000101384	261619	42179	83419	ENSG00000172062	0.96875
187	ENSG00000101384	261619	27698	1340	ENSG00000157764	0.96875
187	ENSG00000101384	261619	38375	2896	ENSG00000196628	0.969231
187	ENSG00000101384	261619	33793	98909	ENSG00000175084	0.969697
187	ENSG00000101384	261619	1942	83419	ENSG00000172062	0.969697
187	ENSG00000101384	261619	40236	1934	ENSG00000087258	0.969697
187	ENSG00000101384	261619	37560	244	ENSG00000161328	0.969697
187	ENSG00000101384	261619	22337	36387	ENSG00000164588	0.969697
187	ENSG00000101384	261619	40236	1934	ENSG00000087258	0.969697
187	ENSG00000101384	261619	19840	1340	ENSG00000133703	0.970149
187	ENSG00000101384	261619	30039	98909	ENSG00000175084	0.970588
187	ENSG00000101384	261619	14530	98909	ENSG00000175084	0.970588
187	ENSG00000101384	261619	9983	77258	ENSG00000104447	0.970588
187	ENSG00000101384	261619	24133	1171	ENSG00000105409	0.970588
187	ENSG00000101384	261619	28231	1171	ENSG00000105409	0.970588
187	ENSG00000101384	261619	6266	94089	ENSG00000087460	0.970588
187	ENSG00000101384	261619	24426	1340	ENSG00000157764	0.970588
187	ENSG00000101384	261619	6138	2896	ENSG00000196628	0.970588
187	ENSG00000101384	261619	42059	324422	ENSG00000101901	0.970588
187	ENSG00000101384	261619	18147	2896	ENSG00000196628	0.971014
187	ENSG00000101384	261619	42191	157973	ENSG00000160789	0.971429
187	ENSG00000101384	261619	31044	98909	ENSG00000175084	0.971429
187	ENSG00000101384	261619	33280	98909	ENSG00000175084	0.971429
187	ENSG00000101384	261619	24959	83419	ENSG00000172062	0.971429
187	ENSG00000101384	261619	6933	251347	ENSG00000020922	0.971429
187	ENSG00000101384	261619	11010	1934	ENSG00000007541	0.971429
187	ENSG00000101384	261619	25519	1934	ENSG00000111262	0.971429
187	ENSG00000101384	261619	4398	2822	ENSG00000104133	0.971429
187	ENSG00000101384	261619	7832	244	ENSG00000086288	0.971429
187	ENSG00000101384	261619	20736	101081	ENSG00000109099	0.971429
187	ENSG00000101384	261619	31725	101081	ENSG00000109099	0.971429
187	ENSG00000101384	261619	25519	1934	ENSG00000111262	0.971429
187	ENSG00000101384	261619	11010	1934	ENSG00000007541	0.971429
187	ENSG00000101384	261619	32225	199	ENSG00000164754	0.971831
187	ENSG00000101384	261619	39596	1340	ENSG00000133703	0.971831
187	ENSG00000101384	261619	5643	2896	ENSG00000196628	0.971831
187	ENSG00000101384	261619	27076	157973	ENSG00000160789	0.972222
187	ENSG00000101384	261619	21672	398069	ENSG00000254585	0.972222
187	ENSG00000101384	261619	7025	98909	ENSG00000175084	0.972222
187	ENSG00000101384	261619	3351	98896	ENSG00000198947	0.972222
187	ENSG00000101384	261619	34744	83419	ENSG00000172062	0.972222
187	ENSG00000101384	261619	18683	1171	ENSG00000105409	0.972222
187	ENSG00000101384	261619	22193	199	ENSG00000147099	0.972222
187	ENSG00000101384	261619	6279	94089	ENSG00000087460	0.972222
187	ENSG00000101384	261619	11150	1934	ENSG00000136531	0.972222
187	ENSG00000101384	261619	10898	1934	ENSG00000087258	0.972222
187	ENSG00000101384	261619	22246	280763	ENSG00000081014	0.972222
187	ENSG00000101384	261619	6293	101081	ENSG00000109099	0.972222
187	ENSG00000101384	261619	10898	1934	ENSG00000087258	0.972222
187	ENSG00000101384	261619	11150	1934	ENSG00000136531	0.972222
187	ENSG00000101384	261619	13429	199	ENSG00000147099	0.972603
187	ENSG00000101384	261619	40704	1340	ENSG00000169032	0.972603
187	ENSG00000101384	261619	24128	139396	ENSG00000101986	0.972973
187	ENSG00000101384	261619	15415	98909	ENSG00000175084	0.972973
187	ENSG00000101384	261619	11943	98909	ENSG00000175084	0.972973
187	ENSG00000101384	261619	8740	98909	ENSG00000175084	0.972973
187	ENSG00000101384	261619	42143	199	ENSG00000147099	0.972973
187	ENSG00000101384	261619	12733	79271	ENSG00000165102	0.972973
187	ENSG00000101384	261619	9879	79271	ENSG00000165102	0.972973
187	ENSG00000101384	261619	12733	79271	ENSG00000165102	0.972973
187	ENSG00000101384	261619	9879	79271	ENSG00000165102	0.972973
187	ENSG00000101384	261619	22465	94089	ENSG00000124222	0.972973
187	ENSG00000101384	261619	36236	1934	ENSG00000007541	0.972973
187	ENSG00000101384	261619	2195	2822	ENSG00000104133	0.972973
187	ENSG00000101384	261619	1653	244	ENSG00000141013	0.972973
187	ENSG00000101384	261619	8747	2896	ENSG00000196628	0.972973
187	ENSG00000101384	261619	16333	280763	ENSG00000221838	0.972973
187	ENSG00000101384	261619	36236	1934	ENSG00000007541	0.972973
187	ENSG00000101384	261619	12030	199	ENSG00000108055	0.973333
187	ENSG00000101384	261619	14760	2896	ENSG00000196628	0.973333
187	ENSG00000101384	261619	8625	157973	ENSG00000160789	0.973684
187	ENSG00000101384	261619	9229	98909	ENSG00000175084	0.973684
187	ENSG00000101384	261619	6322	83419	ENSG00000172062	0.973684
187	ENSG00000101384	261619	13968	157941	ENSG00000171867	0.973684
187	ENSG00000101384	261619	37320	442835	ENSG00000117682	0.973684
187	ENSG00000101384	261619	37320	442835	ENSG00000117682	0.973684
187	ENSG00000101384	261619	34498	79271	ENSG00000165102	0.973684
187	ENSG00000101384	261619	34498	79271	ENSG00000165102	0.973684
187	ENSG00000101384	261619	37230	47045	ENSG00000162711	0.973684
187	ENSG00000101384	261619	26248	251347	ENSG00000020922	0.973684
187	ENSG00000101384	261619	37320	442835	ENSG00000117682	0.973684
187	ENSG00000101384	261619	16002	404473	ENSG00000168036	0.973684
187	ENSG00000101384	261619	10855	404473	ENSG00000168036	0.973684
187	ENSG00000101384	261619	37320	442835	ENSG00000117682	0.973684
187	ENSG00000101384	261619	37230	47045	ENSG00000162711	0.973684
187	ENSG00000101384	261619	1742	244	ENSG00000046651	0.973684
187	ENSG00000101384	261619	37320	442835	ENSG00000117682	0.973684
187	ENSG00000101384	261619	23993	280763	ENSG00000221838	0.973684
187	ENSG00000101384	261619	31498	101081	ENSG00000109099	0.973684
187	ENSG00000101384	261619	37320	442835	ENSG00000117682	0.973684
187	ENSG00000101384	261619	11255	324422	ENSG00000101901	0.973684
187	ENSG00000101384	261619	36041	324422	ENSG00000101901	0.973684
187	ENSG00000101384	261619	37230	47045	ENSG00000162711	0.973684
187	ENSG00000101384	261619	39957	2896	ENSG00000196628	0.974026
187	ENSG00000101384	261619	6350	261619	ENSG00000101384	0.974359
187	ENSG00000101384	261619	27143	157973	ENSG00000160789	0.974359
187	ENSG00000101384	261619	12844	157973	ENSG00000160789	0.974359
187	ENSG00000101384	261619	2487	157973	ENSG00000160789	0.974359
187	ENSG00000101384	261619	34031	157973	ENSG00000160789	0.974359
187	ENSG00000101384	261619	22106	398069	ENSG00000254585	0.974359
187	ENSG00000101384	261619	38838	98909	ENSG00000175084	0.974359
187	ENSG00000101384	261619	29172	98909	ENSG00000175084	0.974359
187	ENSG00000101384	261619	41644	98896	ENSG00000198947	0.974359
187	ENSG00000101384	261619	16623	98896	ENSG00000198947	0.974359
187	ENSG00000101384	261619	6212	83419	ENSG00000172062	0.974359
187	ENSG00000101384	261619	12076	199	ENSG00000147099	0.974359
187	ENSG00000101384	261619	7605	2822	ENSG00000104133	0.974359
187	ENSG00000101384	261619	33691	88644	ENSG00000131018	0.974359
187	ENSG00000101384	261619	8275	457260	ENSG00000215301	0.974359
187	ENSG00000101384	261619	8381	774	ENSG00000141646	0.974359
187	ENSG00000101384	261619	25880	774	ENSG00000106991	0.974359
187	ENSG00000101384	261619	14027	261619	ENSG00000101384	0.975
187	ENSG00000101384	261619	22701	261619	ENSG00000101384	0.975
187	ENSG00000101384	261619	18653	157973	ENSG00000160789	0.975
187	ENSG00000101384	261619	35598	139396	ENSG00000101986	0.975
187	ENSG00000101384	261619	24422	98909	ENSG00000175084	0.975
187	ENSG00000101384	261619	18992	98896	ENSG00000198947	0.975
187	ENSG00000101384	261619	33849	70595	ENSG00000140521	0.975
187	ENSG00000101384	261619	28128	2780	ENSG00000184675	0.975
187	ENSG00000101384	261619	38736	1934	ENSG00000171532	0.975
187	ENSG00000101384	261619	18780	404473	ENSG00000168036	0.975
187	ENSG00000101384	261619	165	404473	ENSG00000168036	0.975
187	ENSG00000101384	261619	34923	2822	ENSG00000104133	0.975
187	ENSG00000101384	261619	40264	88644	ENSG00000131018	0.975
187	ENSG00000101384	261619	7871	488613	ENSG00000078369	0.975
187	ENSG00000101384	261619	4920	275872	ENSG00000183735	0.975
187	ENSG00000101384	261619	38736	1934	ENSG00000171532	0.975
187	ENSG00000101384	261619	34512	261619	ENSG00000101384	0.97561
187	ENSG00000101384	261619	12380	98909	ENSG00000175084	0.97561
187	ENSG00000101384	261619	7043	98896	ENSG00000198947	0.97561
187	ENSG00000101384	261619	11330	442835	ENSG00000138814	0.97561
187	ENSG00000101384	261619	11330	442835	ENSG00000138814	0.97561
187	ENSG00000101384	261619	40213	94089	ENSG00000124222	0.97561
187	ENSG00000101384	261619	11330	442835	ENSG00000138814	0.97561
187	ENSG00000101384	261619	40461	1934	ENSG00000171532	0.97561
187	ENSG00000101384	261619	7370	1934	ENSG00000136854	0.97561
187	ENSG00000101384	261619	11005	363686	ENSG00000143614	0.97561
187	ENSG00000101384	261619	11330	442835	ENSG00000138814	0.97561
187	ENSG00000101384	261619	18551	244	ENSG00000004838	0.97561
187	ENSG00000101384	261619	11330	442835	ENSG00000138814	0.97561
187	ENSG00000101384	261619	7170	79270	ENSG00000108784	0.97561
187	ENSG00000101384	261619	6421	1553	ENSG00000128602	0.97561
187	ENSG00000101384	261619	27391	280763	ENSG00000081014	0.97561
187	ENSG00000101384	261619	11330	442835	ENSG00000138814	0.97561
187	ENSG00000101384	261619	11005	363686	ENSG00000143614	0.97561
187	ENSG00000101384	261619	40461	1934	ENSG00000171532	0.97561
187	ENSG00000101384	261619	7370	1934	ENSG00000136854	0.97561
187	ENSG00000101384	261619	2572	261619	ENSG00000101384	0.97619
187	ENSG00000101384	261619	17393	261619	ENSG00000101384	0.97619
187	ENSG00000101384	261619	12337	261619	ENSG00000101384	0.97619
187	ENSG00000101384	261619	11723	261619	ENSG00000101384	0.97619
187	ENSG00000101384	261619	29102	157973	ENSG00000160789	0.97619
187	ENSG00000101384	261619	19444	157973	ENSG00000160789	0.97619
187	ENSG00000101384	261619	33718	398069	ENSG00000254585	0.97619
187	ENSG00000101384	261619	3684	94089	ENSG00000124222	0.97619
187	ENSG00000101384	261619	3098	251347	ENSG00000020922	0.97619
187	ENSG00000101384	261619	30618	1934	ENSG00000087258	0.97619
187	ENSG00000101384	261619	29945	363686	ENSG00000143614	0.97619
187	ENSG00000101384	261619	18707	404473	ENSG00000168036	0.97619
187	ENSG00000101384	261619	38249	2822	ENSG00000104133	0.97619
187	ENSG00000101384	261619	19844	79270	ENSG00000108784	0.97619
187	ENSG00000101384	261619	29945	363686	ENSG00000143614	0.97619
187	ENSG00000101384	261619	30618	1934	ENSG00000087258	0.97619
187	ENSG00000101384	261619	17069	261619	ENSG00000101384	0.976744
187	ENSG00000101384	261619	16626	261619	ENSG00000101384	0.976744
187	ENSG00000101384	261619	34791	157973	ENSG00000160789	0.976744
187	ENSG00000101384	261619	7879	157973	ENSG00000160789	0.976744
187	ENSG00000101384	261619	30714	398069	ENSG00000254585	0.976744
187	ENSG00000101384	261619	28638	398069	ENSG00000254585	0.976744
187	ENSG00000101384	261619	41304	398069	ENSG00000254585	0.976744
187	ENSG00000101384	261619	30676	98909	ENSG00000175084	0.976744
187	ENSG00000101384	261619	32355	98896	ENSG00000198947	0.976744
187	ENSG00000101384	261619	12668	77258	ENSG00000104447	0.976744
187	ENSG00000101384	261619	38070	94089	ENSG00000087460	0.976744
187	ENSG00000101384	261619	9775	94089	ENSG00000124222	0.976744
187	ENSG00000101384	261619	10991	94089	ENSG00000124222	0.976744
187	ENSG00000101384	261619	41191	94089	ENSG00000124222	0.976744
187	ENSG00000101384	261619	36998	94089	ENSG00000124222	0.976744
187	ENSG00000101384	261619	7860	251347	ENSG00000020922	0.976744
187	ENSG00000101384	261619	16767	1934	ENSG00000177542	0.976744
187	ENSG00000101384	261619	20957	284963	ENSG00000166147	0.976744
187	ENSG00000101384	261619	14611	457260	ENSG00000215301	0.976744
187	ENSG00000101384	261619	18396	263501	ENSG00000103051	0.976744
187	ENSG00000101384	261619	20264	79270	ENSG00000108784	0.976744
187	ENSG00000101384	261619	1184	280763	ENSG00000100478	0.976744
187	ENSG00000101384	261619	30484	280763	ENSG00000134262	0.976744
187	ENSG00000101384	261619	4085	275872	ENSG00000147894	0.976744
187	ENSG00000101384	261619	31131	275872	ENSG00000120948	0.976744
187	ENSG00000101384	261619	16767	1934	ENSG00000177542	0.976744
187	ENSG00000101384	261619	42102	139396	ENSG00000101986	0.977273
187	ENSG00000101384	261619	39799	139396	ENSG00000101986	0.977273
187	ENSG00000101384	261619	33708	139396	ENSG00000101986	0.977273
187	ENSG00000101384	261619	28358	398069	ENSG00000254585	0.977273
187	ENSG00000101384	261619	7322	98896	ENSG00000198947	0.977273
187	ENSG00000101384	261619	32391	83419	ENSG00000172062	0.977273
187	ENSG00000101384	261619	31651	77258	ENSG00000104447	0.977273
187	ENSG00000101384	261619	40347	251347	ENSG00000020922	0.977273
187	ENSG00000101384	261619	140	52430	ENSG00000165280	0.977273
187	ENSG00000101384	261619	17497	2822	ENSG00000104133	0.977273
187	ENSG00000101384	261619	34335	284963	ENSG00000166147	0.977273
187	ENSG00000101384	261619	36488	2044	ENSG00000080603	0.977273
187	ENSG00000101384	261619	1392	79113	ENSG00000108883	0.977273
187	ENSG00000101384	261619	19677	79270	ENSG00000108784	0.977273
187	ENSG00000101384	261619	36024	157973	ENSG00000160789	0.977778
187	ENSG00000101384	261619	13179	139396	ENSG00000101986	0.977778
187	ENSG00000101384	261619	40494	98909	ENSG00000175084	0.977778
187	ENSG00000101384	261619	6943	98896	ENSG00000198947	0.977778
187	ENSG00000101384	261619	25351	77258	ENSG00000104447	0.977778
187	ENSG00000101384	261619	41775	77258	ENSG00000104447	0.977778
187	ENSG00000101384	261619	4180	79271	ENSG00000165102	0.977778
187	ENSG00000101384	261619	4180	79271	ENSG00000165102	0.977778
187	ENSG00000101384	261619	26370	2780	ENSG00000184675	0.977778
187	ENSG00000101384	261619	15184	1934	ENSG00000136531	0.977778
187	ENSG00000101384	261619	37256	52430	ENSG00000122566	0.977778
187	ENSG00000101384	261619	20418	610	ENSG00000142156	0.977778
187	ENSG00000101384	261619	41115	2044	ENSG00000080603	0.977778
187	ENSG00000101384	261619	18127	263501	ENSG00000103051	0.977778
187	ENSG00000101384	261619	32119	79270	ENSG00000108784	0.977778
187	ENSG00000101384	261619	20418	610	ENSG00000142156	0.977778
187	ENSG00000101384	261619	30409	275872	ENSG00000183735	0.977778
187	ENSG00000101384	261619	15184	1934	ENSG00000136531	0.977778
187	ENSG00000101384	261619	20418	610	ENSG00000142156	0.977778
187	ENSG00000101384	261619	38120	261619	ENSG00000101384	0.978261
187	ENSG00000101384	261619	30725	157973	ENSG00000160789	0.978261
187	ENSG00000101384	261619	22273	139396	ENSG00000101986	0.978261
187	ENSG00000101384	261619	29252	98896	ENSG00000198947	0.978261
187	ENSG00000101384	261619	6606	98896	ENSG00000198947	0.978261
187	ENSG00000101384	261619	34145	83419	ENSG00000172062	0.978261
187	ENSG00000101384	261619	5139	77258	ENSG00000104447	0.978261
187	ENSG00000101384	261619	31484	442835	ENSG00000090861	0.978261
187	ENSG00000101384	261619	31484	442835	ENSG00000090861	0.978261
187	ENSG00000101384	261619	26478	94089	ENSG00000124222	0.978261
187	ENSG00000101384	261619	42671	94089	ENSG00000087460	0.978261
187	ENSG00000101384	261619	31484	442835	ENSG00000090861	0.978261
187	ENSG00000101384	261619	23930	1934	ENSG00000142178	0.978261
187	ENSG00000101384	261619	33155	363686	ENSG00000143614	0.978261
187	ENSG00000101384	261619	17106	52430	ENSG00000165280	0.978261
187	ENSG00000101384	261619	31484	442835	ENSG00000090861	0.978261
187	ENSG00000101384	261619	41627	93299	ENSG00000100815	0.978261
187	ENSG00000101384	261619	37678	93299	ENSG00000100815	0.978261
187	ENSG00000101384	261619	42040	88644	ENSG00000131018	0.978261
187	ENSG00000101384	261619	13277	244	ENSG00000130363	0.978261
187	ENSG00000101384	261619	31484	442835	ENSG00000090861	0.978261
187	ENSG00000101384	261619	31526	79270	ENSG00000108784	0.978261
187	ENSG00000101384	261619	31484	442835	ENSG00000090861	0.978261
187	ENSG00000101384	261619	14747	324422	ENSG00000101901	0.978261
187	ENSG00000101384	261619	33155	363686	ENSG00000143614	0.978261
187	ENSG00000101384	261619	23930	1934	ENSG00000142178	0.978261
187	ENSG00000101384	261619	40414	139396	ENSG00000101986	0.978723
187	ENSG00000101384	261619	37947	139396	ENSG00000101986	0.978723
187	ENSG00000101384	261619	35723	139396	ENSG00000101986	0.978723
187	ENSG00000101384	261619	10126	398069	ENSG00000254585	0.978723
187	ENSG00000101384	261619	31996	98896	ENSG00000198947	0.978723
187	ENSG00000101384	261619	24627	99013	ENSG00000197912	0.978723
187	ENSG00000101384	261619	39908	94089	ENSG00000124222	0.978723
187	ENSG00000101384	261619	36864	1934	ENSG00000039650	0.978723
187	ENSG00000101384	261619	17584	1934	ENSG00000147044	0.978723
187	ENSG00000101384	261619	24627	99013	ENSG00000197912	0.978723
187	ENSG00000101384	261619	32171	284963	ENSG00000166147	0.978723
187	ENSG00000101384	261619	28521	93299	ENSG00000100815	0.978723
187	ENSG00000101384	261619	41165	2044	ENSG00000080603	0.978723
187	ENSG00000101384	261619	567	261652	ENSG00000181090	0.978723
187	ENSG00000101384	261619	36864	1934	ENSG00000039650	0.978723
187	ENSG00000101384	261619	17584	1934	ENSG00000147044	0.978723
187	ENSG00000101384	261619	16182	398069	ENSG00000254585	0.979167
187	ENSG00000101384	261619	25521	98896	ENSG00000198947	0.979167
187	ENSG00000101384	261619	8609	778	ENSG00000169057	0.979167
187	ENSG00000101384	261619	15365	77258	ENSG00000104447	0.979167
187	ENSG00000101384	261619	35947	442835	ENSG00000182606	0.979167
187	ENSG00000101384	261619	38061	99013	ENSG00000197912	0.979167
187	ENSG00000101384	261619	35947	442835	ENSG00000182606	0.979167
187	ENSG00000101384	261619	35947	442835	ENSG00000182606	0.979167
187	ENSG00000101384	261619	38061	99013	ENSG00000197912	0.979167
187	ENSG00000101384	261619	35947	442835	ENSG00000182606	0.979167
187	ENSG00000101384	261619	36649	93299	ENSG00000100815	0.979167
187	ENSG00000101384	261619	9939	93299	ENSG00000100815	0.979167
187	ENSG00000101384	261619	35947	442835	ENSG00000182606	0.979167
187	ENSG00000101384	261619	35947	442835	ENSG00000182606	0.979167
187	ENSG00000101384	261619	17419	275872	ENSG00000147894	0.979167
187	ENSG00000101384	261619	24931	261619	ENSG00000101384	0.979592
187	ENSG00000101384	261619	16722	98896	ENSG00000198947	0.979592
187	ENSG00000101384	261619	32208	77258	ENSG00000104447	0.979592
187	ENSG00000101384	261619	15409	77258	ENSG00000104447	0.979592
187	ENSG00000101384	261619	24624	442835	ENSG00000141485	0.979592
187	ENSG00000101384	261619	24624	442835	ENSG00000141485	0.979592
187	ENSG00000101384	261619	24624	442835	ENSG00000141485	0.979592
187	ENSG00000101384	261619	24624	442835	ENSG00000141485	0.979592
187	ENSG00000101384	261619	41636	610	ENSG00000142156	0.979592
187	ENSG00000101384	261619	19477	2044	ENSG00000080603	0.979592
187	ENSG00000101384	261619	24624	442835	ENSG00000141485	0.979592
187	ENSG00000101384	261619	33308	79270	ENSG00000108784	0.979592
187	ENSG00000101384	261619	16812	280763	ENSG00000134262	0.979592
187	ENSG00000101384	261619	41636	610	ENSG00000142156	0.979592
187	ENSG00000101384	261619	24624	442835	ENSG00000141485	0.979592
187	ENSG00000101384	261619	41636	610	ENSG00000142156	0.979592
187	ENSG00000101384	261619	30727	139396	ENSG00000101986	0.98
187	ENSG00000101384	261619	10341	442835	ENSG00000186153	0.98
187	ENSG00000101384	261619	10341	442835	ENSG00000186153	0.98
187	ENSG00000101384	261619	39890	1465	ENSG00000049618	0.98
187	ENSG00000101384	261619	10341	442835	ENSG00000186153	0.98
187	ENSG00000101384	261619	10341	442835	ENSG00000186153	0.98
187	ENSG00000101384	261619	20468	97297	ENSG00000171456	0.98
187	ENSG00000101384	261619	27039	2044	ENSG00000080603	0.98
187	ENSG00000101384	261619	10341	442835	ENSG00000186153	0.98
187	ENSG00000101384	261619	40645	79270	ENSG00000108784	0.98
187	ENSG00000101384	261619	39890	1465	ENSG00000049618	0.98
187	ENSG00000101384	261619	18238	261652	ENSG00000181090	0.98
187	ENSG00000101384	261619	10341	442835	ENSG00000186153	0.98
187	ENSG00000101384	261619	38170	139396	ENSG00000101986	0.980392
187	ENSG00000101384	261619	4568	139396	ENSG00000101986	0.980392
187	ENSG00000101384	261619	13299	94089	ENSG00000124222	0.980392
187	ENSG00000101384	261619	31655	97297	ENSG00000122550	0.980392
187	ENSG00000101384	261619	4690	261652	ENSG00000181090	0.980392
187	ENSG00000101384	261619	25979	139396	ENSG00000101986	0.980769
187	ENSG00000101384	261619	19231	77258	ENSG00000104447	0.980769
187	ENSG00000101384	261619	31094	79271	ENSG00000165102	0.980769
187	ENSG00000101384	261619	31094	79271	ENSG00000165102	0.980769
187	ENSG00000101384	261619	24745	94089	ENSG00000124222	0.980769
187	ENSG00000101384	261619	21843	1465	ENSG00000124766	0.980769
187	ENSG00000101384	261619	2727	97297	ENSG00000122550	0.980769
187	ENSG00000101384	261619	15471	284963	ENSG00000166147	0.980769
187	ENSG00000101384	261619	8018	2044	ENSG00000080603	0.980769
187	ENSG00000101384	261619	21843	1465	ENSG00000124766	0.980769
187	ENSG00000101384	261619	40168	275872	ENSG00000165280	0.980769
187	ENSG00000101384	261619	20167	261619	ENSG00000101384	0.981132
187	ENSG00000101384	261619	27918	139396	ENSG00000101986	0.981132
187	ENSG00000101384	261619	34365	79271	ENSG00000165102	0.981132
187	ENSG00000101384	261619	34365	79271	ENSG00000165102	0.981132
187	ENSG00000101384	261619	21393	1465	ENSG00000099956	0.981132
187	ENSG00000101384	261619	21393	1465	ENSG00000099956	0.981132
187	ENSG00000101384	261619	17859	261652	ENSG00000181090	0.981132
187	ENSG00000101384	261619	33300	139396	ENSG00000101986	0.981481
187	ENSG00000101384	261619	3555	77258	ENSG00000104447	0.981481
187	ENSG00000101384	261619	23567	77258	ENSG00000104447	0.981481
187	ENSG00000101384	261619	9226	2044	ENSG00000080603	0.981481
187	ENSG00000101384	261619	19020	280763	ENSG00000134262	0.981481
187	ENSG00000101384	261619	5625	261652	ENSG00000181090	0.981481
187	ENSG00000101384	261619	4842	287	ENSG00000130635	0.981481
187	ENSG00000101384	261619	10339	51	ENSG00000213689	0.981481
187	ENSG00000101384	261619	39587	97297	ENSG00000171456	0.981818
187	ENSG00000101384	261619	26563	2044	ENSG00000080603	0.981818
187	ENSG00000101384	261619	4422	287	ENSG00000108821	0.981818
187	ENSG00000101384	261619	11699	199	ENSG00000164190	0.982143
187	ENSG00000101384	261619	17368	97297	ENSG00000122550	0.982143
187	ENSG00000101384	261619	427	261652	ENSG00000055609	0.982143
187	ENSG00000101384	261619	1984	139396	ENSG00000101986	0.982456
187	ENSG00000101384	261619	22730	97297	ENSG00000171456	0.982456
187	ENSG00000101384	261619	41344	192	ENSG00000177189	0.982456
187	ENSG00000101384	261619	19109	79271	ENSG00000165102	0.982759
187	ENSG00000101384	261619	19109	79271	ENSG00000165102	0.982759
187	ENSG00000101384	261619	12813	1340	ENSG00000169032	0.982759
187	ENSG00000101384	261619	14198	261652	ENSG00000055609	0.982759
187	ENSG00000101384	261619	12673	819	ENSG00000108557	0.982759
187	ENSG00000101384	261619	34789	287	ENSG00000130635	0.982759
187	ENSG00000101384	261619	477	139396	ENSG00000101986	0.983051
187	ENSG00000101384	261619	3887	1465	ENSG00000133884	0.983051
187	ENSG00000101384	261619	3887	1465	ENSG00000133884	0.983051
187	ENSG00000101384	261619	35349	287	ENSG00000108821	0.983051
187	ENSG00000101384	261619	13446	139396	ENSG00000101986	0.983333
187	ENSG00000101384	261619	33085	97297	ENSG00000171456	0.983333
187	ENSG00000101384	261619	13021	261652	ENSG00000181090	0.983333
187	ENSG00000101384	261619	21546	502423	ENSG00000125459	0.983333
187	ENSG00000101384	261619	29976	287	ENSG00000108821	0.983333
187	ENSG00000101384	261619	34596	287	ENSG00000108821	0.983333
187	ENSG00000101384	261619	3489	287	ENSG00000130635	0.983333
187	ENSG00000101384	261619	35090	287	ENSG00000130635	0.983333
187	ENSG00000101384	261619	4211	1340	ENSG00000133703	0.983607
187	ENSG00000101384	261619	21209	819	ENSG00000108557	0.983607
187	ENSG00000101384	261619	4528	819	ENSG00000108557	0.983607
187	ENSG00000101384	261619	5660	819	ENSG00000108557	0.983607
187	ENSG00000101384	261619	31174	819	ENSG00000108557	0.983607
187	ENSG00000101384	261619	41910	192	ENSG00000177189	0.983871
187	ENSG00000101384	261619	28456	97297	ENSG00000122550	0.984127
187	ENSG00000101384	261619	6627	97297	ENSG00000171456	0.984127
187	ENSG00000101384	261619	18715	2896	ENSG00000196628	0.984127
187	ENSG00000101384	261619	32485	2896	ENSG00000196628	0.984127
187	ENSG00000101384	261619	17026	261652	ENSG00000055609	0.984127
187	ENSG00000101384	261619	13844	287	ENSG00000204262	0.984127
187	ENSG00000101384	261619	13455	261652	ENSG00000181090	0.984615
187	ENSG00000101384	261619	31500	287	ENSG00000204262	0.984615
187	ENSG00000101384	261619	1296	199	ENSG00000164190	0.984848
187	ENSG00000101384	261619	4156	1340	ENSG00000133703	0.984848
187	ENSG00000101384	261619	27425	2896	ENSG00000196628	0.984848
187	ENSG00000101384	261619	12720	192	ENSG00000177189	0.984848
187	ENSG00000101384	261619	14295	819	ENSG00000108557	0.984848
187	ENSG00000101384	261619	38600	1340	ENSG00000133703	0.985075
187	ENSG00000101384	261619	36486	1340	ENSG00000169032	0.985075
187	ENSG00000101384	261619	2144	1340	ENSG00000169032	0.985294
187	ENSG00000101384	261619	1734	2896	ENSG00000196628	0.985294
187	ENSG00000101384	261619	27290	819	ENSG00000108557	0.985294
187	ENSG00000101384	261619	39999	819	ENSG00000108557	0.985294
187	ENSG00000101384	261619	23525	199	ENSG00000147099	0.985507
187	ENSG00000101384	261619	3670	1340	ENSG00000126934	0.985507
187	ENSG00000101384	261619	13296	1340	ENSG00000133703	0.985507
187	ENSG00000101384	261619	34743	1340	ENSG00000133703	0.985507
187	ENSG00000101384	261619	11029	2896	ENSG00000196628	0.985507
187	ENSG00000101384	261619	1097	2896	ENSG00000196628	0.985714
187	ENSG00000101384	261619	34306	287	ENSG00000204262	0.985714
187	ENSG00000101384	261619	19376	199	ENSG00000164190	0.985915
187	ENSG00000101384	261619	16264	261652	ENSG00000181090	0.985915
187	ENSG00000101384	261619	13985	819	ENSG00000108557	0.985915
187	ENSG00000101384	261619	1527	192	ENSG00000177189	0.986111
187	ENSG00000101384	261619	32505	1340	ENSG00000169032	0.986486
187	ENSG00000101384	261619	2825	819	ENSG00000108557	0.986667
187	ENSG00000101384	261619	11804	199	ENSG00000164190	0.987013
187	ENSG00000101384	261619	13631	199	ENSG00000164754	0.987342
187	ENSG00000101384	261619	6252	261619	ENSG00000101384	1
187	ENSG00000101384	261619	12828	261619	ENSG00000101384	1
187	ENSG00000101384	261619	17208	261619	ENSG00000101384	1
187	ENSG00000101384	261619	1167	261619	ENSG00000101384	1
187	ENSG00000101384	261619	37940	261619	ENSG00000101384	1
187	ENSG00000101384	261619	17434	157973	ENSG00000160789	1
187	ENSG00000101384	261619	18483	157973	ENSG00000160789	1
187	ENSG00000101384	261619	39211	157973	ENSG00000160789	1
187	ENSG00000101384	261619	1102	157973	ENSG00000160789	1
187	ENSG00000101384	261619	3703	157973	ENSG00000160789	1
187	ENSG00000101384	261619	9494	157973	ENSG00000160789	1
187	ENSG00000101384	261619	25158	475	ENSG00000135931	1
187	ENSG00000101384	261619	21280	475	ENSG00000135541	1
187	ENSG00000101384	261619	1103	475	ENSG00000135931	1
187	ENSG00000101384	261619	29160	475	ENSG00000148384	1
187	ENSG00000101384	261619	4934	475	ENSG00000168778	1
187	ENSG00000101384	261619	35630	475	ENSG00000135931	1
187	ENSG00000101384	261619	11372	475	ENSG00000135931	1
187	ENSG00000101384	261619	38158	475	ENSG00000106477	1
187	ENSG00000101384	261619	41087	475	ENSG00000198331	1
187	ENSG00000101384	261619	7152	475	ENSG00000168778	1
187	ENSG00000101384	261619	23809	475	ENSG00000108641	1
187	ENSG00000101384	261619	8473	475	ENSG00000168778	1
187	ENSG00000101384	261619	30392	475	ENSG00000164953	1
187	ENSG00000101384	261619	42540	475	ENSG00000164953	1
187	ENSG00000101384	261619	263	475	ENSG00000148384	1
187	ENSG00000101384	261619	27590	475	ENSG00000106477	1
187	ENSG00000101384	261619	26186	475	ENSG00000135931	1
187	ENSG00000101384	261619	16538	475	ENSG00000100578	1
187	ENSG00000101384	261619	23931	475	ENSG00000204852	1
187	ENSG00000101384	261619	4097	475	ENSG00000104218	1
187	ENSG00000101384	261619	5295	791	ENSG00000175213	1
187	ENSG00000101384	261619	23084	791	ENSG00000117650	1
187	ENSG00000101384	261619	19359	791	ENSG00000265203	1
187	ENSG00000101384	261619	29355	791	ENSG00000133256	1
187	ENSG00000101384	261619	22958	791	ENSG00000105618	1
187	ENSG00000101384	261619	4414	791	ENSG00000265203	1
187	ENSG00000101384	261619	9214	791	ENSG00000136875	1
187	ENSG00000101384	261619	26860	791	ENSG00000112041	1
187	ENSG00000101384	261619	39243	791	ENSG00000196189	1
187	ENSG00000101384	261619	20662	791	ENSG00000179270	1
187	ENSG00000101384	261619	7223	791	ENSG00000113966	1
187	ENSG00000101384	261619	1990	791	ENSG00000134376	1
187	ENSG00000101384	261619	35081	791	ENSG00000156313	1
187	ENSG00000101384	261619	19440	791	ENSG00000102218	1
187	ENSG00000101384	261619	36495	791	ENSG00000164610	1
187	ENSG00000101384	261619	36274	791	ENSG00000116745	1
187	ENSG00000101384	261619	11642	791	ENSG00000104880	1
187	ENSG00000101384	261619	33927	791	ENSG00000101161	1
187	ENSG00000101384	261619	15808	791	ENSG00000085998	1
187	ENSG00000101384	261619	619	791	ENSG00000144028	1
187	ENSG00000101384	261619	36759	84	ENSG00000196584	1
187	ENSG00000101384	261619	21600	84	ENSG00000108384	1
187	ENSG00000101384	261619	28376	84	ENSG00000187790	1
187	ENSG00000101384	261619	9792	84	ENSG00000012048	1
187	ENSG00000101384	261619	37845	84	ENSG00000083093	1
187	ENSG00000101384	261619	31462	84	ENSG00000175595	1
187	ENSG00000101384	261619	7932	84	ENSG00000136492	1
187	ENSG00000101384	261619	30606	84	ENSG00000183161	1
187	ENSG00000101384	261619	19090	84	ENSG00000168411	1
187	ENSG00000101384	261619	20066	84	ENSG00000168411	1
187	ENSG00000101384	261619	13469	84	ENSG00000183161	1
187	ENSG00000101384	261619	34112	84	ENSG00000116670	1
187	ENSG00000101384	261619	10453	84	ENSG00000140525	1
187	ENSG00000101384	261619	25823	84	ENSG00000183161	1
187	ENSG00000101384	261619	28865	84	ENSG00000187741	1
187	ENSG00000101384	261619	10158	84	ENSG00000115392	1
187	ENSG00000101384	261619	23044	84	ENSG00000139618	1
187	ENSG00000101384	261619	39986	84	ENSG00000175595	1
187	ENSG00000101384	261619	33667	84	ENSG00000187741	1
187	ENSG00000101384	261619	33047	84	ENSG00000077152	1
187	ENSG00000101384	261619	28668	1946	ENSG00000067836	1
187	ENSG00000101384	261619	15916	1946	ENSG00000141485	1
187	ENSG00000101384	261619	20069	1946	ENSG00000141485	1
187	ENSG00000101384	261619	41204	1946	ENSG00000067836	1
187	ENSG00000101384	261619	19803	1946	ENSG00000141485	1
187	ENSG00000101384	261619	23192	1946	ENSG00000141485	1
187	ENSG00000101384	261619	39572	1946	ENSG00000141485	1
187	ENSG00000101384	261619	26558	1946	ENSG00000067836	1
187	ENSG00000101384	261619	36782	1946	ENSG00000141485	1
187	ENSG00000101384	261619	20536	1946	ENSG00000141485	1
187	ENSG00000101384	261619	19348	1946	ENSG00000141485	1
187	ENSG00000101384	261619	22616	1946	ENSG00000067836	1
187	ENSG00000101384	261619	16500	1946	ENSG00000141485	1
187	ENSG00000101384	261619	2514	1946	ENSG00000141485	1
187	ENSG00000101384	261619	25736	1946	ENSG00000141485	1
187	ENSG00000101384	261619	41714	1946	ENSG00000141485	1
187	ENSG00000101384	261619	14185	1946	ENSG00000141485	1
187	ENSG00000101384	261619	1900	1946	ENSG00000067836	1
187	ENSG00000101384	261619	9629	1946	ENSG00000067836	1
187	ENSG00000101384	261619	32386	1946	ENSG00000141485	1
187	ENSG00000101384	261619	14591	447753	ENSG00000059573	1
187	ENSG00000101384	261619	15946	447753	ENSG00000059573	1
187	ENSG00000101384	261619	27799	447753	ENSG00000059573	1
187	ENSG00000101384	261619	9987	447753	ENSG00000059573	1
187	ENSG00000101384	261619	25540	447753	ENSG00000059573	1
187	ENSG00000101384	261619	17640	447753	ENSG00000059573	1
187	ENSG00000101384	261619	19819	447753	ENSG00000059573	1
187	ENSG00000101384	261619	18146	447753	ENSG00000059573	1
187	ENSG00000101384	261619	18711	447753	ENSG00000059573	1
187	ENSG00000101384	261619	37457	447753	ENSG00000059573	1
187	ENSG00000101384	261619	24116	447753	ENSG00000059573	1
187	ENSG00000101384	261619	2404	447753	ENSG00000059573	1
187	ENSG00000101384	261619	9360	447753	ENSG00000059573	1
187	ENSG00000101384	261619	36128	447753	ENSG00000059573	1
187	ENSG00000101384	261619	23472	447753	ENSG00000059573	1
187	ENSG00000101384	261619	34626	447753	ENSG00000059573	1
187	ENSG00000101384	261619	34230	447753	ENSG00000059573	1
187	ENSG00000101384	261619	35086	447753	ENSG00000059573	1
187	ENSG00000101384	261619	34580	447753	ENSG00000059573	1
187	ENSG00000101384	261619	11934	447753	ENSG00000059573	1
187	ENSG00000101384	261619	15984	1065	ENSG00000007372	1
187	ENSG00000101384	261619	32242	1065	ENSG00000150995	1
187	ENSG00000101384	261619	1277	1065	ENSG00000150995	1
187	ENSG00000101384	261619	18950	1065	ENSG00000007372	1
187	ENSG00000101384	261619	38425	1065	ENSG00000150995	1
187	ENSG00000101384	261619	35854	1065	ENSG00000007372	1
187	ENSG00000101384	261619	3142	1065	ENSG00000150995	1
187	ENSG00000101384	261619	21873	1065	ENSG00000007372	1
187	ENSG00000101384	261619	15827	1065	ENSG00000150995	1
187	ENSG00000101384	261619	25916	1065	ENSG00000150995	1
187	ENSG00000101384	261619	36166	1065	ENSG00000150995	1
187	ENSG00000101384	261619	11592	1065	ENSG00000150995	1
187	ENSG00000101384	261619	8162	1065	ENSG00000150995	1
187	ENSG00000101384	261619	18387	1065	ENSG00000150995	1
187	ENSG00000101384	261619	32161	1065	ENSG00000007372	1
187	ENSG00000101384	261619	22283	1065	ENSG00000007372	1
187	ENSG00000101384	261619	36151	1065	ENSG00000150995	1
187	ENSG00000101384	261619	17053	1065	ENSG00000150995	1
187	ENSG00000101384	261619	34846	1065	ENSG00000007372	1
187	ENSG00000101384	261619	21836	1065	ENSG00000150995	1
187	ENSG00000101384	261619	33609	139396	ENSG00000101986	1
187	ENSG00000101384	261619	35487	398069	ENSG00000254585	1
187	ENSG00000101384	261619	26047	398069	ENSG00000254585	1
187	ENSG00000101384	261619	27187	398069	ENSG00000254585	1
187	ENSG00000101384	261619	24312	398069	ENSG00000254585	1
187	ENSG00000101384	261619	26540	398069	ENSG00000254585	1
187	ENSG00000101384	261619	31669	398069	ENSG00000254585	1
187	ENSG00000101384	261619	16952	398069	ENSG00000254585	1
187	ENSG00000101384	261619	9701	398069	ENSG00000254585	1
187	ENSG00000101384	261619	16700	398069	ENSG00000254585	1
187	ENSG00000101384	261619	14341	398069	ENSG00000254585	1
187	ENSG00000101384	261619	38673	398069	ENSG00000254585	1
187	ENSG00000101384	261619	7561	404448	ENSG00000101126	1
187	ENSG00000101384	261619	6576	404448	ENSG00000101126	1
187	ENSG00000101384	261619	15838	404448	ENSG00000101126	1
187	ENSG00000101384	261619	36401	404448	ENSG00000101126	1
187	ENSG00000101384	261619	35637	404448	ENSG00000101126	1
187	ENSG00000101384	261619	25735	404448	ENSG00000101126	1
187	ENSG00000101384	261619	10884	404448	ENSG00000101126	1
187	ENSG00000101384	261619	29732	404448	ENSG00000101126	1
187	ENSG00000101384	261619	18686	404448	ENSG00000101126	1
187	ENSG00000101384	261619	8222	404448	ENSG00000101126	1
187	ENSG00000101384	261619	9880	404448	ENSG00000101126	1
187	ENSG00000101384	261619	33138	404448	ENSG00000101126	1
187	ENSG00000101384	261619	19538	404448	ENSG00000101126	1
187	ENSG00000101384	261619	19475	404448	ENSG00000101126	1
187	ENSG00000101384	261619	24443	404448	ENSG00000101126	1
187	ENSG00000101384	261619	11640	404448	ENSG00000101126	1
187	ENSG00000101384	261619	21876	404448	ENSG00000101126	1
187	ENSG00000101384	261619	2395	404448	ENSG00000101126	1
187	ENSG00000101384	261619	29413	404448	ENSG00000101126	1
187	ENSG00000101384	261619	29886	404448	ENSG00000101126	1
187	ENSG00000101384	261619	27661	98909	ENSG00000175084	1
187	ENSG00000101384	261619	20706	98909	ENSG00000175084	1
187	ENSG00000101384	261619	26605	98909	ENSG00000175084	1
187	ENSG00000101384	261619	23241	98909	ENSG00000175084	1
187	ENSG00000101384	261619	15506	98896	ENSG00000198947	1
187	ENSG00000101384	261619	36645	98896	ENSG00000198947	1
187	ENSG00000101384	261619	34290	98896	ENSG00000198947	1
187	ENSG00000101384	261619	26468	98896	ENSG00000198947	1
187	ENSG00000101384	261619	25440	98896	ENSG00000198947	1
187	ENSG00000101384	261619	22440	98896	ENSG00000198947	1
187	ENSG00000101384	261619	3628	83419	ENSG00000172062	1
187	ENSG00000101384	261619	9769	83419	ENSG00000172062	1
187	ENSG00000101384	261619	12840	83419	ENSG00000172062	1
187	ENSG00000101384	261619	28035	83419	ENSG00000172062	1
187	ENSG00000101384	261619	30363	83419	ENSG00000172062	1
187	ENSG00000101384	261619	14333	83419	ENSG00000172062	1
187	ENSG00000101384	261619	25431	83419	ENSG00000172062	1
187	ENSG00000101384	261619	17884	83419	ENSG00000172062	1
187	ENSG00000101384	261619	5124	83419	ENSG00000172062	1
187	ENSG00000101384	261619	31590	83419	ENSG00000172062	1
187	ENSG00000101384	261619	6102	83419	ENSG00000172062	1
187	ENSG00000101384	261619	5558	163985	ENSG00000131089	1
187	ENSG00000101384	261619	41492	163985	ENSG00000131089	1
187	ENSG00000101384	261619	35052	163985	ENSG00000131089	1
187	ENSG00000101384	261619	37462	163985	ENSG00000131089	1
187	ENSG00000101384	261619	14290	163985	ENSG00000131089	1
187	ENSG00000101384	261619	3187	163985	ENSG00000131089	1
187	ENSG00000101384	261619	22475	163985	ENSG00000131089	1
187	ENSG00000101384	261619	40744	163985	ENSG00000131089	1
187	ENSG00000101384	261619	6235	163985	ENSG00000131089	1
187	ENSG00000101384	261619	27554	163985	ENSG00000131089	1
187	ENSG00000101384	261619	22982	163985	ENSG00000131089	1
187	ENSG00000101384	261619	24568	163985	ENSG00000131089	1
187	ENSG00000101384	261619	7211	163985	ENSG00000131089	1
187	ENSG00000101384	261619	20495	163985	ENSG00000131089	1
187	ENSG00000101384	261619	31208	163985	ENSG00000131089	1
187	ENSG00000101384	261619	13907	163985	ENSG00000131089	1
187	ENSG00000101384	261619	29664	163985	ENSG00000131089	1
187	ENSG00000101384	261619	27014	163985	ENSG00000131089	1
187	ENSG00000101384	261619	38023	163985	ENSG00000131089	1
187	ENSG00000101384	261619	18329	163985	ENSG00000131089	1
187	ENSG00000101384	261619	28568	778	ENSG00000169057	1
187	ENSG00000101384	261619	40608	778	ENSG00000169057	1
187	ENSG00000101384	261619	37398	778	ENSG00000169057	1
187	ENSG00000101384	261619	16612	778	ENSG00000169057	1
187	ENSG00000101384	261619	9705	778	ENSG00000169057	1
187	ENSG00000101384	261619	3162	778	ENSG00000169057	1
187	ENSG00000101384	261619	38561	778	ENSG00000169057	1
187	ENSG00000101384	261619	18225	778	ENSG00000169057	1
187	ENSG00000101384	261619	7010	778	ENSG00000169057	1
187	ENSG00000101384	261619	31006	778	ENSG00000169057	1
187	ENSG00000101384	261619	5878	778	ENSG00000169057	1
187	ENSG00000101384	261619	2944	778	ENSG00000169057	1
187	ENSG00000101384	261619	25640	778	ENSG00000169057	1
187	ENSG00000101384	261619	36217	778	ENSG00000169057	1
187	ENSG00000101384	261619	9437	778	ENSG00000169057	1
187	ENSG00000101384	261619	41287	778	ENSG00000169057	1
187	ENSG00000101384	261619	1272	778	ENSG00000169057	1
187	ENSG00000101384	261619	857	778	ENSG00000169057	1
187	ENSG00000101384	261619	11251	778	ENSG00000169057	1
187	ENSG00000101384	261619	31961	3454	ENSG00000126970	1
187	ENSG00000101384	261619	40682	3454	ENSG00000126970	1
187	ENSG00000101384	261619	9710	3454	ENSG00000126970	1
187	ENSG00000101384	261619	8327	3454	ENSG00000126970	1
187	ENSG00000101384	261619	14475	3454	ENSG00000126970	1
187	ENSG00000101384	261619	19152	3454	ENSG00000126970	1
187	ENSG00000101384	261619	11654	3454	ENSG00000126970	1
187	ENSG00000101384	261619	33386	3454	ENSG00000126970	1
187	ENSG00000101384	261619	13205	3454	ENSG00000126970	1
187	ENSG00000101384	261619	4172	3454	ENSG00000126970	1
187	ENSG00000101384	261619	37389	3454	ENSG00000126970	1
187	ENSG00000101384	261619	20195	3454	ENSG00000126970	1
187	ENSG00000101384	261619	25764	3454	ENSG00000126970	1
187	ENSG00000101384	261619	20188	3454	ENSG00000126970	1
187	ENSG00000101384	261619	19737	3454	ENSG00000126970	1
187	ENSG00000101384	261619	14967	3454	ENSG00000126970	1
187	ENSG00000101384	261619	20779	3454	ENSG00000126970	1
187	ENSG00000101384	261619	42473	3454	ENSG00000126970	1
187	ENSG00000101384	261619	2173	3454	ENSG00000126970	1
187	ENSG00000101384	261619	32408	3454	ENSG00000126970	1
187	ENSG00000101384	261619	3607	157941	ENSG00000171867	1
187	ENSG00000101384	261619	5142	157941	ENSG00000171867	1
187	ENSG00000101384	261619	12050	157941	ENSG00000171867	1
187	ENSG00000101384	261619	41762	157941	ENSG00000171867	1
187	ENSG00000101384	261619	30302	157941	ENSG00000171867	1
187	ENSG00000101384	261619	15870	157941	ENSG00000171867	1
187	ENSG00000101384	261619	32326	157941	ENSG00000171867	1
187	ENSG00000101384	261619	1938	157941	ENSG00000171867	1
187	ENSG00000101384	261619	34181	157941	ENSG00000171867	1
187	ENSG00000101384	261619	28634	157941	ENSG00000171867	1
187	ENSG00000101384	261619	30292	157941	ENSG00000171867	1
187	ENSG00000101384	261619	7311	157941	ENSG00000171867	1
187	ENSG00000101384	261619	1385	157941	ENSG00000171867	1
187	ENSG00000101384	261619	11690	157941	ENSG00000171867	1
187	ENSG00000101384	261619	23212	157941	ENSG00000171867	1
187	ENSG00000101384	261619	26487	157941	ENSG00000171867	1
187	ENSG00000101384	261619	11328	157941	ENSG00000171867	1
187	ENSG00000101384	261619	738	157941	ENSG00000171867	1
187	ENSG00000101384	261619	14031	157941	ENSG00000171867	1
187	ENSG00000101384	261619	31624	77258	ENSG00000104447	1
187	ENSG00000101384	261619	16677	77258	ENSG00000104447	1
187	ENSG00000101384	261619	37411	77258	ENSG00000104447	1
187	ENSG00000101384	261619	23731	77258	ENSG00000104447	1
187	ENSG00000101384	261619	34039	77258	ENSG00000104447	1
187	ENSG00000101384	261619	20474	77258	ENSG00000104447	1
187	ENSG00000101384	261619	37067	77258	ENSG00000104447	1
187	ENSG00000101384	261619	19218	171629	ENSG00000103089	1
187	ENSG00000101384	261619	38296	171629	ENSG00000103089	1
187	ENSG00000101384	261619	30335	171629	ENSG00000103089	1
187	ENSG00000101384	261619	4054	171629	ENSG00000103089	1
187	ENSG00000101384	261619	21161	171629	ENSG00000103089	1
187	ENSG00000101384	261619	3773	171629	ENSG00000103089	1
187	ENSG00000101384	261619	458	171629	ENSG00000103089	1
187	ENSG00000101384	261619	26361	171629	ENSG00000103089	1
187	ENSG00000101384	261619	5493	171629	ENSG00000103089	1
187	ENSG00000101384	261619	23226	171629	ENSG00000103089	1
187	ENSG00000101384	261619	40082	171629	ENSG00000103089	1
187	ENSG00000101384	261619	3799	171629	ENSG00000103089	1
187	ENSG00000101384	261619	9381	171629	ENSG00000103089	1
187	ENSG00000101384	261619	9877	171629	ENSG00000103089	1
187	ENSG00000101384	261619	11653	171629	ENSG00000103089	1
187	ENSG00000101384	261619	22339	171629	ENSG00000103089	1
187	ENSG00000101384	261619	8522	171629	ENSG00000103089	1
187	ENSG00000101384	261619	19945	171629	ENSG00000103089	1
187	ENSG00000101384	261619	5704	171629	ENSG00000103089	1
187	ENSG00000101384	261619	906	171629	ENSG00000103089	1
187	ENSG00000101384	261619	41902	442835	ENSG00000114573	1
187	ENSG00000101384	261619	256	442835	ENSG00000117682	1
187	ENSG00000101384	261619	37638	442835	ENSG00000138814	1
187	ENSG00000101384	261619	27512	442835	ENSG00000141367	1
187	ENSG00000101384	261619	35939	442835	ENSG00000090861	1
187	ENSG00000101384	261619	30341	442835	ENSG00000159082	1
187	ENSG00000101384	261619	12086	442835	ENSG00000105464	1
187	ENSG00000101384	261619	6030	442835	ENSG00000164588	1
187	ENSG00000101384	261619	5767	442835	ENSG00000117682	1
187	ENSG00000101384	261619	33733	442835	ENSG00000159082	1
187	ENSG00000101384	261619	23812	442835	ENSG00000164588	1
187	ENSG00000101384	261619	20064	442835	ENSG00000081307	1
187	ENSG00000101384	261619	16667	442835	ENSG00000136854	1
187	ENSG00000101384	261619	16174	1171	ENSG00000105409	1
187	ENSG00000101384	261619	32248	1171	ENSG00000105409	1
187	ENSG00000101384	261619	26419	1171	ENSG00000105409	1
187	ENSG00000101384	261619	10867	1171	ENSG00000105409	1
187	ENSG00000101384	261619	3307	1171	ENSG00000105409	1
187	ENSG00000101384	261619	24333	1171	ENSG00000105409	1
187	ENSG00000101384	261619	40318	1171	ENSG00000105409	1
187	ENSG00000101384	261619	42446	1171	ENSG00000105409	1
187	ENSG00000101384	261619	13535	1171	ENSG00000105409	1
187	ENSG00000101384	261619	12885	1171	ENSG00000105409	1
187	ENSG00000101384	261619	6552	1171	ENSG00000105409	1
187	ENSG00000101384	261619	9524	1171	ENSG00000105409	1
187	ENSG00000101384	261619	36795	1171	ENSG00000105409	1
187	ENSG00000101384	261619	40153	1171	ENSG00000105409	1
187	ENSG00000101384	261619	23912	1171	ENSG00000105409	1
187	ENSG00000101384	261619	35408	1171	ENSG00000105409	1
187	ENSG00000101384	261619	29154	1171	ENSG00000105409	1
187	ENSG00000101384	261619	12321	99013	ENSG00000197912	1
187	ENSG00000101384	261619	22003	99013	ENSG00000197912	1
187	ENSG00000101384	261619	15519	99013	ENSG00000197912	1
187	ENSG00000101384	261619	40785	99013	ENSG00000197912	1
187	ENSG00000101384	261619	5892	99013	ENSG00000197912	1
187	ENSG00000101384	261619	36575	99013	ENSG00000197912	1
187	ENSG00000101384	261619	23179	99013	ENSG00000197912	1
187	ENSG00000101384	261619	20477	99013	ENSG00000197912	1
187	ENSG00000101384	261619	39754	99013	ENSG00000197912	1
187	ENSG00000101384	261619	28144	99013	ENSG00000197912	1
187	ENSG00000101384	261619	34323	99013	ENSG00000197912	1
187	ENSG00000101384	261619	42441	99013	ENSG00000197912	1
187	ENSG00000101384	261619	13107	99013	ENSG00000197912	1
187	ENSG00000101384	261619	21109	99013	ENSG00000197912	1
187	ENSG00000101384	261619	11453	99013	ENSG00000197912	1
187	ENSG00000101384	261619	4593	99013	ENSG00000197912	1
187	ENSG00000101384	261619	23439	99013	ENSG00000197912	1
187	ENSG00000101384	261619	28807	99013	ENSG00000197912	1
187	ENSG00000101384	261619	12086	442835	ENSG00000105464	1
187	ENSG00000101384	261619	27512	442835	ENSG00000141367	1
187	ENSG00000101384	261619	23812	442835	ENSG00000164588	1
187	ENSG00000101384	261619	30341	442835	ENSG00000159082	1
187	ENSG00000101384	261619	33733	442835	ENSG00000159082	1
187	ENSG00000101384	261619	20064	442835	ENSG00000081307	1
187	ENSG00000101384	261619	35939	442835	ENSG00000090861	1
187	ENSG00000101384	261619	6030	442835	ENSG00000164588	1
187	ENSG00000101384	261619	5767	442835	ENSG00000117682	1
187	ENSG00000101384	261619	37638	442835	ENSG00000138814	1
187	ENSG00000101384	261619	16667	442835	ENSG00000136854	1
187	ENSG00000101384	261619	41902	442835	ENSG00000114573	1
187	ENSG00000101384	261619	256	442835	ENSG00000117682	1
187	ENSG00000101384	261619	23302	93947	ENSG00000102103	1
187	ENSG00000101384	261619	29829	93947	ENSG00000102103	1
187	ENSG00000101384	261619	28009	93947	ENSG00000102103	1
187	ENSG00000101384	261619	20017	93947	ENSG00000102103	1
187	ENSG00000101384	261619	25246	93947	ENSG00000102103	1
187	ENSG00000101384	261619	42467	93947	ENSG00000102103	1
187	ENSG00000101384	261619	24625	93947	ENSG00000102103	1
187	ENSG00000101384	261619	3201	93947	ENSG00000102103	1
187	ENSG00000101384	261619	19734	93947	ENSG00000102103	1
187	ENSG00000101384	261619	25582	93947	ENSG00000102103	1
187	ENSG00000101384	261619	16466	93947	ENSG00000102103	1
187	ENSG00000101384	261619	33237	93947	ENSG00000102103	1
187	ENSG00000101384	261619	36602	93947	ENSG00000102103	1
187	ENSG00000101384	261619	35101	93947	ENSG00000102103	1
187	ENSG00000101384	261619	40204	93947	ENSG00000102103	1
187	ENSG00000101384	261619	23546	93947	ENSG00000102103	1
187	ENSG00000101384	261619	5826	93947	ENSG00000102103	1
187	ENSG00000101384	261619	8953	93947	ENSG00000102103	1
187	ENSG00000101384	261619	25573	93947	ENSG00000102103	1
187	ENSG00000101384	261619	39437	93947	ENSG00000102103	1
187	ENSG00000101384	261619	32287	199	ENSG00000147099	1
187	ENSG00000101384	261619	24939	199	ENSG00000108055	1
187	ENSG00000101384	261619	27818	199	ENSG00000072501	1
187	ENSG00000101384	261619	37422	199	ENSG00000164190	1
187	ENSG00000101384	261619	18752	199	ENSG00000108055	1
187	ENSG00000101384	261619	17077	199	ENSG00000164754	1
187	ENSG00000101384	261619	30153	79271	ENSG00000165102	1
187	ENSG00000101384	261619	37266	79271	ENSG00000165102	1
187	ENSG00000101384	261619	27951	79271	ENSG00000165102	1
187	ENSG00000101384	261619	31601	79271	ENSG00000165102	1
187	ENSG00000101384	261619	8257	79271	ENSG00000165102	1
187	ENSG00000101384	261619	24310	79271	ENSG00000165102	1
187	ENSG00000101384	261619	1509	79271	ENSG00000165102	1
187	ENSG00000101384	261619	40879	79271	ENSG00000165102	1
187	ENSG00000101384	261619	19142	79271	ENSG00000165102	1
187	ENSG00000101384	261619	12352	79271	ENSG00000165102	1
187	ENSG00000101384	261619	12125	79271	ENSG00000165102	1
187	ENSG00000101384	261619	13295	79271	ENSG00000165102	1
187	ENSG00000101384	261619	25893	79271	ENSG00000165102	1
187	ENSG00000101384	261619	12125	79271	ENSG00000165102	1
187	ENSG00000101384	261619	40879	79271	ENSG00000165102	1
187	ENSG00000101384	261619	24310	79271	ENSG00000165102	1
187	ENSG00000101384	261619	27951	79271	ENSG00000165102	1
187	ENSG00000101384	261619	13295	79271	ENSG00000165102	1
187	ENSG00000101384	261619	19142	79271	ENSG00000165102	1
187	ENSG00000101384	261619	25893	79271	ENSG00000165102	1
187	ENSG00000101384	261619	31601	79271	ENSG00000165102	1
187	ENSG00000101384	261619	30153	79271	ENSG00000165102	1
187	ENSG00000101384	261619	12352	79271	ENSG00000165102	1
187	ENSG00000101384	261619	37266	79271	ENSG00000165102	1
187	ENSG00000101384	261619	1509	79271	ENSG00000165102	1
187	ENSG00000101384	261619	8257	79271	ENSG00000165102	1
187	ENSG00000101384	261619	14212	94089	ENSG00000087460	1
187	ENSG00000101384	261619	37660	94089	ENSG00000124222	1
187	ENSG00000101384	261619	30889	94089	ENSG00000124222	1
187	ENSG00000101384	261619	24626	94089	ENSG00000124222	1
187	ENSG00000101384	261619	1788	94089	ENSG00000087460	1
187	ENSG00000101384	261619	3779	79137	ENSG00000156113	1
187	ENSG00000101384	261619	25250	79137	ENSG00000156113	1
187	ENSG00000101384	261619	39504	79137	ENSG00000156113	1
187	ENSG00000101384	261619	22473	79137	ENSG00000156113	1
187	ENSG00000101384	261619	25906	79137	ENSG00000156113	1
187	ENSG00000101384	261619	7797	79137	ENSG00000156113	1
187	ENSG00000101384	261619	2772	79137	ENSG00000156113	1
187	ENSG00000101384	261619	6207	79137	ENSG00000156113	1
187	ENSG00000101384	261619	34320	79137	ENSG00000156113	1
187	ENSG00000101384	261619	22790	79137	ENSG00000156113	1
187	ENSG00000101384	261619	11176	79137	ENSG00000156113	1
187	ENSG00000101384	261619	38168	79137	ENSG00000156113	1
187	ENSG00000101384	261619	35777	79137	ENSG00000156113	1
187	ENSG00000101384	261619	23985	79137	ENSG00000156113	1
187	ENSG00000101384	261619	10267	79137	ENSG00000156113	1
187	ENSG00000101384	261619	40762	79137	ENSG00000156113	1
187	ENSG00000101384	261619	6508	79137	ENSG00000156113	1
187	ENSG00000101384	261619	3002	79137	ENSG00000156113	1
187	ENSG00000101384	261619	9161	79137	ENSG00000156113	1
187	ENSG00000101384	261619	7291	79137	ENSG00000156113	1
187	ENSG00000101384	261619	33064	353298	ENSG00000264229	1
187	ENSG00000101384	261619	17869	353298	ENSG00000264229	1
187	ENSG00000101384	261619	18495	353298	ENSG00000264229	1
187	ENSG00000101384	261619	29887	353298	ENSG00000264229	1
187	ENSG00000101384	261619	41795	353298	ENSG00000264229	1
187	ENSG00000101384	261619	5564	353298	ENSG00000264229	1
187	ENSG00000101384	261619	12504	353298	ENSG00000264229	1
187	ENSG00000101384	261619	11454	353298	ENSG00000264229	1
187	ENSG00000101384	261619	20606	353298	ENSG00000264229	1
187	ENSG00000101384	261619	21559	353298	ENSG00000264229	1
187	ENSG00000101384	261619	33816	353298	ENSG00000264229	1
187	ENSG00000101384	261619	6359	353298	ENSG00000264229	1
187	ENSG00000101384	261619	40924	353298	ENSG00000264229	1
187	ENSG00000101384	261619	5685	353298	ENSG00000264229	1
187	ENSG00000101384	261619	10275	353298	ENSG00000264229	1
187	ENSG00000101384	261619	22613	353298	ENSG00000264229	1
187	ENSG00000101384	261619	32726	353298	ENSG00000264229	1
187	ENSG00000101384	261619	20453	353298	ENSG00000264229	1
187	ENSG00000101384	261619	8055	353298	ENSG00000264229	1
187	ENSG00000101384	261619	38243	353298	ENSG00000264229	1
187	ENSG00000101384	261619	26767	47045	ENSG00000091106	1
187	ENSG00000101384	261619	7603	47045	ENSG00000162711	1
187	ENSG00000101384	261619	30712	47045	ENSG00000162711	1
187	ENSG00000101384	261619	13734	47045	ENSG00000162711	1
187	ENSG00000101384	261619	987	47045	ENSG00000162711	1
187	ENSG00000101384	261619	36762	47045	ENSG00000162711	1
187	ENSG00000101384	261619	17104	47045	ENSG00000091106	1
187	ENSG00000101384	261619	32779	47045	ENSG00000162711	1
187	ENSG00000101384	261619	7415	47045	ENSG00000091106	1
187	ENSG00000101384	261619	17633	47045	ENSG00000162711	1
187	ENSG00000101384	261619	26460	47045	ENSG00000162711	1
187	ENSG00000101384	261619	21324	47045	ENSG00000162711	1
187	ENSG00000101384	261619	5741	47045	ENSG00000162711	1
187	ENSG00000101384	261619	21633	47045	ENSG00000091106	1
187	ENSG00000101384	261619	21397	47045	ENSG00000162711	1
187	ENSG00000101384	261619	967	47045	ENSG00000162711	1
187	ENSG00000101384	261619	31638	47045	ENSG00000162711	1
187	ENSG00000101384	261619	20142	47045	ENSG00000162711	1
187	ENSG00000101384	261619	35189	47045	ENSG00000091106	1
187	ENSG00000101384	261619	24451	1465	ENSG00000139613	1
187	ENSG00000101384	261619	144	1465	ENSG00000073584	1
187	ENSG00000101384	261619	123	1465	ENSG00000176887	1
187	ENSG00000101384	261619	4145	1465	ENSG00000127616	1
187	ENSG00000101384	261619	27486	1465	ENSG00000176887	1
187	ENSG00000101384	261619	32047	1465	ENSG00000139613	1
187	ENSG00000101384	261619	39251	1465	ENSG00000127616	1
187	ENSG00000101384	261619	27020	1465	ENSG00000124766	1
187	ENSG00000101384	261619	23507	1465	ENSG00000176887	1
187	ENSG00000101384	261619	17141	1465	ENSG00000073584	1
187	ENSG00000101384	261619	24618	1465	ENSG00000189079	1
187	ENSG00000101384	261619	15669	1465	ENSG00000117713	1
187	ENSG00000101384	261619	32455	1465	ENSG00000176887	1
187	ENSG00000101384	261619	40586	1465	ENSG00000139613	1
187	ENSG00000101384	261619	21536	1465	ENSG00000176887	1
187	ENSG00000101384	261619	17637	1465	ENSG00000176887	1
187	ENSG00000101384	261619	12799	93357	ENSG00000160949	1
187	ENSG00000101384	261619	10029	93357	ENSG00000160949	1
187	ENSG00000101384	261619	41509	93357	ENSG00000160949	1
187	ENSG00000101384	261619	23263	93357	ENSG00000160949	1
187	ENSG00000101384	261619	37081	93357	ENSG00000160949	1
187	ENSG00000101384	261619	35350	93357	ENSG00000160949	1
187	ENSG00000101384	261619	2064	93357	ENSG00000160949	1
187	ENSG00000101384	261619	11851	93357	ENSG00000160949	1
187	ENSG00000101384	261619	28897	93357	ENSG00000160949	1
187	ENSG00000101384	261619	23449	93357	ENSG00000160949	1
187	ENSG00000101384	261619	13066	93357	ENSG00000160949	1
187	ENSG00000101384	261619	24199	93357	ENSG00000160949	1
187	ENSG00000101384	261619	31142	93357	ENSG00000160949	1
187	ENSG00000101384	261619	27116	93357	ENSG00000160949	1
187	ENSG00000101384	261619	26639	93357	ENSG00000160949	1
187	ENSG00000101384	261619	2534	93357	ENSG00000160949	1
187	ENSG00000101384	261619	20091	93357	ENSG00000160949	1
187	ENSG00000101384	261619	9259	93357	ENSG00000160949	1
187	ENSG00000101384	261619	36668	93357	ENSG00000160949	1
187	ENSG00000101384	261619	15403	93357	ENSG00000160949	1
187	ENSG00000101384	261619	40716	251347	ENSG00000020922	1
187	ENSG00000101384	261619	3605	251347	ENSG00000020922	1
187	ENSG00000101384	261619	32303	251347	ENSG00000020922	1
187	ENSG00000101384	261619	41786	251347	ENSG00000020922	1
187	ENSG00000101384	261619	22360	251347	ENSG00000020922	1
187	ENSG00000101384	261619	25871	251347	ENSG00000020922	1
187	ENSG00000101384	261619	12587	251347	ENSG00000020922	1
187	ENSG00000101384	261619	18774	251347	ENSG00000020922	1
187	ENSG00000101384	261619	19506	251347	ENSG00000020922	1
187	ENSG00000101384	261619	32886	251347	ENSG00000020922	1
187	ENSG00000101384	261619	23166	251347	ENSG00000020922	1
187	ENSG00000101384	261619	40341	251347	ENSG00000020922	1
187	ENSG00000101384	261619	11521	251347	ENSG00000020922	1
187	ENSG00000101384	261619	27255	251347	ENSG00000020922	1
187	ENSG00000101384	261619	34954	251347	ENSG00000020922	1
187	ENSG00000101384	261619	41902	442835	ENSG00000114573	1
187	ENSG00000101384	261619	35939	442835	ENSG00000090861	1
187	ENSG00000101384	261619	33733	442835	ENSG00000159082	1
187	ENSG00000101384	261619	37638	442835	ENSG00000138814	1
187	ENSG00000101384	261619	27512	442835	ENSG00000141367	1
187	ENSG00000101384	261619	23812	442835	ENSG00000164588	1
187	ENSG00000101384	261619	6030	442835	ENSG00000164588	1
187	ENSG00000101384	261619	30341	442835	ENSG00000159082	1
187	ENSG00000101384	261619	20064	442835	ENSG00000081307	1
187	ENSG00000101384	261619	12086	442835	ENSG00000105464	1
187	ENSG00000101384	261619	16667	442835	ENSG00000136854	1
187	ENSG00000101384	261619	256	442835	ENSG00000117682	1
187	ENSG00000101384	261619	5767	442835	ENSG00000117682	1
187	ENSG00000101384	261619	20514	1020	ENSG00000143801	1
187	ENSG00000101384	261619	10222	1020	ENSG00000143801	1
187	ENSG00000101384	261619	32181	1020	ENSG00000080815	1
187	ENSG00000101384	261619	13768	1020	ENSG00000143801	1
187	ENSG00000101384	261619	23443	1020	ENSG00000142192	1
187	ENSG00000101384	261619	24610	1020	ENSG00000142192	1
187	ENSG00000101384	261619	7246	1020	ENSG00000142192	1
187	ENSG00000101384	261619	38519	1020	ENSG00000137642	1
187	ENSG00000101384	261619	27120	1020	ENSG00000143801	1
187	ENSG00000101384	261619	19387	1020	ENSG00000143801	1
187	ENSG00000101384	261619	37387	1020	ENSG00000142192	1
187	ENSG00000101384	261619	19026	1020	ENSG00000143801	1
187	ENSG00000101384	261619	3007	1020	ENSG00000142192	1
187	ENSG00000101384	261619	41866	1020	ENSG00000142192	1
187	ENSG00000101384	261619	5391	1020	ENSG00000143801	1
187	ENSG00000101384	261619	18832	1020	ENSG00000137642	1
187	ENSG00000101384	261619	28212	1020	ENSG00000137642	1
187	ENSG00000101384	261619	5795	1020	ENSG00000137642	1
187	ENSG00000101384	261619	7033	1020	ENSG00000137642	1
187	ENSG00000101384	261619	32576	1020	ENSG00000142192	1
187	ENSG00000101384	261619	20364	70595	ENSG00000140521	1
187	ENSG00000101384	261619	32588	70595	ENSG00000140521	1
187	ENSG00000101384	261619	39665	70595	ENSG00000140521	1
187	ENSG00000101384	261619	29869	70595	ENSG00000140521	1
187	ENSG00000101384	261619	28075	70595	ENSG00000140521	1
187	ENSG00000101384	261619	1707	70595	ENSG00000140521	1
187	ENSG00000101384	261619	5126	70595	ENSG00000140521	1
187	ENSG00000101384	261619	9733	70595	ENSG00000140521	1
187	ENSG00000101384	261619	8521	70595	ENSG00000140521	1
187	ENSG00000101384	261619	18743	70595	ENSG00000140521	1
187	ENSG00000101384	261619	26811	70595	ENSG00000140521	1
187	ENSG00000101384	261619	27091	70595	ENSG00000140521	1
187	ENSG00000101384	261619	12422	70595	ENSG00000140521	1
187	ENSG00000101384	261619	34981	70595	ENSG00000140521	1
187	ENSG00000101384	261619	5953	70595	ENSG00000140521	1
187	ENSG00000101384	261619	22931	70595	ENSG00000140521	1
187	ENSG00000101384	261619	24699	70595	ENSG00000140521	1
187	ENSG00000101384	261619	33644	70595	ENSG00000140521	1
187	ENSG00000101384	261619	29142	70595	ENSG00000140521	1
187	ENSG00000101384	261619	34963	2780	ENSG00000184675	1
187	ENSG00000101384	261619	25516	2780	ENSG00000184675	1
187	ENSG00000101384	261619	29235	2780	ENSG00000184675	1
187	ENSG00000101384	261619	24161	2780	ENSG00000184675	1
187	ENSG00000101384	261619	13610	2780	ENSG00000184675	1
187	ENSG00000101384	261619	33803	2780	ENSG00000184675	1
187	ENSG00000101384	261619	13553	2780	ENSG00000184675	1
187	ENSG00000101384	261619	4667	2780	ENSG00000184675	1
187	ENSG00000101384	261619	27095	2780	ENSG00000184675	1
187	ENSG00000101384	261619	14694	2780	ENSG00000184675	1
187	ENSG00000101384	261619	40130	2780	ENSG00000184675	1
187	ENSG00000101384	261619	10563	2780	ENSG00000184675	1
187	ENSG00000101384	261619	33279	2780	ENSG00000184675	1
187	ENSG00000101384	261619	15563	2780	ENSG00000184675	1
187	ENSG00000101384	261619	35898	2780	ENSG00000184675	1
187	ENSG00000101384	261619	16644	2780	ENSG00000184675	1
187	ENSG00000101384	261619	24480	2780	ENSG00000184675	1
187	ENSG00000101384	261619	2555	2780	ENSG00000184675	1
187	ENSG00000101384	261619	13453	263516	ENSG00000243335	1
187	ENSG00000101384	261619	17408	263516	ENSG00000243335	1
187	ENSG00000101384	261619	13571	263516	ENSG00000243335	1
187	ENSG00000101384	261619	19873	263516	ENSG00000243335	1
187	ENSG00000101384	261619	12484	263516	ENSG00000243335	1
187	ENSG00000101384	261619	12308	263516	ENSG00000243335	1
187	ENSG00000101384	261619	4709	263516	ENSG00000243335	1
187	ENSG00000101384	261619	37907	263516	ENSG00000243335	1
187	ENSG00000101384	261619	13807	263516	ENSG00000243335	1
187	ENSG00000101384	261619	6784	263516	ENSG00000243335	1
187	ENSG00000101384	261619	32197	263516	ENSG00000243335	1
187	ENSG00000101384	261619	28675	263516	ENSG00000243335	1
187	ENSG00000101384	261619	20739	263516	ENSG00000243335	1
187	ENSG00000101384	261619	38972	263516	ENSG00000243335	1
187	ENSG00000101384	261619	17660	263516	ENSG00000243335	1
187	ENSG00000101384	261619	5887	263516	ENSG00000243335	1
187	ENSG00000101384	261619	9938	263516	ENSG00000243335	1
187	ENSG00000101384	261619	38175	263516	ENSG00000243335	1
187	ENSG00000101384	261619	33801	263516	ENSG00000243335	1
187	ENSG00000101384	261619	41071	263516	ENSG00000243335	1
187	ENSG00000101384	261619	16115	1934	ENSG00000136854	1
187	ENSG00000101384	261619	6895	1934	ENSG00000111262	1
187	ENSG00000101384	261619	15808	791	ENSG00000085998	1
187	ENSG00000101384	261619	5295	791	ENSG00000175213	1
187	ENSG00000101384	261619	36274	791	ENSG00000116745	1
187	ENSG00000101384	261619	26860	791	ENSG00000112041	1
187	ENSG00000101384	261619	39243	791	ENSG00000196189	1
187	ENSG00000101384	261619	23084	791	ENSG00000117650	1
187	ENSG00000101384	261619	19359	791	ENSG00000265203	1
187	ENSG00000101384	261619	11642	791	ENSG00000104880	1
187	ENSG00000101384	261619	33927	791	ENSG00000101161	1
187	ENSG00000101384	261619	22958	791	ENSG00000105618	1
187	ENSG00000101384	261619	7223	791	ENSG00000113966	1
187	ENSG00000101384	261619	29355	791	ENSG00000133256	1
187	ENSG00000101384	261619	19440	791	ENSG00000102218	1
187	ENSG00000101384	261619	20662	791	ENSG00000179270	1
187	ENSG00000101384	261619	35081	791	ENSG00000156313	1
187	ENSG00000101384	261619	619	791	ENSG00000144028	1
187	ENSG00000101384	261619	9214	791	ENSG00000136875	1
187	ENSG00000101384	261619	36495	791	ENSG00000164610	1
187	ENSG00000101384	261619	4414	791	ENSG00000265203	1
187	ENSG00000101384	261619	1990	791	ENSG00000134376	1
187	ENSG00000101384	261619	11453	99013	ENSG00000197912	1
187	ENSG00000101384	261619	15519	99013	ENSG00000197912	1
187	ENSG00000101384	261619	21109	99013	ENSG00000197912	1
187	ENSG00000101384	261619	40785	99013	ENSG00000197912	1
187	ENSG00000101384	261619	42441	99013	ENSG00000197912	1
187	ENSG00000101384	261619	36575	99013	ENSG00000197912	1
187	ENSG00000101384	261619	4593	99013	ENSG00000197912	1
187	ENSG00000101384	261619	20477	99013	ENSG00000197912	1
187	ENSG00000101384	261619	39754	99013	ENSG00000197912	1
187	ENSG00000101384	261619	23179	99013	ENSG00000197912	1
187	ENSG00000101384	261619	13107	99013	ENSG00000197912	1
187	ENSG00000101384	261619	28807	99013	ENSG00000197912	1
187	ENSG00000101384	261619	5892	99013	ENSG00000197912	1
187	ENSG00000101384	261619	34323	99013	ENSG00000197912	1
187	ENSG00000101384	261619	12321	99013	ENSG00000197912	1
187	ENSG00000101384	261619	23439	99013	ENSG00000197912	1
187	ENSG00000101384	261619	22003	99013	ENSG00000197912	1
187	ENSG00000101384	261619	28144	99013	ENSG00000197912	1
187	ENSG00000101384	261619	39006	363686	ENSG00000143614	1
187	ENSG00000101384	261619	11401	363686	ENSG00000143614	1
187	ENSG00000101384	261619	25618	363686	ENSG00000143614	1
187	ENSG00000101384	261619	5913	363686	ENSG00000143614	1
187	ENSG00000101384	261619	15553	363686	ENSG00000143614	1
187	ENSG00000101384	261619	18659	363686	ENSG00000143614	1
187	ENSG00000101384	261619	4748	363686	ENSG00000143614	1
187	ENSG00000101384	261619	7635	363686	ENSG00000143614	1
187	ENSG00000101384	261619	3765	363686	ENSG00000143614	1
187	ENSG00000101384	261619	51	363686	ENSG00000143614	1
187	ENSG00000101384	261619	25371	363686	ENSG00000143614	1
187	ENSG00000101384	261619	25522	363686	ENSG00000143614	1
187	ENSG00000101384	261619	40607	363686	ENSG00000143614	1
187	ENSG00000101384	261619	16715	363686	ENSG00000143614	1
187	ENSG00000101384	261619	26899	363686	ENSG00000143614	1
187	ENSG00000101384	261619	18143	363686	ENSG00000143614	1
187	ENSG00000101384	261619	31687	363686	ENSG00000143614	1
187	ENSG00000101384	261619	24953	404473	ENSG00000168036	1
187	ENSG00000101384	261619	30327	404473	ENSG00000168036	1
187	ENSG00000101384	261619	28033	404473	ENSG00000168036	1
187	ENSG00000101384	261619	7639	404473	ENSG00000168036	1
187	ENSG00000101384	261619	39073	404473	ENSG00000168036	1
187	ENSG00000101384	261619	12097	404473	ENSG00000168036	1
187	ENSG00000101384	261619	11060	404473	ENSG00000168036	1
187	ENSG00000101384	261619	22926	404473	ENSG00000168036	1
187	ENSG00000101384	261619	25783	404473	ENSG00000168036	1
187	ENSG00000101384	261619	25286	404473	ENSG00000168036	1
187	ENSG00000101384	261619	34201	404473	ENSG00000168036	1
187	ENSG00000101384	261619	22136	404473	ENSG00000168036	1
187	ENSG00000101384	261619	8083	404473	ENSG00000168036	1
187	ENSG00000101384	261619	35648	404473	ENSG00000168036	1
187	ENSG00000101384	261619	13354	137831	ENSG00000079482	1
187	ENSG00000101384	261619	28789	137831	ENSG00000079482	1
187	ENSG00000101384	261619	31233	137831	ENSG00000079482	1
187	ENSG00000101384	261619	22700	137831	ENSG00000079482	1
187	ENSG00000101384	261619	18207	137831	ENSG00000079482	1
187	ENSG00000101384	261619	5819	137831	ENSG00000079482	1
187	ENSG00000101384	261619	19437	137831	ENSG00000079482	1
187	ENSG00000101384	261619	15336	137831	ENSG00000079482	1
187	ENSG00000101384	261619	20219	137831	ENSG00000079482	1
187	ENSG00000101384	261619	18113	137831	ENSG00000079482	1
187	ENSG00000101384	261619	5463	137831	ENSG00000079482	1
187	ENSG00000101384	261619	20312	137831	ENSG00000079482	1
187	ENSG00000101384	261619	39828	137831	ENSG00000079482	1
187	ENSG00000101384	261619	7902	137831	ENSG00000079482	1
187	ENSG00000101384	261619	36397	137831	ENSG00000079482	1
187	ENSG00000101384	261619	39281	137831	ENSG00000079482	1
187	ENSG00000101384	261619	4899	137831	ENSG00000079482	1
187	ENSG00000101384	261619	21518	137831	ENSG00000079482	1
187	ENSG00000101384	261619	22295	137831	ENSG00000079482	1
187	ENSG00000101384	261619	8166	137831	ENSG00000079482	1
187	ENSG00000101384	261619	15615	1340	ENSG00000169032	1
187	ENSG00000101384	261619	31396	1340	ENSG00000157764	1
187	ENSG00000101384	261619	39726	1340	ENSG00000157764	1
187	ENSG00000101384	261619	42095	52430	ENSG00000165280	1
187	ENSG00000101384	261619	31734	52430	ENSG00000135486	1
187	ENSG00000101384	261619	30562	52430	ENSG00000165280	1
187	ENSG00000101384	261619	1642	52430	ENSG00000122566	1
187	ENSG00000101384	261619	11273	52430	ENSG00000122566	1
187	ENSG00000101384	261619	4467	52430	ENSG00000165280	1
187	ENSG00000101384	261619	1853	52430	ENSG00000122566	1
187	ENSG00000101384	261619	12792	52430	ENSG00000122566	1
187	ENSG00000101384	261619	25350	52430	ENSG00000122566	1
187	ENSG00000101384	261619	34419	52430	ENSG00000165280	1
187	ENSG00000101384	261619	6029	52430	ENSG00000135486	1
187	ENSG00000101384	261619	27024	52430	ENSG00000122566	1
187	ENSG00000101384	261619	29968	52430	ENSG00000165280	1
187	ENSG00000101384	261619	37901	52430	ENSG00000122566	1
187	ENSG00000101384	261619	2930	52430	ENSG00000135486	1
187	ENSG00000101384	261619	24546	52430	ENSG00000122566	1
187	ENSG00000101384	261619	28327	52430	ENSG00000135486	1
187	ENSG00000101384	261619	1903	98808	ENSG00000131979	1
187	ENSG00000101384	261619	11326	98808	ENSG00000131979	1
187	ENSG00000101384	261619	4323	98808	ENSG00000131979	1
187	ENSG00000101384	261619	27527	98808	ENSG00000131979	1
187	ENSG00000101384	261619	29369	98808	ENSG00000131979	1
187	ENSG00000101384	261619	22060	98808	ENSG00000131979	1
187	ENSG00000101384	261619	27424	98808	ENSG00000131979	1
187	ENSG00000101384	261619	41250	98808	ENSG00000131979	1
187	ENSG00000101384	261619	34218	98808	ENSG00000131979	1
187	ENSG00000101384	261619	5902	98808	ENSG00000131979	1
187	ENSG00000101384	261619	13294	98808	ENSG00000131979	1
187	ENSG00000101384	261619	28683	98808	ENSG00000131979	1
187	ENSG00000101384	261619	9853	98808	ENSG00000131979	1
187	ENSG00000101384	261619	23037	98808	ENSG00000131979	1
187	ENSG00000101384	261619	27718	98808	ENSG00000131979	1
187	ENSG00000101384	261619	7498	98808	ENSG00000131979	1
187	ENSG00000101384	261619	1253	98808	ENSG00000131979	1
187	ENSG00000101384	261619	14299	98808	ENSG00000131979	1
187	ENSG00000101384	261619	1054	98808	ENSG00000131979	1
187	ENSG00000101384	261619	23249	98808	ENSG00000131979	1
187	ENSG00000101384	261619	40106	2822	ENSG00000104133	1
187	ENSG00000101384	261619	5381	2822	ENSG00000104133	1
187	ENSG00000101384	261619	28549	2822	ENSG00000104133	1
187	ENSG00000101384	261619	37743	2822	ENSG00000104133	1
187	ENSG00000101384	261619	41712	2822	ENSG00000104133	1
187	ENSG00000101384	261619	6732	2822	ENSG00000104133	1
187	ENSG00000101384	261619	40203	2822	ENSG00000104133	1
187	ENSG00000101384	261619	17883	2822	ENSG00000104133	1
187	ENSG00000101384	261619	26529	2822	ENSG00000104133	1
187	ENSG00000101384	261619	40780	2822	ENSG00000104133	1
187	ENSG00000101384	261619	15399	2822	ENSG00000104133	1
187	ENSG00000101384	261619	5372	2822	ENSG00000104133	1
187	ENSG00000101384	261619	18251	2822	ENSG00000104133	1
187	ENSG00000101384	261619	2714	2822	ENSG00000104133	1
187	ENSG00000101384	261619	13318	3261	ENSG00000163932	1
187	ENSG00000101384	261619	11393	3261	ENSG00000003400	1
187	ENSG00000101384	261619	37043	3261	ENSG00000172575	1
187	ENSG00000101384	261619	19829	3261	ENSG00000026103	1
187	ENSG00000101384	261619	25015	3261	ENSG00000003400	1
187	ENSG00000101384	261619	25148	3261	ENSG00000117560	1
187	ENSG00000101384	261619	5375	3261	ENSG00000003400	1
187	ENSG00000101384	261619	3739	3261	ENSG00000026103	1
187	ENSG00000101384	261619	42136	3261	ENSG00000163932	1
187	ENSG00000101384	261619	36173	3261	ENSG00000003400	1
187	ENSG00000101384	261619	11364	3261	ENSG00000026103	1
187	ENSG00000101384	261619	6165	3261	ENSG00000117560	1
187	ENSG00000101384	261619	39263	3261	ENSG00000163932	1
187	ENSG00000101384	261619	8878	3261	ENSG00000026103	1
187	ENSG00000101384	261619	8063	3261	ENSG00000003400	1
187	ENSG00000101384	261619	1528	3261	ENSG00000003400	1
187	ENSG00000101384	261619	3085	3261	ENSG00000163932	1
187	ENSG00000101384	261619	23706	3261	ENSG00000172575	1
187	ENSG00000101384	261619	1647	3261	ENSG00000163932	1
187	ENSG00000101384	261619	4208	3261	ENSG00000117560	1
187	ENSG00000101384	261619	30341	442835	ENSG00000159082	1
187	ENSG00000101384	261619	35939	442835	ENSG00000090861	1
187	ENSG00000101384	261619	37638	442835	ENSG00000138814	1
187	ENSG00000101384	261619	20064	442835	ENSG00000081307	1
187	ENSG00000101384	261619	23812	442835	ENSG00000164588	1
187	ENSG00000101384	261619	16667	442835	ENSG00000136854	1
187	ENSG00000101384	261619	27512	442835	ENSG00000141367	1
187	ENSG00000101384	261619	33733	442835	ENSG00000159082	1
187	ENSG00000101384	261619	256	442835	ENSG00000117682	1
187	ENSG00000101384	261619	41902	442835	ENSG00000114573	1
187	ENSG00000101384	261619	6030	442835	ENSG00000164588	1
187	ENSG00000101384	261619	5767	442835	ENSG00000117682	1
187	ENSG00000101384	261619	12086	442835	ENSG00000105464	1
187	ENSG00000101384	261619	31142	93357	ENSG00000160949	1
187	ENSG00000101384	261619	20091	93357	ENSG00000160949	1
187	ENSG00000101384	261619	23449	93357	ENSG00000160949	1
187	ENSG00000101384	261619	26639	93357	ENSG00000160949	1
187	ENSG00000101384	261619	9259	93357	ENSG00000160949	1
187	ENSG00000101384	261619	27116	93357	ENSG00000160949	1
187	ENSG00000101384	261619	12799	93357	ENSG00000160949	1
187	ENSG00000101384	261619	36668	93357	ENSG00000160949	1
187	ENSG00000101384	261619	37081	93357	ENSG00000160949	1
187	ENSG00000101384	261619	13066	93357	ENSG00000160949	1
187	ENSG00000101384	261619	28897	93357	ENSG00000160949	1
187	ENSG00000101384	261619	15403	93357	ENSG00000160949	1
187	ENSG00000101384	261619	2064	93357	ENSG00000160949	1
187	ENSG00000101384	261619	11851	93357	ENSG00000160949	1
187	ENSG00000101384	261619	24199	93357	ENSG00000160949	1
187	ENSG00000101384	261619	2534	93357	ENSG00000160949	1
187	ENSG00000101384	261619	41509	93357	ENSG00000160949	1
187	ENSG00000101384	261619	23263	93357	ENSG00000160949	1
187	ENSG00000101384	261619	10029	93357	ENSG00000160949	1
187	ENSG00000101384	261619	35350	93357	ENSG00000160949	1
187	ENSG00000101384	261619	9025	3095	ENSG00000136928	1
187	ENSG00000101384	261619	39875	3095	ENSG00000169057	1
187	ENSG00000101384	261619	28415	3095	ENSG00000008086	1
187	ENSG00000101384	261619	13940	3095	ENSG00000136854	1
187	ENSG00000101384	261619	19166	3095	ENSG00000162631	1
187	ENSG00000101384	261619	32608	3095	ENSG00000169057	1
187	ENSG00000101384	261619	1835	3095	ENSG00000136928	1
187	ENSG00000101384	261619	28313	3095	ENSG00000176165	1
187	ENSG00000101384	261619	29023	3095	ENSG00000136854	1
187	ENSG00000101384	261619	27842	3095	ENSG00000169057	1
187	ENSG00000101384	261619	10428	3095	ENSG00000136928	1
187	ENSG00000101384	261619	26318	3095	ENSG00000136928	1
187	ENSG00000101384	261619	16412	3095	ENSG00000176165	1
187	ENSG00000101384	261619	36662	3095	ENSG00000136854	1
187	ENSG00000101384	261619	7779	3095	ENSG00000136928	1
187	ENSG00000101384	261619	16059	3095	ENSG00000136928	1
187	ENSG00000101384	261619	14560	3095	ENSG00000176165	1
187	ENSG00000101384	261619	8503	3095	ENSG00000136854	1
187	ENSG00000101384	261619	21730	3095	ENSG00000176165	1
187	ENSG00000101384	261619	28418	3095	ENSG00000162631	1
187	ENSG00000101384	261619	15714	97297	ENSG00000122550	1
187	ENSG00000101384	261619	5358	97297	ENSG00000122550	1
187	ENSG00000101384	261619	17524	97297	ENSG00000122550	1
187	ENSG00000101384	261619	32932	97297	ENSG00000122550	1
187	ENSG00000101384	261619	18975	97297	ENSG00000122550	1
187	ENSG00000101384	261619	37400	97297	ENSG00000171456	1
187	ENSG00000101384	261619	12816	97297	ENSG00000171456	1
187	ENSG00000101384	261619	42673	97297	ENSG00000171456	1
187	ENSG00000101384	261619	39070	97297	ENSG00000171456	1
187	ENSG00000101384	261619	18820	97297	ENSG00000171456	1
187	ENSG00000101384	261619	3395	97297	ENSG00000122550	1
187	ENSG00000101384	261619	33186	377	ENSG00000185920	1
187	ENSG00000101384	261619	28476	377	ENSG00000107882	1
187	ENSG00000101384	261619	19952	377	ENSG00000117425	1
187	ENSG00000101384	261619	31625	377	ENSG00000117425	1
187	ENSG00000101384	261619	19014	377	ENSG00000185920	1
187	ENSG00000101384	261619	18452	377	ENSG00000117425	1
187	ENSG00000101384	261619	38017	377	ENSG00000185920	1
187	ENSG00000101384	261619	9169	377	ENSG00000117425	1
187	ENSG00000101384	261619	7474	377	ENSG00000107882	1
187	ENSG00000101384	261619	18284	377	ENSG00000117425	1
187	ENSG00000101384	261619	42266	377	ENSG00000185920	1
187	ENSG00000101384	261619	5147	377	ENSG00000185920	1
187	ENSG00000101384	261619	41559	377	ENSG00000185920	1
187	ENSG00000101384	261619	39423	377	ENSG00000117425	1
187	ENSG00000101384	261619	29572	377	ENSG00000117425	1
187	ENSG00000101384	261619	7073	377	ENSG00000185920	1
187	ENSG00000101384	261619	16313	377	ENSG00000107882	1
187	ENSG00000101384	261619	25991	377	ENSG00000117425	1
187	ENSG00000101384	261619	33485	377	ENSG00000185920	1
187	ENSG00000101384	261619	1254	377	ENSG00000117425	1
187	ENSG00000101384	261619	23249	98808	ENSG00000131979	1
187	ENSG00000101384	261619	13294	98808	ENSG00000131979	1
187	ENSG00000101384	261619	1054	98808	ENSG00000131979	1
187	ENSG00000101384	261619	1253	98808	ENSG00000131979	1
187	ENSG00000101384	261619	27718	98808	ENSG00000131979	1
187	ENSG00000101384	261619	27424	98808	ENSG00000131979	1
187	ENSG00000101384	261619	5902	98808	ENSG00000131979	1
187	ENSG00000101384	261619	41250	98808	ENSG00000131979	1
187	ENSG00000101384	261619	4323	98808	ENSG00000131979	1
187	ENSG00000101384	261619	14299	98808	ENSG00000131979	1
187	ENSG00000101384	261619	7498	98808	ENSG00000131979	1
187	ENSG00000101384	261619	23037	98808	ENSG00000131979	1
187	ENSG00000101384	261619	34218	98808	ENSG00000131979	1
187	ENSG00000101384	261619	27527	98808	ENSG00000131979	1
187	ENSG00000101384	261619	1903	98808	ENSG00000131979	1
187	ENSG00000101384	261619	28683	98808	ENSG00000131979	1
187	ENSG00000101384	261619	29369	98808	ENSG00000131979	1
187	ENSG00000101384	261619	22060	98808	ENSG00000131979	1
187	ENSG00000101384	261619	11326	98808	ENSG00000131979	1
187	ENSG00000101384	261619	9853	98808	ENSG00000131979	1
187	ENSG00000101384	261619	30712	47045	ENSG00000162711	1
187	ENSG00000101384	261619	987	47045	ENSG00000162711	1
187	ENSG00000101384	261619	21633	47045	ENSG00000091106	1
187	ENSG00000101384	261619	7603	47045	ENSG00000162711	1
187	ENSG00000101384	261619	5741	47045	ENSG00000162711	1
187	ENSG00000101384	261619	32779	47045	ENSG00000162711	1
187	ENSG00000101384	261619	13734	47045	ENSG00000162711	1
187	ENSG00000101384	261619	35189	47045	ENSG00000091106	1
187	ENSG00000101384	261619	17104	47045	ENSG00000091106	1
187	ENSG00000101384	261619	31638	47045	ENSG00000162711	1
187	ENSG00000101384	261619	7415	47045	ENSG00000091106	1
187	ENSG00000101384	261619	21324	47045	ENSG00000162711	1
187	ENSG00000101384	261619	21397	47045	ENSG00000162711	1
187	ENSG00000101384	261619	26767	47045	ENSG00000091106	1
187	ENSG00000101384	261619	17633	47045	ENSG00000162711	1
187	ENSG00000101384	261619	26460	47045	ENSG00000162711	1
187	ENSG00000101384	261619	967	47045	ENSG00000162711	1
187	ENSG00000101384	261619	36762	47045	ENSG00000162711	1
187	ENSG00000101384	261619	20142	47045	ENSG00000162711	1
187	ENSG00000101384	261619	21281	431361	ENSG00000152620	1
187	ENSG00000101384	261619	21709	431361	ENSG00000152620	1
187	ENSG00000101384	261619	12607	431361	ENSG00000152620	1
187	ENSG00000101384	261619	29693	431361	ENSG00000152620	1
187	ENSG00000101384	261619	10521	431361	ENSG00000152620	1
187	ENSG00000101384	261619	35371	431361	ENSG00000152620	1
187	ENSG00000101384	261619	25291	431361	ENSG00000152620	1
187	ENSG00000101384	261619	38623	431361	ENSG00000152620	1
187	ENSG00000101384	261619	41183	431361	ENSG00000152620	1
187	ENSG00000101384	261619	22612	431361	ENSG00000152620	1
187	ENSG00000101384	261619	16018	431361	ENSG00000152620	1
187	ENSG00000101384	261619	19225	431361	ENSG00000152620	1
187	ENSG00000101384	261619	14924	431361	ENSG00000152620	1
187	ENSG00000101384	261619	569	431361	ENSG00000152620	1
187	ENSG00000101384	261619	28254	431361	ENSG00000152620	1
187	ENSG00000101384	261619	41662	431361	ENSG00000152620	1
187	ENSG00000101384	261619	36534	431361	ENSG00000152620	1
187	ENSG00000101384	261619	17277	431361	ENSG00000152620	1
187	ENSG00000101384	261619	14668	431361	ENSG00000152620	1
187	ENSG00000101384	261619	5222	431361	ENSG00000152620	1
187	ENSG00000101384	261619	25059	356961	ENSG00000102100	1
187	ENSG00000101384	261619	19191	356961	ENSG00000102100	1
187	ENSG00000101384	261619	25864	356961	ENSG00000102100	1
187	ENSG00000101384	261619	40810	356961	ENSG00000102100	1
187	ENSG00000101384	261619	5383	356961	ENSG00000102100	1
187	ENSG00000101384	261619	21227	356961	ENSG00000102100	1
187	ENSG00000101384	261619	27455	356961	ENSG00000102100	1
187	ENSG00000101384	261619	17375	356961	ENSG00000102100	1
187	ENSG00000101384	261619	16	356961	ENSG00000102100	1
187	ENSG00000101384	261619	20476	356961	ENSG00000102100	1
187	ENSG00000101384	261619	40495	356961	ENSG00000102100	1
187	ENSG00000101384	261619	13022	356961	ENSG00000102100	1
187	ENSG00000101384	261619	25891	356961	ENSG00000102100	1
187	ENSG00000101384	261619	27272	356961	ENSG00000102100	1
187	ENSG00000101384	261619	30667	356961	ENSG00000102100	1
187	ENSG00000101384	261619	32069	356961	ENSG00000102100	1
187	ENSG00000101384	261619	4461	356961	ENSG00000102100	1
187	ENSG00000101384	261619	11310	356961	ENSG00000102100	1
187	ENSG00000101384	261619	4166	356961	ENSG00000102100	1
187	ENSG00000101384	261619	13150	356961	ENSG00000102100	1
187	ENSG00000101384	261619	4490	284963	ENSG00000166147	1
187	ENSG00000101384	261619	1436	284963	ENSG00000166147	1
187	ENSG00000101384	261619	40217	284963	ENSG00000166147	1
187	ENSG00000101384	261619	31701	284963	ENSG00000166147	1
187	ENSG00000101384	261619	24763	284963	ENSG00000166147	1
187	ENSG00000101384	261619	3813	284963	ENSG00000166147	1
187	ENSG00000101384	261619	14428	284963	ENSG00000166147	1
187	ENSG00000101384	261619	2129	284963	ENSG00000166147	1
187	ENSG00000101384	261619	10901	284963	ENSG00000166147	1
187	ENSG00000101384	261619	12774	284963	ENSG00000166147	1
187	ENSG00000101384	261619	7047	284963	ENSG00000166147	1
187	ENSG00000101384	261619	41399	284963	ENSG00000166147	1
187	ENSG00000101384	261619	21577	284963	ENSG00000166147	1
187	ENSG00000101384	261619	17038	284963	ENSG00000166147	1
187	ENSG00000101384	261619	1215	284963	ENSG00000166147	1
187	ENSG00000101384	261619	23078	284963	ENSG00000166147	1
187	ENSG00000101384	261619	5256	93299	ENSG00000100815	1
187	ENSG00000101384	261619	39916	93299	ENSG00000100815	1
187	ENSG00000101384	261619	23211	93299	ENSG00000100815	1
187	ENSG00000101384	261619	4772	93299	ENSG00000100815	1
187	ENSG00000101384	261619	29147	93299	ENSG00000100815	1
187	ENSG00000101384	261619	9041	93299	ENSG00000100815	1
187	ENSG00000101384	261619	15436	93299	ENSG00000100815	1
187	ENSG00000101384	261619	29930	93299	ENSG00000100815	1
187	ENSG00000101384	261619	40568	93299	ENSG00000100815	1
187	ENSG00000101384	261619	40653	93299	ENSG00000100815	1
187	ENSG00000101384	261619	40392	93299	ENSG00000100815	1
187	ENSG00000101384	261619	5202	93299	ENSG00000100815	1
187	ENSG00000101384	261619	8618	93299	ENSG00000100815	1
187	ENSG00000101384	261619	4480	93299	ENSG00000100815	1
187	ENSG00000101384	261619	23927	93299	ENSG00000100815	1
187	ENSG00000101384	261619	21223	88644	ENSG00000131018	1
187	ENSG00000101384	261619	15497	88644	ENSG00000131018	1
187	ENSG00000101384	261619	37989	88644	ENSG00000131018	1
187	ENSG00000101384	261619	13599	88644	ENSG00000131018	1
187	ENSG00000101384	261619	42219	88644	ENSG00000131018	1
187	ENSG00000101384	261619	32111	88644	ENSG00000131018	1
187	ENSG00000101384	261619	28845	88644	ENSG00000131018	1
187	ENSG00000101384	261619	10659	88644	ENSG00000131018	1
187	ENSG00000101384	261619	33240	88644	ENSG00000131018	1
187	ENSG00000101384	261619	20402	88644	ENSG00000131018	1
187	ENSG00000101384	261619	39861	88644	ENSG00000131018	1
187	ENSG00000101384	261619	38325	88644	ENSG00000131018	1
187	ENSG00000101384	261619	18163	88644	ENSG00000131018	1
187	ENSG00000101384	261619	11789	88644	ENSG00000131018	1
187	ENSG00000101384	261619	34438	88644	ENSG00000131018	1
187	ENSG00000101384	261619	22054	88644	ENSG00000131018	1
187	ENSG00000101384	261619	28158	88644	ENSG00000131018	1
187	ENSG00000101384	261619	12252	488613	ENSG00000078369	1
187	ENSG00000101384	261619	18270	488613	ENSG00000078369	1
187	ENSG00000101384	261619	5380	488613	ENSG00000078369	1
187	ENSG00000101384	261619	170	488613	ENSG00000078369	1
187	ENSG00000101384	261619	13118	488613	ENSG00000078369	1
187	ENSG00000101384	261619	18723	488613	ENSG00000078369	1
187	ENSG00000101384	261619	1657	488613	ENSG00000078369	1
187	ENSG00000101384	261619	20329	488613	ENSG00000078369	1
187	ENSG00000101384	261619	21473	488613	ENSG00000078369	1
187	ENSG00000101384	261619	26358	488613	ENSG00000078369	1
187	ENSG00000101384	261619	18667	488613	ENSG00000078369	1
187	ENSG00000101384	261619	455	488613	ENSG00000078369	1
187	ENSG00000101384	261619	25981	488613	ENSG00000078369	1
187	ENSG00000101384	261619	18417	488613	ENSG00000078369	1
187	ENSG00000101384	261619	33947	488613	ENSG00000078369	1
187	ENSG00000101384	261619	13942	488613	ENSG00000078369	1
187	ENSG00000101384	261619	9038	488613	ENSG00000078369	1
187	ENSG00000101384	261619	29351	488613	ENSG00000078369	1
187	ENSG00000101384	261619	3135	488613	ENSG00000078369	1
187	ENSG00000101384	261619	12959	34515	ENSG00000181027	1
187	ENSG00000101384	261619	21015	34515	ENSG00000181027	1
187	ENSG00000101384	261619	4721	34515	ENSG00000181027	1
187	ENSG00000101384	261619	12906	34515	ENSG00000181027	1
187	ENSG00000101384	261619	30131	34515	ENSG00000181027	1
187	ENSG00000101384	261619	38155	34515	ENSG00000181027	1
187	ENSG00000101384	261619	37341	34515	ENSG00000181027	1
187	ENSG00000101384	261619	22139	34515	ENSG00000181027	1
187	ENSG00000101384	261619	36432	34515	ENSG00000181027	1
187	ENSG00000101384	261619	14941	34515	ENSG00000181027	1
187	ENSG00000101384	261619	21419	34515	ENSG00000181027	1
187	ENSG00000101384	261619	39076	34515	ENSG00000181027	1
187	ENSG00000101384	261619	24085	34515	ENSG00000181027	1
187	ENSG00000101384	261619	12370	34515	ENSG00000181027	1
187	ENSG00000101384	261619	37122	34515	ENSG00000181027	1
187	ENSG00000101384	261619	21268	34515	ENSG00000181027	1
187	ENSG00000101384	261619	3213	34515	ENSG00000181027	1
187	ENSG00000101384	261619	7959	34515	ENSG00000181027	1
187	ENSG00000101384	261619	35324	34515	ENSG00000181027	1
187	ENSG00000101384	261619	13918	34515	ENSG00000181027	1
187	ENSG00000101384	261619	508	206583	ENSG00000114480	1
187	ENSG00000101384	261619	10168	206583	ENSG00000114480	1
187	ENSG00000101384	261619	32073	206583	ENSG00000114480	1
187	ENSG00000101384	261619	26447	206583	ENSG00000114480	1
187	ENSG00000101384	261619	28139	206583	ENSG00000114480	1
187	ENSG00000101384	261619	26298	206583	ENSG00000114480	1
187	ENSG00000101384	261619	37260	206583	ENSG00000114480	1
187	ENSG00000101384	261619	17428	206583	ENSG00000114480	1
187	ENSG00000101384	261619	26311	206583	ENSG00000114480	1
187	ENSG00000101384	261619	32360	206583	ENSG00000114480	1
187	ENSG00000101384	261619	35115	206583	ENSG00000114480	1
187	ENSG00000101384	261619	26035	206583	ENSG00000114480	1
187	ENSG00000101384	261619	15655	206583	ENSG00000114480	1
187	ENSG00000101384	261619	15106	206583	ENSG00000114480	1
187	ENSG00000101384	261619	24360	206583	ENSG00000114480	1
187	ENSG00000101384	261619	38646	206583	ENSG00000114480	1
187	ENSG00000101384	261619	30789	206583	ENSG00000114480	1
187	ENSG00000101384	261619	10447	206583	ENSG00000114480	1
187	ENSG00000101384	261619	10391	206583	ENSG00000114480	1
187	ENSG00000101384	261619	17316	206583	ENSG00000114480	1
187	ENSG00000101384	261619	33726	3205	ENSG00000156052	1
187	ENSG00000101384	261619	30733	3205	ENSG00000156052	1
187	ENSG00000101384	261619	16863	3205	ENSG00000156052	1
187	ENSG00000101384	261619	25537	3205	ENSG00000156052	1
187	ENSG00000101384	261619	24428	3205	ENSG00000156052	1
187	ENSG00000101384	261619	3810	3205	ENSG00000156052	1
187	ENSG00000101384	261619	20786	3205	ENSG00000156052	1
187	ENSG00000101384	261619	19003	3205	ENSG00000156052	1
187	ENSG00000101384	261619	33455	3205	ENSG00000156052	1
187	ENSG00000101384	261619	17455	3205	ENSG00000156052	1
187	ENSG00000101384	261619	16522	3205	ENSG00000156052	1
187	ENSG00000101384	261619	7331	3205	ENSG00000156052	1
187	ENSG00000101384	261619	14871	3205	ENSG00000156052	1
187	ENSG00000101384	261619	33153	3205	ENSG00000156052	1
187	ENSG00000101384	261619	30308	3205	ENSG00000156052	1
187	ENSG00000101384	261619	15249	3205	ENSG00000156052	1
187	ENSG00000101384	261619	5088	3205	ENSG00000156052	1
187	ENSG00000101384	261619	14741	3205	ENSG00000156052	1
187	ENSG00000101384	261619	11296	3205	ENSG00000156052	1
187	ENSG00000101384	261619	3613	3205	ENSG00000156052	1
187	ENSG00000101384	261619	8281	1980	ENSG00000113721	1
187	ENSG00000101384	261619	13219	1980	ENSG00000168575	1
187	ENSG00000101384	261619	26815	1980	ENSG00000168575	1
187	ENSG00000101384	261619	38084	1980	ENSG00000164976	1
187	ENSG00000101384	261619	12657	1980	ENSG00000168575	1
187	ENSG00000101384	261619	10700	1980	ENSG00000143324	1
187	ENSG00000101384	261619	6736	1980	ENSG00000100311	1
187	ENSG00000101384	261619	34117	1980	ENSG00000113721	1
187	ENSG00000101384	261619	12649	1980	ENSG00000164976	1
187	ENSG00000101384	261619	5521	1980	ENSG00000100311	1
187	ENSG00000101384	261619	24499	1980	ENSG00000143324	1
187	ENSG00000101384	261619	13142	1980	ENSG00000143324	1
187	ENSG00000101384	261619	33601	1980	ENSG00000113721	1
187	ENSG00000101384	261619	39636	1980	ENSG00000164976	1
187	ENSG00000101384	261619	2309	1980	ENSG00000168575	1
187	ENSG00000101384	261619	34439	1980	ENSG00000113721	1
187	ENSG00000101384	261619	23401	1980	ENSG00000168575	1
187	ENSG00000101384	261619	10329	1980	ENSG00000113721	1
187	ENSG00000101384	261619	28135	1980	ENSG00000164976	1
187	ENSG00000101384	261619	12577	1980	ENSG00000164976	1
187	ENSG00000101384	261619	8164	178469	ENSG00000129910	1
187	ENSG00000101384	261619	36322	178469	ENSG00000119335	1
187	ENSG00000101384	261619	29694	178469	ENSG00000088367	1
187	ENSG00000101384	261619	41246	178469	ENSG00000185760	1
187	ENSG00000101384	261619	5623	178469	ENSG00000204406	1
187	ENSG00000101384	261619	9529	178469	ENSG00000138814	1
187	ENSG00000101384	261619	27765	178469	ENSG00000204406	1
187	ENSG00000101384	261619	37042	178469	ENSG00000174672	1
187	ENSG00000101384	261619	9896	178469	ENSG00000103769	1
187	ENSG00000101384	261619	37736	178469	ENSG00000015171	1
187	ENSG00000101384	261619	40935	178469	ENSG00000070808	1
187	ENSG00000101384	261619	21484	178469	ENSG00000198824	1
187	ENSG00000101384	261619	41791	178469	ENSG00000130294	1
187	ENSG00000101384	261619	28524	178469	ENSG00000204435	1
187	ENSG00000101384	261619	40976	178469	ENSG00000273079	1
187	ENSG00000101384	261619	16218	178469	ENSG00000138814	1
187	ENSG00000101384	261619	15845	178469	ENSG00000088367	1
187	ENSG00000101384	261619	5441	178469	ENSG00000088367	1
187	ENSG00000101384	261619	31019	178469	ENSG00000196628	1
187	ENSG00000101384	261619	6512	178469	ENSG00000185760	1
187	ENSG00000101384	261619	9808	3204	ENSG00000276045	1
187	ENSG00000101384	261619	18395	3204	ENSG00000167323	1
187	ENSG00000101384	261619	18278	3204	ENSG00000276045	1
187	ENSG00000101384	261619	22752	3204	ENSG00000167323	1
187	ENSG00000101384	261619	3978	3204	ENSG00000276045	1
187	ENSG00000101384	261619	21430	3204	ENSG00000276045	1
187	ENSG00000101384	261619	21443	3204	ENSG00000167323	1
187	ENSG00000101384	261619	21628	3204	ENSG00000167323	1
187	ENSG00000101384	261619	12766	3204	ENSG00000167323	1
187	ENSG00000101384	261619	28471	3204	ENSG00000167323	1
187	ENSG00000101384	261619	8563	3204	ENSG00000167323	1
187	ENSG00000101384	261619	22293	3204	ENSG00000167323	1
187	ENSG00000101384	261619	33205	3204	ENSG00000276045	1
187	ENSG00000101384	261619	23400	3204	ENSG00000167323	1
187	ENSG00000101384	261619	15401	3204	ENSG00000167323	1
187	ENSG00000101384	261619	29816	3204	ENSG00000276045	1
187	ENSG00000101384	261619	8513	3204	ENSG00000167323	1
187	ENSG00000101384	261619	30984	3204	ENSG00000276045	1
187	ENSG00000101384	261619	35289	3204	ENSG00000167323	1
187	ENSG00000101384	261619	14762	3204	ENSG00000276045	1
187	ENSG00000101384	261619	6524	244	ENSG00000167131	1
187	ENSG00000101384	261619	1937	244	ENSG00000154099	1
187	ENSG00000101384	261619	33241	244	ENSG00000187726	1
187	ENSG00000101384	261619	9903	244	ENSG00000086288	1
187	ENSG00000101384	261619	26343	244	ENSG00000256061	1
187	ENSG00000101384	261619	19633	244	ENSG00000119661	1
187	ENSG00000101384	261619	10529	244	ENSG00000187726	1
187	ENSG00000101384	261619	36680	244	ENSG00000080572	1
187	ENSG00000101384	261619	41984	244	ENSG00000164818	1
187	ENSG00000101384	261619	19511	244	ENSG00000159079	1
187	ENSG00000101384	261619	11815	244	ENSG00000161328	1
187	ENSG00000101384	261619	19375	244	ENSG00000171595	1
187	ENSG00000101384	261619	5984	244	ENSG00000111834	1
187	ENSG00000101384	261619	13317	244	ENSG00000114841	1
187	ENSG00000101384	261619	41791	178469	ENSG00000130294	1
187	ENSG00000101384	261619	5623	178469	ENSG00000204406	1
187	ENSG00000101384	261619	6512	178469	ENSG00000185760	1
187	ENSG00000101384	261619	21484	178469	ENSG00000198824	1
187	ENSG00000101384	261619	37042	178469	ENSG00000174672	1
187	ENSG00000101384	261619	28524	178469	ENSG00000204435	1
187	ENSG00000101384	261619	15845	178469	ENSG00000088367	1
187	ENSG00000101384	261619	16218	178469	ENSG00000138814	1
187	ENSG00000101384	261619	27765	178469	ENSG00000204406	1
187	ENSG00000101384	261619	31019	178469	ENSG00000196628	1
187	ENSG00000101384	261619	36322	178469	ENSG00000119335	1
187	ENSG00000101384	261619	9529	178469	ENSG00000138814	1
187	ENSG00000101384	261619	8164	178469	ENSG00000129910	1
187	ENSG00000101384	261619	29694	178469	ENSG00000088367	1
187	ENSG00000101384	261619	40935	178469	ENSG00000070808	1
187	ENSG00000101384	261619	5441	178469	ENSG00000088367	1
187	ENSG00000101384	261619	40976	178469	ENSG00000273079	1
187	ENSG00000101384	261619	41246	178469	ENSG00000185760	1
187	ENSG00000101384	261619	9896	178469	ENSG00000103769	1
187	ENSG00000101384	261619	37736	178469	ENSG00000015171	1
187	ENSG00000101384	261619	28577	457260	ENSG00000215301	1
187	ENSG00000101384	261619	23724	457260	ENSG00000215301	1
187	ENSG00000101384	261619	23853	457260	ENSG00000215301	1
187	ENSG00000101384	261619	15212	457260	ENSG00000215301	1
187	ENSG00000101384	261619	3386	457260	ENSG00000215301	1
187	ENSG00000101384	261619	14248	457260	ENSG00000215301	1
187	ENSG00000101384	261619	26615	457260	ENSG00000215301	1
187	ENSG00000101384	261619	962	457260	ENSG00000215301	1
187	ENSG00000101384	261619	15735	457260	ENSG00000215301	1
187	ENSG00000101384	261619	21758	457260	ENSG00000215301	1
187	ENSG00000101384	261619	10558	457260	ENSG00000215301	1
187	ENSG00000101384	261619	19271	457260	ENSG00000215301	1
187	ENSG00000101384	261619	20082	457260	ENSG00000215301	1
187	ENSG00000101384	261619	30042	457260	ENSG00000215301	1
187	ENSG00000101384	261619	8075	457260	ENSG00000215301	1
187	ENSG00000101384	261619	14867	457260	ENSG00000215301	1
187	ENSG00000101384	261619	14177	457260	ENSG00000215301	1
187	ENSG00000101384	261619	15623	457260	ENSG00000215301	1
187	ENSG00000101384	261619	33601	1980	ENSG00000113721	1
187	ENSG00000101384	261619	26815	1980	ENSG00000168575	1
187	ENSG00000101384	261619	10700	1980	ENSG00000143324	1
187	ENSG00000101384	261619	10329	1980	ENSG00000113721	1
187	ENSG00000101384	261619	24499	1980	ENSG00000143324	1
187	ENSG00000101384	261619	12657	1980	ENSG00000168575	1
187	ENSG00000101384	261619	23401	1980	ENSG00000168575	1
187	ENSG00000101384	261619	8281	1980	ENSG00000113721	1
187	ENSG00000101384	261619	28135	1980	ENSG00000164976	1
187	ENSG00000101384	261619	38084	1980	ENSG00000164976	1
187	ENSG00000101384	261619	34439	1980	ENSG00000113721	1
187	ENSG00000101384	261619	5521	1980	ENSG00000100311	1
187	ENSG00000101384	261619	12577	1980	ENSG00000164976	1
187	ENSG00000101384	261619	12649	1980	ENSG00000164976	1
187	ENSG00000101384	261619	13142	1980	ENSG00000143324	1
187	ENSG00000101384	261619	2309	1980	ENSG00000168575	1
187	ENSG00000101384	261619	39636	1980	ENSG00000164976	1
187	ENSG00000101384	261619	34117	1980	ENSG00000113721	1
187	ENSG00000101384	261619	13219	1980	ENSG00000168575	1
187	ENSG00000101384	261619	6736	1980	ENSG00000100311	1
187	ENSG00000101384	261619	22101	610	ENSG00000163359	1
187	ENSG00000101384	261619	41490	610	ENSG00000163359	1
187	ENSG00000101384	261619	33029	610	ENSG00000142173	1
187	ENSG00000101384	261619	25461	610	ENSG00000163359	1
187	ENSG00000101384	261619	40440	610	ENSG00000111799	1
187	ENSG00000101384	261619	8749	610	ENSG00000111799	1
187	ENSG00000101384	261619	1323	610	ENSG00000111799	1
187	ENSG00000101384	261619	14677	610	ENSG00000142156	1
187	ENSG00000101384	261619	181	610	ENSG00000142156	1
187	ENSG00000101384	261619	11073	610	ENSG00000142156	1
187	ENSG00000101384	261619	5910	610	ENSG00000163359	1
187	ENSG00000101384	261619	18193	610	ENSG00000142156	1
187	ENSG00000101384	261619	22774	610	ENSG00000142173	1
187	ENSG00000101384	261619	6880	610	ENSG00000111799	1
187	ENSG00000101384	261619	36408	610	ENSG00000142156	1
187	ENSG00000101384	261619	34765	610	ENSG00000142173	1
187	ENSG00000101384	261619	21396	610	ENSG00000111799	1
187	ENSG00000101384	261619	33430	610	ENSG00000142173	1
187	ENSG00000101384	261619	32856	2044	ENSG00000080603	1
187	ENSG00000101384	261619	40989	2044	ENSG00000080603	1
187	ENSG00000101384	261619	9734	2044	ENSG00000080603	1
187	ENSG00000101384	261619	22173	2044	ENSG00000080603	1
187	ENSG00000101384	261619	39568	2044	ENSG00000080603	1
187	ENSG00000101384	261619	37649	2044	ENSG00000080603	1
187	ENSG00000101384	261619	30872	2044	ENSG00000080603	1
187	ENSG00000101384	261619	12110	2044	ENSG00000080603	1
187	ENSG00000101384	261619	18594	2044	ENSG00000080603	1
187	ENSG00000101384	261619	14407	2044	ENSG00000080603	1
187	ENSG00000101384	261619	13377	2044	ENSG00000080603	1
187	ENSG00000101384	261619	40482	2044	ENSG00000080603	1
187	ENSG00000101384	261619	21839	79113	ENSG00000108883	1
187	ENSG00000101384	261619	13012	79113	ENSG00000108883	1
187	ENSG00000101384	261619	9278	79113	ENSG00000108883	1
187	ENSG00000101384	261619	6219	79113	ENSG00000108883	1
187	ENSG00000101384	261619	2244	79113	ENSG00000108883	1
187	ENSG00000101384	261619	31111	79113	ENSG00000108883	1
187	ENSG00000101384	261619	27170	79113	ENSG00000108883	1
187	ENSG00000101384	261619	25383	79113	ENSG00000108883	1
187	ENSG00000101384	261619	19934	79113	ENSG00000108883	1
187	ENSG00000101384	261619	25710	79113	ENSG00000108883	1
187	ENSG00000101384	261619	22838	79113	ENSG00000108883	1
187	ENSG00000101384	261619	29082	79113	ENSG00000108883	1
187	ENSG00000101384	261619	31604	79113	ENSG00000108883	1
187	ENSG00000101384	261619	31870	79113	ENSG00000108883	1
187	ENSG00000101384	261619	33651	79113	ENSG00000108883	1
187	ENSG00000101384	261619	29582	79113	ENSG00000108883	1
187	ENSG00000101384	261619	3057	79113	ENSG00000108883	1
187	ENSG00000101384	261619	66	79113	ENSG00000108883	1
187	ENSG00000101384	261619	31578	79113	ENSG00000108883	1
187	ENSG00000101384	261619	33733	442835	ENSG00000159082	1
187	ENSG00000101384	261619	23812	442835	ENSG00000164588	1
187	ENSG00000101384	261619	20064	442835	ENSG00000081307	1
187	ENSG00000101384	261619	27512	442835	ENSG00000141367	1
187	ENSG00000101384	261619	16667	442835	ENSG00000136854	1
187	ENSG00000101384	261619	35939	442835	ENSG00000090861	1
187	ENSG00000101384	261619	256	442835	ENSG00000117682	1
187	ENSG00000101384	261619	37638	442835	ENSG00000138814	1
187	ENSG00000101384	261619	12086	442835	ENSG00000105464	1
187	ENSG00000101384	261619	5767	442835	ENSG00000117682	1
187	ENSG00000101384	261619	41902	442835	ENSG00000114573	1
187	ENSG00000101384	261619	30341	442835	ENSG00000159082	1
187	ENSG00000101384	261619	6030	442835	ENSG00000164588	1
187	ENSG00000101384	261619	39084	352577	ENSG00000141431	1
187	ENSG00000101384	261619	36483	352577	ENSG00000141431	1
187	ENSG00000101384	261619	6273	352577	ENSG00000141431	1
187	ENSG00000101384	261619	28973	352577	ENSG00000141431	1
187	ENSG00000101384	261619	10233	352577	ENSG00000141431	1
187	ENSG00000101384	261619	9696	352577	ENSG00000141431	1
187	ENSG00000101384	261619	18673	352577	ENSG00000141431	1
187	ENSG00000101384	261619	10624	352577	ENSG00000141431	1
187	ENSG00000101384	261619	13513	352577	ENSG00000141431	1
187	ENSG00000101384	261619	8234	352577	ENSG00000141431	1
187	ENSG00000101384	261619	5212	352577	ENSG00000141431	1
187	ENSG00000101384	261619	25257	352577	ENSG00000141431	1
187	ENSG00000101384	261619	41211	352577	ENSG00000141431	1
187	ENSG00000101384	261619	31287	352577	ENSG00000141431	1
187	ENSG00000101384	261619	23509	352577	ENSG00000141431	1
187	ENSG00000101384	261619	26445	352577	ENSG00000141431	1
187	ENSG00000101384	261619	25137	352577	ENSG00000141431	1
187	ENSG00000101384	261619	8879	352577	ENSG00000141431	1
187	ENSG00000101384	261619	33249	352577	ENSG00000141431	1
187	ENSG00000101384	261619	8344	352577	ENSG00000141431	1
187	ENSG00000101384	261619	37042	178469	ENSG00000174672	1
187	ENSG00000101384	261619	40935	178469	ENSG00000070808	1
187	ENSG00000101384	261619	41246	178469	ENSG00000185760	1
187	ENSG00000101384	261619	9896	178469	ENSG00000103769	1
187	ENSG00000101384	261619	29694	178469	ENSG00000088367	1
187	ENSG00000101384	261619	40976	178469	ENSG00000273079	1
187	ENSG00000101384	261619	9529	178469	ENSG00000138814	1
187	ENSG00000101384	261619	15845	178469	ENSG00000088367	1
187	ENSG00000101384	261619	31019	178469	ENSG00000196628	1
187	ENSG00000101384	261619	41791	178469	ENSG00000130294	1
187	ENSG00000101384	261619	27765	178469	ENSG00000204406	1
187	ENSG00000101384	261619	5441	178469	ENSG00000088367	1
187	ENSG00000101384	261619	28524	178469	ENSG00000204435	1
187	ENSG00000101384	261619	21484	178469	ENSG00000198824	1
187	ENSG00000101384	261619	6512	178469	ENSG00000185760	1
187	ENSG00000101384	261619	37736	178469	ENSG00000015171	1
187	ENSG00000101384	261619	8164	178469	ENSG00000129910	1
187	ENSG00000101384	261619	5623	178469	ENSG00000204406	1
187	ENSG00000101384	261619	16218	178469	ENSG00000138814	1
187	ENSG00000101384	261619	36322	178469	ENSG00000119335	1
187	ENSG00000101384	261619	21026	263501	ENSG00000103051	1
187	ENSG00000101384	261619	4762	263501	ENSG00000103051	1
187	ENSG00000101384	261619	7434	263501	ENSG00000103051	1
187	ENSG00000101384	261619	22667	263501	ENSG00000103051	1
187	ENSG00000101384	261619	18616	263501	ENSG00000103051	1
187	ENSG00000101384	261619	37759	263501	ENSG00000103051	1
187	ENSG00000101384	261619	34753	263501	ENSG00000103051	1
187	ENSG00000101384	261619	28181	263501	ENSG00000103051	1
187	ENSG00000101384	261619	14947	263501	ENSG00000103051	1
187	ENSG00000101384	261619	36054	263501	ENSG00000103051	1
187	ENSG00000101384	261619	29888	263501	ENSG00000103051	1
187	ENSG00000101384	261619	2308	263501	ENSG00000103051	1
187	ENSG00000101384	261619	35842	263501	ENSG00000103051	1
187	ENSG00000101384	261619	6310	263501	ENSG00000103051	1
187	ENSG00000101384	261619	24520	263501	ENSG00000103051	1
187	ENSG00000101384	261619	24766	263501	ENSG00000103051	1
187	ENSG00000101384	261619	803	263501	ENSG00000103051	1
187	ENSG00000101384	261619	10939	263501	ENSG00000103051	1
187	ENSG00000101384	261619	26361	171629	ENSG00000103089	1
187	ENSG00000101384	261619	19218	171629	ENSG00000103089	1
187	ENSG00000101384	261619	458	171629	ENSG00000103089	1
187	ENSG00000101384	261619	38296	171629	ENSG00000103089	1
187	ENSG00000101384	261619	9877	171629	ENSG00000103089	1
187	ENSG00000101384	261619	3773	171629	ENSG00000103089	1
187	ENSG00000101384	261619	3799	171629	ENSG00000103089	1
187	ENSG00000101384	261619	5493	171629	ENSG00000103089	1
187	ENSG00000101384	261619	8522	171629	ENSG00000103089	1
187	ENSG00000101384	261619	21161	171629	ENSG00000103089	1
187	ENSG00000101384	261619	11653	171629	ENSG00000103089	1
187	ENSG00000101384	261619	22339	171629	ENSG00000103089	1
187	ENSG00000101384	261619	9381	171629	ENSG00000103089	1
187	ENSG00000101384	261619	30335	171629	ENSG00000103089	1
187	ENSG00000101384	261619	40082	171629	ENSG00000103089	1
187	ENSG00000101384	261619	5704	171629	ENSG00000103089	1
187	ENSG00000101384	261619	4054	171629	ENSG00000103089	1
187	ENSG00000101384	261619	19945	171629	ENSG00000103089	1
187	ENSG00000101384	261619	906	171629	ENSG00000103089	1
187	ENSG00000101384	261619	23226	171629	ENSG00000103089	1
187	ENSG00000101384	261619	42084	79270	ENSG00000108784	1
187	ENSG00000101384	261619	38924	79270	ENSG00000108784	1
187	ENSG00000101384	261619	29062	79270	ENSG00000108784	1
187	ENSG00000101384	261619	11753	79270	ENSG00000108784	1
187	ENSG00000101384	261619	20429	79270	ENSG00000108784	1
187	ENSG00000101384	261619	5543	79270	ENSG00000108784	1
187	ENSG00000101384	261619	30091	79270	ENSG00000108784	1
187	ENSG00000101384	261619	38598	79270	ENSG00000108784	1
187	ENSG00000101384	261619	12107	79270	ENSG00000108784	1
187	ENSG00000101384	261619	36704	79270	ENSG00000108784	1
187	ENSG00000101384	261619	40575	79270	ENSG00000108784	1
187	ENSG00000101384	261619	23491	79270	ENSG00000108784	1
187	ENSG00000101384	261619	21536	1465	ENSG00000176887	1
187	ENSG00000101384	261619	144	1465	ENSG00000073584	1
187	ENSG00000101384	261619	32047	1465	ENSG00000139613	1
187	ENSG00000101384	261619	24451	1465	ENSG00000139613	1
187	ENSG00000101384	261619	4145	1465	ENSG00000127616	1
187	ENSG00000101384	261619	32455	1465	ENSG00000176887	1
187	ENSG00000101384	261619	27020	1465	ENSG00000124766	1
187	ENSG00000101384	261619	40586	1465	ENSG00000139613	1
187	ENSG00000101384	261619	15669	1465	ENSG00000117713	1
187	ENSG00000101384	261619	27486	1465	ENSG00000176887	1
187	ENSG00000101384	261619	23507	1465	ENSG00000176887	1
187	ENSG00000101384	261619	39251	1465	ENSG00000127616	1
187	ENSG00000101384	261619	17637	1465	ENSG00000176887	1
187	ENSG00000101384	261619	123	1465	ENSG00000176887	1
187	ENSG00000101384	261619	24618	1465	ENSG00000189079	1
187	ENSG00000101384	261619	17141	1465	ENSG00000073584	1
187	ENSG00000101384	261619	20195	3454	ENSG00000126970	1
187	ENSG00000101384	261619	2173	3454	ENSG00000126970	1
187	ENSG00000101384	261619	25764	3454	ENSG00000126970	1
187	ENSG00000101384	261619	4172	3454	ENSG00000126970	1
187	ENSG00000101384	261619	20779	3454	ENSG00000126970	1
187	ENSG00000101384	261619	19152	3454	ENSG00000126970	1
187	ENSG00000101384	261619	13205	3454	ENSG00000126970	1
187	ENSG00000101384	261619	9710	3454	ENSG00000126970	1
187	ENSG00000101384	261619	14475	3454	ENSG00000126970	1
187	ENSG00000101384	261619	33386	3454	ENSG00000126970	1
187	ENSG00000101384	261619	37389	3454	ENSG00000126970	1
187	ENSG00000101384	261619	32408	3454	ENSG00000126970	1
187	ENSG00000101384	261619	40682	3454	ENSG00000126970	1
187	ENSG00000101384	261619	8327	3454	ENSG00000126970	1
187	ENSG00000101384	261619	14967	3454	ENSG00000126970	1
187	ENSG00000101384	261619	42473	3454	ENSG00000126970	1
187	ENSG00000101384	261619	20188	3454	ENSG00000126970	1
187	ENSG00000101384	261619	19737	3454	ENSG00000126970	1
187	ENSG00000101384	261619	11654	3454	ENSG00000126970	1
187	ENSG00000101384	261619	31961	3454	ENSG00000126970	1
187	ENSG00000101384	261619	33601	1980	ENSG00000113721	1
187	ENSG00000101384	261619	10329	1980	ENSG00000113721	1
187	ENSG00000101384	261619	39636	1980	ENSG00000164976	1
187	ENSG00000101384	261619	28135	1980	ENSG00000164976	1
187	ENSG00000101384	261619	2309	1980	ENSG00000168575	1
187	ENSG00000101384	261619	34117	1980	ENSG00000113721	1
187	ENSG00000101384	261619	5521	1980	ENSG00000100311	1
187	ENSG00000101384	261619	34439	1980	ENSG00000113721	1
187	ENSG00000101384	261619	38084	1980	ENSG00000164976	1
187	ENSG00000101384	261619	8281	1980	ENSG00000113721	1
187	ENSG00000101384	261619	6736	1980	ENSG00000100311	1
187	ENSG00000101384	261619	12657	1980	ENSG00000168575	1
187	ENSG00000101384	261619	12577	1980	ENSG00000164976	1
187	ENSG00000101384	261619	24499	1980	ENSG00000143324	1
187	ENSG00000101384	261619	13142	1980	ENSG00000143324	1
187	ENSG00000101384	261619	26815	1980	ENSG00000168575	1
187	ENSG00000101384	261619	10700	1980	ENSG00000143324	1
187	ENSG00000101384	261619	12649	1980	ENSG00000164976	1
187	ENSG00000101384	261619	13219	1980	ENSG00000168575	1
187	ENSG00000101384	261619	23401	1980	ENSG00000168575	1
187	ENSG00000101384	261619	32586	192	ENSG00000177189	1
187	ENSG00000101384	261619	36185	192	ENSG00000177189	1
187	ENSG00000101384	261619	9680	192	ENSG00000177189	1
187	ENSG00000101384	261619	11416	192	ENSG00000177189	1
187	ENSG00000101384	261619	39635	192	ENSG00000177189	1
187	ENSG00000101384	261619	26116	192	ENSG00000177189	1
187	ENSG00000101384	261619	24726	192	ENSG00000177189	1
187	ENSG00000101384	261619	600	192	ENSG00000177189	1
187	ENSG00000101384	261619	29863	192	ENSG00000177189	1
187	ENSG00000101384	261619	39751	192	ENSG00000177189	1
187	ENSG00000101384	261619	39961	192	ENSG00000177189	1
187	ENSG00000101384	261619	20469	192	ENSG00000177189	1
187	ENSG00000101384	261619	30145	192	ENSG00000177189	1
187	ENSG00000101384	261619	31649	192	ENSG00000177189	1
187	ENSG00000101384	261619	19260	192	ENSG00000177189	1
187	ENSG00000101384	261619	17732	192	ENSG00000177189	1
187	ENSG00000101384	261619	11011	740	ENSG00000084073	1
187	ENSG00000101384	261619	34146	740	ENSG00000084073	1
187	ENSG00000101384	261619	28795	740	ENSG00000084073	1
187	ENSG00000101384	261619	41575	740	ENSG00000160789	1
187	ENSG00000101384	261619	579	740	ENSG00000084073	1
187	ENSG00000101384	261619	21202	740	ENSG00000084073	1
187	ENSG00000101384	261619	31501	740	ENSG00000160789	1
187	ENSG00000101384	261619	24571	740	ENSG00000084073	1
187	ENSG00000101384	261619	33030	740	ENSG00000084073	1
187	ENSG00000101384	261619	27372	740	ENSG00000084073	1
187	ENSG00000101384	261619	31626	740	ENSG00000160789	1
187	ENSG00000101384	261619	20445	740	ENSG00000160789	1
187	ENSG00000101384	261619	15557	740	ENSG00000084073	1
187	ENSG00000101384	261619	25935	740	ENSG00000160789	1
187	ENSG00000101384	261619	34731	740	ENSG00000160789	1
187	ENSG00000101384	261619	41009	740	ENSG00000160789	1
187	ENSG00000101384	261619	27049	740	ENSG00000084073	1
187	ENSG00000101384	261619	1925	740	ENSG00000084073	1
187	ENSG00000101384	261619	11257	740	ENSG00000084073	1
187	ENSG00000101384	261619	31401	740	ENSG00000160789	1
187	ENSG00000101384	261619	41583	1553	ENSG00000128602	1
187	ENSG00000101384	261619	25911	1553	ENSG00000128602	1
187	ENSG00000101384	261619	12090	1553	ENSG00000128602	1
187	ENSG00000101384	261619	7865	1553	ENSG00000128602	1
187	ENSG00000101384	261619	27051	1553	ENSG00000128602	1
187	ENSG00000101384	261619	21365	1553	ENSG00000128602	1
187	ENSG00000101384	261619	14505	1553	ENSG00000128602	1
187	ENSG00000101384	261619	41863	1553	ENSG00000128602	1
187	ENSG00000101384	261619	9698	1553	ENSG00000128602	1
187	ENSG00000101384	261619	31874	1553	ENSG00000128602	1
187	ENSG00000101384	261619	21304	1553	ENSG00000128602	1
187	ENSG00000101384	261619	25038	1553	ENSG00000128602	1
187	ENSG00000101384	261619	36567	1553	ENSG00000128602	1
187	ENSG00000101384	261619	16107	1553	ENSG00000128602	1
187	ENSG00000101384	261619	37066	1553	ENSG00000128602	1
187	ENSG00000101384	261619	11637	1553	ENSG00000128602	1
187	ENSG00000101384	261619	37824	1553	ENSG00000128602	1
187	ENSG00000101384	261619	33512	1553	ENSG00000128602	1
187	ENSG00000101384	261619	35262	1553	ENSG00000128602	1
187	ENSG00000101384	261619	5623	178469	ENSG00000204406	1
187	ENSG00000101384	261619	15845	178469	ENSG00000088367	1
187	ENSG00000101384	261619	41791	178469	ENSG00000130294	1
187	ENSG00000101384	261619	28524	178469	ENSG00000204435	1
187	ENSG00000101384	261619	27765	178469	ENSG00000204406	1
187	ENSG00000101384	261619	21484	178469	ENSG00000198824	1
187	ENSG00000101384	261619	41246	178469	ENSG00000185760	1
187	ENSG00000101384	261619	37042	178469	ENSG00000174672	1
187	ENSG00000101384	261619	16218	178469	ENSG00000138814	1
187	ENSG00000101384	261619	9529	178469	ENSG00000138814	1
187	ENSG00000101384	261619	5441	178469	ENSG00000088367	1
187	ENSG00000101384	261619	8164	178469	ENSG00000129910	1
187	ENSG00000101384	261619	40935	178469	ENSG00000070808	1
187	ENSG00000101384	261619	6512	178469	ENSG00000185760	1
187	ENSG00000101384	261619	37736	178469	ENSG00000015171	1
187	ENSG00000101384	261619	36322	178469	ENSG00000119335	1
187	ENSG00000101384	261619	29694	178469	ENSG00000088367	1
187	ENSG00000101384	261619	9896	178469	ENSG00000103769	1
187	ENSG00000101384	261619	40976	178469	ENSG00000273079	1
187	ENSG00000101384	261619	31019	178469	ENSG00000196628	1
187	ENSG00000101384	261619	24256	280763	ENSG00000134262	1
187	ENSG00000101384	261619	25967	280763	ENSG00000134262	1
187	ENSG00000101384	261619	36403	280763	ENSG00000134262	1
187	ENSG00000101384	261619	9962	280763	ENSG00000100478	1
187	ENSG00000101384	261619	16624	280763	ENSG00000221838	1
187	ENSG00000101384	261619	34133	280763	ENSG00000081014	1
187	ENSG00000101384	261619	26287	280763	ENSG00000134262	1
187	ENSG00000101384	261619	9532	280763	ENSG00000134262	1
187	ENSG00000101384	261619	3975	280763	ENSG00000100478	1
187	ENSG00000101384	261619	6099	280763	ENSG00000134262	1
187	ENSG00000101384	261619	5177	280763	ENSG00000221838	1
187	ENSG00000101384	261619	24449	280763	ENSG00000221838	1
187	ENSG00000101384	261619	2817	261652	ENSG00000181090	1
187	ENSG00000101384	261619	32099	261652	ENSG00000181090	1
187	ENSG00000101384	261619	37059	261652	ENSG00000181090	1
187	ENSG00000101384	261619	26124	261652	ENSG00000055609	1
187	ENSG00000101384	261619	19523	261652	ENSG00000181090	1
187	ENSG00000101384	261619	39807	261652	ENSG00000181090	1
187	ENSG00000101384	261619	18527	261652	ENSG00000055609	1
187	ENSG00000101384	261619	22711	774	ENSG00000106991	1
187	ENSG00000101384	261619	20004	774	ENSG00000141646	1
187	ENSG00000101384	261619	32714	774	ENSG00000106991	1
187	ENSG00000101384	261619	2882	774	ENSG00000263761	1
187	ENSG00000101384	261619	4831	774	ENSG00000139567	1
187	ENSG00000101384	261619	14431	774	ENSG00000139567	1
187	ENSG00000101384	261619	17169	774	ENSG00000139567	1
187	ENSG00000101384	261619	13108	774	ENSG00000106991	1
187	ENSG00000101384	261619	29192	774	ENSG00000263761	1
187	ENSG00000101384	261619	28547	774	ENSG00000263761	1
187	ENSG00000101384	261619	3141	774	ENSG00000141646	1
187	ENSG00000101384	261619	38546	774	ENSG00000139567	1
187	ENSG00000101384	261619	36754	774	ENSG00000141646	1
187	ENSG00000101384	261619	14094	774	ENSG00000106991	1
187	ENSG00000101384	261619	8017	774	ENSG00000139567	1
187	ENSG00000101384	261619	9224	774	ENSG00000139567	1
187	ENSG00000101384	261619	41147	774	ENSG00000263761	1
187	ENSG00000101384	261619	7693	774	ENSG00000141646	1
187	ENSG00000101384	261619	28973	352577	ENSG00000141431	1
187	ENSG00000101384	261619	25137	352577	ENSG00000141431	1
187	ENSG00000101384	261619	39084	352577	ENSG00000141431	1
187	ENSG00000101384	261619	41211	352577	ENSG00000141431	1
187	ENSG00000101384	261619	8234	352577	ENSG00000141431	1
187	ENSG00000101384	261619	18673	352577	ENSG00000141431	1
187	ENSG00000101384	261619	31287	352577	ENSG00000141431	1
187	ENSG00000101384	261619	13513	352577	ENSG00000141431	1
187	ENSG00000101384	261619	9696	352577	ENSG00000141431	1
187	ENSG00000101384	261619	10233	352577	ENSG00000141431	1
187	ENSG00000101384	261619	36483	352577	ENSG00000141431	1
187	ENSG00000101384	261619	8879	352577	ENSG00000141431	1
187	ENSG00000101384	261619	8344	352577	ENSG00000141431	1
187	ENSG00000101384	261619	5212	352577	ENSG00000141431	1
187	ENSG00000101384	261619	23509	352577	ENSG00000141431	1
187	ENSG00000101384	261619	6273	352577	ENSG00000141431	1
187	ENSG00000101384	261619	10624	352577	ENSG00000141431	1
187	ENSG00000101384	261619	26445	352577	ENSG00000141431	1
187	ENSG00000101384	261619	25257	352577	ENSG00000141431	1
187	ENSG00000101384	261619	33249	352577	ENSG00000141431	1
187	ENSG00000101384	261619	16412	3095	ENSG00000176165	1
187	ENSG00000101384	261619	39875	3095	ENSG00000169057	1
187	ENSG00000101384	261619	28415	3095	ENSG00000008086	1
187	ENSG00000101384	261619	14560	3095	ENSG00000176165	1
187	ENSG00000101384	261619	19166	3095	ENSG00000162631	1
187	ENSG00000101384	261619	26318	3095	ENSG00000136928	1
187	ENSG00000101384	261619	16059	3095	ENSG00000136928	1
187	ENSG00000101384	261619	9025	3095	ENSG00000136928	1
187	ENSG00000101384	261619	7779	3095	ENSG00000136928	1
187	ENSG00000101384	261619	8503	3095	ENSG00000136854	1
187	ENSG00000101384	261619	32608	3095	ENSG00000169057	1
187	ENSG00000101384	261619	28313	3095	ENSG00000176165	1
187	ENSG00000101384	261619	21730	3095	ENSG00000176165	1
187	ENSG00000101384	261619	13940	3095	ENSG00000136854	1
187	ENSG00000101384	261619	27842	3095	ENSG00000169057	1
187	ENSG00000101384	261619	1835	3095	ENSG00000136928	1
187	ENSG00000101384	261619	36662	3095	ENSG00000136854	1
187	ENSG00000101384	261619	29023	3095	ENSG00000136854	1
187	ENSG00000101384	261619	28418	3095	ENSG00000162631	1
187	ENSG00000101384	261619	10428	3095	ENSG00000136928	1
187	ENSG00000101384	261619	40873	819	ENSG00000108557	1
[truncated: 290,821+ more rows]

## Sheet: Fig 3e shortest path distances
ids	shortest path length	dataset
187	3	Real-World
187	3	Real-World
187	3	Real-World
187	2	Real-World
187	3	Real-World
187	2	Real-World
187	3	Real-World
39	2	Real-World
39	2	Real-World
39	2	Real-World
39	3	Real-World
39	2	Real-World
39	3	Real-World
39	7	Real-World
39	3	Real-World
16	7	Real-World
16	2	Real-World
16	7	Real-World
16	2	Real-World
16	3	Real-World
16	2	Real-World
16	3	Real-World
16	2	Real-World
16	2	Real-World
16	2	Real-World
16	2	Real-World
16	7	Real-World
196	7	Real-World
196	2	Real-World
196	2	Real-World
196	3	Real-World
196	2	Real-World
196	3	Real-World
196	3	Real-World
201	2	Real-World
201	3	Real-World
201	2	Real-World
201	2	Real-World
201	2	Real-World
201	7	Real-World
201	2	Real-World
201	2	Real-World
201	2	Real-World
201	3	Real-World
201	2	Real-World
201	2	Real-World
201	2	Real-World
201	2	Real-World
201	3	Real-World
201	2	Real-World
201	2	Real-World
201	7	Real-World
246	2	Real-World
246	3	Real-World
246	7	Real-World
246	2	Real-World
246	3	Real-World
246	2	Real-World
246	2	Real-World
246	7	Real-World
41	4	Real-World
41	3	Real-World
41	3	Real-World
41	7	Real-World
41	2	Real-World
41	3	Real-World
41	7	Real-World
41	2	Real-World
41	7	Real-World
41	4	Real-World
41	2	Real-World
41	2	Real-World
41	3	Real-World
41	2	Real-World
41	2	Real-World
41	7	Real-World
41	3	Real-World
41	3	Real-World
41	4	Real-World
41	7	Real-World
41	7	Real-World
168	7	Real-World
168	2	Real-World
168	2	Real-World
168	2	Real-World
168	2	Real-World
168	3	Real-World
168	2	Real-World
168	2	Real-World
168	2	Real-World
168	2	Real-World
168	2	Real-World
103	2	Real-World
103	2	Real-World
103	2	Real-World
103	3	Real-World
103	3	Real-World
103	2	Real-World
103	3	Real-World
103	3	Real-World
103	2	Real-World
221	3	Real-World
221	3	Real-World
221	3	Real-World
221	3	Real-World
221	3	Real-World
221	2	Real-World
221	3	Real-World
221	2	Real-World
221	3	Real-World
221	3	Real-World
221	3	Real-World
221	3	Real-World
4	2	Real-World
4	2	Real-World
4	2	Real-World
4	2	Real-World
4	3	Real-World
4	2	Real-World
4	2	Real-World
4	2	Real-World
4	7	Real-World
4	2	Real-World
4	2	Real-World
192	3	Real-World
192	3	Real-World
192	2	Real-World
192	2	Real-World
192	3	Real-World
192	3	Real-World
192	3	Real-World
192	1	Real-World
192	2	Real-World
192	3	Real-World
192	3	Real-World
192	3	Real-World
192	2	Real-World
192	2	Real-World
192	2	Real-World
192	2	Real-World
192	3	Real-World
192	2	Real-World
192	2	Real-World
192	2	Real-World
192	2	Real-World
192	4	Real-World
192	3	Real-World
192	3	Real-World
192	2	Real-World
192	2	Real-World
178	2	Real-World
178	2	Real-World
178	2	Real-World
178	2	Real-World
178	2	Real-World
178	2	Real-World
178	2	Real-World
88	3	Real-World
88	3	Real-World
88	2	Real-World
88	2	Real-World
88	3	Real-World
88	4	Real-World
88	2	Real-World
88	2	Real-World
88	2	Real-World
88	3	Real-World
88	2	Real-World
88	2	Real-World
88	2	Real-World
88	3	Real-World
88	3	Real-World
88	3	Real-World
88	3	Real-World
88	2	Real-World
88	3	Real-World
88	2	Real-World
88	3	Real-World
115	7	Real-World
115	3	Real-World
115	2	Real-World
115	2	Real-World
115	3	Real-World
115	2	Real-World
115	2	Real-World
115	3	Real-World
31	3	Real-World
31	3	Real-World
31	3	Real-World
31	3	Real-World
31	2	Real-World
224	2	Real-World
224	2	Real-World
224	3	Real-World
224	2	Real-World
224	2	Real-World
224	2	Real-World
224	2	Real-World
224	2	Real-World
224	7	Real-World
224	2	Real-World
224	4	Real-World
224	2	Real-World
224	2	Real-World
224	3	Real-World
224	2	Real-World
224	3	Real-World
224	2	Real-World
224	3	Real-World
224	2	Real-World
224	2	Real-World
108	2	Real-World
108	2	Real-World
108	2	Real-World
108	3	Real-World
108	2	Real-World
108	2	Real-World
108	2	Real-World
108	2	Real-World
108	2	Real-World
108	2	Real-World
108	2	Real-World
108	2	Real-World
52	2	Real-World
52	3	Real-World
52	2	Real-World
52	2	Real-World
52	2	Real-World
52	3	Real-World
52	2	Real-World
52	2	Real-World
91	2	Real-World
91	3	Real-World
91	3	Real-World
91	4	Real-World
91	2	Real-World
91	3	Real-World
91	2	Real-World
91	2	Real-World
91	2	Real-World
91	2	Real-World
91	2	Real-World
91	2	Real-World
91	3	Real-World
91	4	Real-World
91	2	Real-World
91	3	Real-World
91	2	Real-World
100	3	Real-World
100	2	Real-World
100	3	Real-World
100	3	Real-World
100	2	Real-World
100	2	Real-World
100	2	Real-World
100	3	Real-World
146	7	Real-World
146	2	Real-World
146	3	Real-World
146	3	Real-World
146	3	Real-World
146	4	Real-World
146	2	Real-World
146	3	Real-World
146	2	Real-World
146	2	Real-World
146	2	Real-World
146	4	Real-World
146	3	Real-World
146	2	Real-World
146	2	Real-World
146	3	Real-World
146	3	Real-World
146	3	Real-World
146	4	Real-World
84	2	Real-World
84	2	Real-World
84	2	Real-World
84	2	Real-World
84	2	Real-World
84	2	Real-World
84	3	Real-World
84	2	Real-World
29	3	Real-World
29	3	Real-World
29	2	Real-World
29	2	Real-World
29	7	Real-World
29	3	Real-World
131	2	Real-World
131	7	Real-World
131	7	Real-World
131	7	Real-World
131	2	Real-World
131	2	Real-World
131	2	Real-World
131	2	Real-World
131	2	Real-World
131	7	Real-World
131	2	Real-World
131	7	Real-World
249	2	Real-World
249	2	Real-World
249	3	Real-World
249	2	Real-World
249	2	Real-World
249	2	Real-World
249	2	Real-World
249	3	Real-World
249	2	Real-World
249	3	Real-World
249	2	Real-World
193	2	Real-World
193	3	Real-World
193	3	Real-World
193	2	Real-World
193	3	Real-World
193	2	Real-World
193	2	Real-World
193	2	Real-World
193	3	Real-World
193	2	Real-World
193	3	Real-World
193	2	Real-World
147	2	Real-World
147	2	Real-World
147	2	Real-World
147	3	Real-World
147	2	Real-World
147	2	Real-World
147	3	Real-World
147	3	Real-World
147	2	Real-World
147	2	Real-World
182	2	Real-World
182	2	Real-World
182	3	Real-World
182	2	Real-World
182	2	Real-World
182	2	Real-World
182	2	Real-World
182	2	Real-World
182	2	Real-World
182	3	Real-World
182	2	Real-World
182	7	Real-World
182	7	Real-World
182	3	Real-World
182	2	Real-World
182	7	Real-World
182	2	Real-World
182	2	Real-World
182	2	Real-World
182	2	Real-World
182	3	Real-World
182	2	Real-World
182	2	Real-World
182	7	Real-World
182	2	Real-World
182	2	Real-World
182	2	Real-World
182	2	Real-World
182	2	Real-World
182	2	Real-World
182	2	Real-World
182	2	Real-World
182	2	Real-World
182	2	Real-World
182	2	Real-World
182	3	Real-World
182	2	Real-World
182	2	Real-World
182	7	Real-World
182	2	Real-World
182	2	Real-World
182	2	Real-World
143	2	Real-World
143	2	Real-World
143	2	Real-World
143	2	Real-World
143	2	Real-World
143	2	Real-World
143	2	Real-World
143	7	Real-World
143	2	Real-World
143	2	Real-World
143	2	Real-World
143	2	Real-World
143	2	Real-World
143	2	Real-World
143	2	Real-World
143	7	Real-World
143	2	Real-World
143	2	Real-World
143	2	Real-World
143	2	Real-World
118	2	Real-World
118	3	Real-World
118	3	Real-World
118	2	Real-World
118	7	Real-World
223	2	Real-World
223	7	Real-World
223	2	Real-World
223	2	Real-World
223	2	Real-World
223	7	Real-World
114	2	Real-World
114	3	Real-World
114	2	Real-World
114	2	Real-World
114	2	Real-World
114	7	Real-World
114	3	Real-World
114	2	Real-World
114	3	Real-World
200	3	Real-World
200	2	Real-World
200	2	Real-World
200	2	Real-World
200	2	Real-World
3	2	Real-World
3	2	Real-World
3	3	Real-World
3	3	Real-World
3	2	Real-World
3	3	Real-World
3	2	Real-World
148	2	Real-World
148	2	Real-World
148	7	Real-World
148	3	Real-World
148	2	Real-World
148	2	Real-World
148	2	Real-World
148	2	Real-World
148	2	Real-World
148	2	Real-World
148	2	Real-World
148	3	Real-World
148	2	Real-World
148	2	Real-World
144	2	Real-World
144	2	Real-World
144	2	Real-World
144	2	Real-World
144	2	Real-World
144	2	Real-World
144	2	Real-World
144	2	Real-World
144	2	Real-World
144	3	Real-World
144	7	Real-World
144	2	Real-World
144	2	Real-World
144	2	Real-World
144	2	Real-World
144	7	Real-World
213	2	Real-World
213	3	Real-World
213	2	Real-World
213	3	Real-World
213	2	Real-World
213	3	Real-World
213	2	Real-World
213	2	Real-World
213	3	Real-World
213	2	Real-World
213	2	Real-World
213	2	Real-World
102	3	Real-World
102	3	Real-World
102	4	Real-World
102	4	Real-World
102	3	Real-World
102	4	Real-World
102	7	Real-World
102	3	Real-World
78	3	Real-World
78	2	Real-World
78	2	Real-World
78	2	Real-World
78	2	Real-World
78	3	Real-World
78	3	Real-World
78	3	Real-World
78	3	Real-World
37	2	Real-World
37	2	Real-World
37	2	Real-World
37	2	Real-World
37	2	Real-World
37	7	Real-World
37	2	Real-World
37	2	Real-World
37	2	Real-World
37	3	Real-World
37	2	Real-World
37	3	Real-World
37	2	Real-World
37	2	Real-World
37	2	Real-World
198	7	Real-World
198	2	Real-World
198	3	Real-World
198	3	Real-World
198	2	Real-World
198	3	Real-World
198	3	Real-World
198	3	Real-World
198	3	Real-World
198	3	Real-World
75	2	Real-World
75	2	Real-World
75	3	Real-World
75	2	Real-World
75	7	Real-World
75	2	Real-World
75	2	Real-World
75	2	Real-World
17	2	Real-World
17	2	Real-World
17	2	Real-World
17	7	Real-World
17	2	Real-World
17	2	Real-World
17	2	Real-World
17	2	Real-World
17	2	Real-World
107	2	Real-World
107	2	Real-World
107	2	Real-World
107	7	Real-World
107	2	Real-World
107	2	Real-World
107	2	Real-World
237	2	Real-World
237	2	Real-World
237	2	Real-World
237	2	Real-World
237	2	Real-World
237	2	Real-World
237	7	Real-World
237	2	Real-World
237	2	Real-World
237	2	Real-World
237	3	Real-World
237	2	Real-World
237	3	Real-World
237	2	Real-World
237	2	Real-World
237	2	Real-World
237	7	Real-World
237	2	Real-World
237	3	Real-World
237	2	Real-World
64	7	Real-World
64	2	Real-World
64	2	Real-World
64	2	Real-World
64	2	Real-World
64	2	Real-World
64	3	Real-World
166	2	Real-World
166	2	Real-World
166	7	Real-World
166	2	Real-World
166	2	Real-World
166	2	Real-World
166	2	Real-World
166	2	Real-World
180	3	Real-World
180	2	Real-World
180	7	Real-World
180	2	Real-World
180	3	Real-World
180	2	Real-World
180	2	Real-World
180	2	Real-World
180	3	Real-World
180	2	Real-World
180	2	Real-World
180	2	Real-World
180	4	Real-World
180	2	Real-World
180	7	Real-World
180	3	Real-World
180	2	Real-World
180	2	Real-World
180	2	Real-World
180	2	Real-World
180	2	Real-World
180	3	Real-World
180	2	Real-World
180	7	Real-World
180	7	Real-World
180	2	Real-World
180	2	Real-World
180	2	Real-World
180	2	Real-World
180	2	Real-World
180	3	Real-World
180	2	Real-World
180	2	Real-World
180	2	Real-World
191	3	Real-World
191	7	Real-World
191	2	Real-World
191	7	Real-World
191	2	Real-World
191	7	Real-World
191	2	Real-World
191	7	Real-World
191	3	Real-World
191	2	Real-World
191	2	Real-World
191	2	Real-World
191	3	Real-World
191	2	Real-World
191	2	Real-World
191	3	Real-World
191	2	Real-World
191	2	Real-World
191	3	Real-World
191	2	Real-World
191	7	Real-World
191	7	Real-World
191	2	Real-World
191	2	Real-World
191	7	Real-World
191	2	Real-World
191	7	Real-World
191	2	Real-World
191	2	Real-World
191	2	Real-World
191	2	Real-World
250	3	Real-World
250	2	Real-World
250	3	Real-World
250	2	Real-World
250	2	Real-World
250	2	Real-World
250	2	Real-World
250	2	Real-World
18	3	Real-World
18	2	Real-World
18	3	Real-World
18	2	Real-World
18	3	Real-World
18	3	Real-World
18	2	Real-World
18	7	Real-World
18	2	Real-World
18	2	Real-World
18	3	Real-World
18	2	Real-World
18	3	Real-World
18	3	Real-World
18	2	Real-World
15	2	Real-World
15	2	Real-World
15	2	Real-World
15	2	Real-World
15	7	Real-World
15	2	Real-World
65	3	Real-World
65	3	Real-World
65	3	Real-World
65	3	Real-World
65	3	Real-World
65	3	Real-World
65	3	Real-World
65	7	Real-World
65	3	Real-World
35	2	Real-World
35	2	Real-World
35	2	Real-World
35	2	Real-World
35	2	Real-World
35	2	Real-World
35	2	Real-World
35	2	Real-World
35	2	Real-World
189	2	Real-World
189	2	Real-World
189	2	Real-World
189	2	Real-World
189	2	Real-World
189	2	Real-World
189	2	Real-World
189	2	Real-World
189	2	Real-World
189	2	Real-World
189	3	Real-World
189	2	Real-World
96	2	Real-World
96	2	Real-World
96	2	Real-World
171	3	Real-World
171	3	Real-World
171	2	Real-World
171	2	Real-World
171	2	Real-World
171	2	Real-World
171	3	Real-World
171	3	Real-World
171	3	Real-World
171	2	Real-World
171	2	Real-World
171	2	Real-World
171	2	Real-World
171	2	Real-World
202	3	Real-World
202	2	Real-World
202	2	Real-World
79	3	Real-World
79	2	Real-World
79	2	Real-World
79	2	Real-World
42	2	Real-World
42	2	Real-World
42	2	Real-World
42	2	Real-World
42	2	Real-World
42	3	Real-World
42	2	Real-World
42	2	Real-World
42	2	Real-World
42	2	Real-World
42	2	Real-World
42	3	Real-World
42	3	Real-World
42	2	Real-World
42	2	Real-World
42	7	Real-World
42	2	Real-World
42	2	Real-World
42	2	Real-World
42	3	Real-World
42	2	Real-World
42	2	Real-World
139	3	Real-World
139	3	Real-World
139	2	Real-World
139	2	Real-World
139	2	Real-World
139	2	Real-World
139	2	Real-World
139	2	Real-World
139	2	Real-World
226	2	Real-World
226	2	Real-World
226	2	Real-World
226	2	Real-World
226	2	Real-World
226	2	Real-World
226	2	Real-World
226	2	Real-World
226	2	Real-World
226	2	Real-World
226	2	Real-World
226	2	Real-World
226	7	Real-World
226	2	Real-World
226	7	Real-World
226	2	Real-World
226	7	Real-World
226	3	Real-World
226	3	Real-World
226	2	Real-World
226	2	Real-World
226	3	Real-World
161	3	Real-World
161	2	Real-World
161	2	Real-World
161	2	Real-World
161	3	Real-World
161	2	Real-World
161	2	Real-World
161	2	Real-World
86	2	Real-World
86	2	Real-World
86	2	Real-World
86	3	Real-World
86	3	Real-World
231	2	Real-World
231	2	Real-World
231	2	Real-World
231	2	Real-World
231	2	Real-World
231	2	Real-World
231	2	Real-World
66	2	Real-World
66	2	Real-World
66	3	Real-World
66	2	Real-World
66	2	Real-World
66	2	Real-World
66	2	Real-World
66	2	Real-World
66	2	Real-World
66	2	Real-World
14	2	Real-World
14	3	Real-World
14	3	Real-World
14	2	Real-World
14	3	Real-World
14	2	Real-World
14	3	Real-World
14	2	Real-World
14	7	Real-World
14	2	Real-World
14	2	Real-World
14	2	Real-World
14	3	Real-World
14	2	Real-World
14	7	Real-World
73	2	Real-World
73	2	Real-World
73	2	Real-World
73	2	Real-World
73	2	Real-World
73	3	Real-World
73	3	Real-World
73	2	Real-World
73	3	Real-World
73	2	Real-World
73	3	Real-World
73	2	Real-World
73	2	Real-World
150	2	Real-World
150	2	Real-World
150	2	Real-World
150	2	Real-World
150	2	Real-World
150	2	Real-World
150	2	Real-World
150	2	Real-World
19	7	Real-World
19	7	Real-World
19	7	Real-World
19	7	Real-World
19	7	Real-World
19	7	Real-World
19	7	Real-World
19	7	Real-World
19	7	Real-World
136	3	Real-World
136	2	Real-World
136	3	Real-World
136	2	Real-World
136	3	Real-World
136	2	Real-World
136	3	Real-World
136	3	Real-World
136	2	Real-World
89	7	Real-World
89	2	Real-World
89	2	Real-World
89	3	Real-World
89	2	Real-World
89	2	Real-World
89	2	Real-World
89	3	Real-World
89	3	Real-World
89	7	Real-World
89	2	Real-World
89	2	Real-World
89	2	Real-World
89	4	Real-World
89	7	Real-World
89	2	Real-World
89	2	Real-World
89	3	Real-World
89	2	Real-World
89	2	Real-World
89	3	Real-World
152	2	Real-World
152	2	Real-World
152	2	Real-World
152	7	Real-World
152	2	Real-World
152	2	Real-World
152	2	Real-World
152	7	Real-World
152	2	Real-World
152	7	Real-World
152	2	Real-World
152	3	Real-World
152	2	Real-World
152	2	Real-World
152	2	Real-World
152	2	Real-World
152	2	Real-World
152	2	Real-World
152	3	Real-World
152	2	Real-World
152	2	Real-World
152	2	Real-World
152	2	Real-World
152	2	Real-World
152	2	Real-World
234	2	Real-World
234	2	Real-World
234	3	Real-World
234	2	Real-World
234	3	Real-World
234	2	Real-World
234	2	Real-World
20	2	Real-World
20	2	Real-World
20	2	Real-World
20	3	Real-World
20	2	Real-World
238	2	Real-World
238	2	Real-World
238	2	Real-World
238	2	Real-World
238	2	Real-World
238	3	Real-World
238	2	Real-World
63	3	Real-World
63	3	Real-World
63	2	Real-World
63	3	Real-World
63	2	Real-World
63	3	Real-World
63	2	Real-World
63	2	Real-World
63	2	Real-World
63	7	Real-World
63	2	Real-World
63	2	Real-World
63	3	Real-World
63	3	Real-World
63	2	Real-World
63	3	Real-World
63	2	Real-World
63	3	Real-World
63	3	Real-World
63	2	Real-World
63	3	Real-World
67	7	Real-World
67	7	Real-World
67	7	Real-World
67	7	Real-World
67	7	Real-World
67	7	Real-World
67	7	Real-World
67	7	Real-World
67	7	Real-World
67	7	Real-World
67	7	Real-World
67	7	Real-World
67	7	Real-World
67	7	Real-World
67	7	Real-World
67	7	Real-World
67	7	Real-World
67	7	Real-World
36	2	Real-World
36	7	Real-World
36	2	Real-World
36	7	Real-World
36	2	Real-World
90	2	Real-World
90	2	Real-World
90	3	Real-World
90	3	Real-World
90	3	Real-World
90	3	Real-World
90	3	Real-World
90	3	Real-World
90	2	Real-World
90	2	Real-World
90	3	Real-World
90	3	Real-World
90	3	Real-World
90	3	Real-World
90	3	Real-World
90	3	Real-World
90	3	Real-World
90	7	Real-World
90	2	Real-World
90	3	Real-World
90	3	Real-World
90	3	Real-World
90	3	Real-World
90	2	Real-World
90	3	Real-World
90	2	Real-World
90	3	Real-World
90	3	Real-World
90	3	Real-World
90	3	Real-World
90	3	Real-World
90	3	Real-World
90	3	Real-World
90	2	Real-World
90	3	Real-World
90	7	Real-World
90	7	Real-World
90	2	Real-World
90	2	Real-World
32	2	Real-World
32	2	Real-World
32	2	Real-World
32	7	Real-World
32	2	Real-World
32	2	Real-World
32	2	Real-World
32	2	Real-World
32	3	Real-World
32	4	Real-World
32	3	Real-World
32	3	Real-World
32	3	Real-World
32	2	Real-World
32	2	Real-World
32	3	Real-World
32	3	Real-World
32	2	Real-World
32	7	Real-World
32	3	Real-World
32	2	Real-World
32	7	Real-World
32	3	Real-World
32	7	Real-World
32	3	Real-World
32	2	Real-World
32	3	Real-World
32	3	Real-World
32	3	Real-World
32	2	Real-World
32	2	Real-World
32	2	Real-World
32	2	Real-World
32	3	Real-World
32	3	Real-World
32	2	Real-World
32	2	Real-World
32	3	Real-World
80	2	Real-World
80	2	Real-World
80	2	Real-World
80	2	Real-World
80	2	Real-World
80	2	Real-World
80	2	Real-World
80	2	Real-World
80	7	Real-World
80	2	Real-World
80	2	Real-World
80	7	Real-World
80	2	Real-World
80	2	Real-World
80	3	Real-World
80	3	Real-World
80	2	Real-World
83	3	Real-World
83	2	Real-World
83	2	Real-World
83	3	Real-World
104	2	Real-World
104	2	Real-World
104	2	Real-World
104	2	Real-World
53	3	Real-World
53	3	Real-World
53	2	Real-World
53	3	Real-World
53	3	Real-World
53	2	Real-World
53	3	Real-World
120	2	Real-World
120	2	Real-World
120	2	Real-World
120	2	Real-World
120	2	Real-World
120	2	Real-World
120	4	Real-World
120	2	Real-World
120	2	Real-World
120	2	Real-World
120	2	Real-World
120	2	Real-World
120	2	Real-World
120	3	Real-World
120	2	Real-World
120	2	Real-World
120	2	Real-World
120	7	Real-World
120	2	Real-World
120	2	Real-World
228	2	Real-World
228	7	Real-World
228	7	Real-World
228	2	Real-World
228	2	Real-World
228	2	Real-World
228	3	Real-World
170	2	Real-World
170	2	Real-World
170	3	Real-World
170	2	Real-World
170	2	Real-World
170	2	Real-World
170	2	Real-World
170	2	Real-World
170	7	Real-World
170	2	Real-World
252	3	Real-World
252	7	Real-World
252	2	Real-World
252	7	Real-World
252	3	Real-World
252	7	Real-World
252	2	Real-World
252	2	Real-World
121	2	Real-World
121	2	Real-World
121	2	Real-World
121	2	Real-World
121	2	Real-World
121	2	Real-World
121	2	Real-World
121	2	Real-World
121	2	Real-World
121	2	Real-World
1	3	Real-World
1	2	Real-World
1	2	Real-World
1	3	Real-World
1	3	Real-World
1	2	Real-World
1	3	Real-World
1	2	Real-World
1	7	Real-World
1	3	Real-World
1	2	Real-World
1	2	Real-World
1	2	Real-World
1	2	Real-World
1	4	Real-World
1	3	Real-World
1	2	Real-World
1	3	Real-World
1	3	Real-World
1	2	Real-World
1	2	Real-World
1	2	Real-World
1	3	Real-World
1	7	Real-World
1	2	Real-World
1	3	Real-World
1	7	Real-World
1	2	Real-World
1	3	Real-World
1	2	Real-World
1	3	Real-World
1	3	Real-World
1	3	Real-World
1	3	Real-World
1	2	Real-World
1	3	Real-World
1	3	Real-World
1	3	Real-World
1	3	Real-World
1	3	Real-World
1	3	Real-World
1	2	Real-World
1	2	Real-World
1	3	Real-World
1	2	Real-World
1	7	Real-World
1	3	Real-World
1	3	Real-World
1	2	Real-World
1	3	Real-World
1	2	Real-World
1	5	Real-World
1	2	Real-World
1	3	Real-World
1	2	Real-World
1	2	Real-World
1	3	Real-World
1	3	Real-World
1	2	Real-World
1	3	Real-World
1	7	Real-World
1	3	Real-World
1	3	Real-World
1	7	Real-World
1	3	Real-World
1	2	Real-World
1	2	Real-World
1	3	Real-World
1	3	Real-World
1	2	Real-World
1	2	Real-World
1	2	Real-World
1	3	Real-World
1	3	Real-World
77	3	Real-World
77	4	Real-World
77	2	Real-World
77	3	Real-World
77	2	Real-World
77	7	Real-World
77	3	Real-World
77	2	Real-World
77	2	Real-World
77	3	Real-World
77	2	Real-World
77	3	Real-World
77	2	Real-World
77	3	Real-World
77	3	Real-World
77	3	Real-World
77	3	Real-World
77	3	Real-World
77	2	Real-World
77	7	Real-World
77	2	Real-World
77	2	Real-World
77	2	Real-World
117	1	Real-World
117	2	Real-World
117	2	Real-World
117	3	Real-World
117	2	Real-World
117	2	Real-World
117	2	Real-World
117	2	Real-World
117	2	Real-World
211	7	Real-World
211	7	Real-World
211	7	Real-World
211	7	Real-World
211	7	Real-World
211	7	Real-World
211	7	Real-World
211	7	Real-World
211	7	Real-World
211	7	Real-World
211	7	Real-World
211	7	Real-World
23	3	Real-World
23	3	Real-World
23	3	Real-World
23	3	Real-World
23	3	Real-World
23	3	Real-World
23	3	Real-World
23	3	Real-World
23	3	Real-World
23	3	Real-World
23	3	Real-World
7	2	Real-World
7	3	Real-World
7	2	Real-World
7	2	Real-World
7	3	Real-World
7	2	Real-World
7	3	Real-World
7	7	Real-World
58	2	Real-World
58	2	Real-World
58	2	Real-World
58	2	Real-World
58	2	Real-World
58	2	Real-World
58	2	Real-World
58	2	Real-World
58	2	Real-World
58	2	Real-World
58	2	Real-World
58	2	Real-World
105	2	Real-World
105	2	Real-World
105	2	Real-World
105	3	Real-World
105	7	Real-World
105	2	Real-World
105	2	Real-World
105	7	Real-World
105	3	Real-World
124	3	Real-World
124	2	Real-World
124	3	Real-World
124	2	Real-World
124	3	Real-World
124	2	Real-World
124	2	Real-World
124	3	Real-World
203	3	Real-World
203	3	Real-World
203	3	Real-World
203	2	Real-World
203	2	Real-World
203	3	Real-World
203	3	Real-World
109	2	Real-World
109	2	Real-World
109	2	Real-World
109	2	Real-World
109	2	Real-World
109	2	Real-World
109	2	Real-World
109	2	Real-World
210	3	Real-World
210	7	Real-World
210	3	Real-World
210	3	Real-World
210	3	Real-World
210	3	Real-World
210	3	Real-World
210	2	Real-World
210	3	Real-World
210	3	Real-World
210	2	Real-World
210	3	Real-World
210	3	Real-World
61	2	Real-World
61	2	Real-World
61	7	Real-World
61	2	Real-World
61	2	Real-World
61	2	Real-World
61	7	Real-World
61	1	Real-World
61	2	Real-World
61	7	Real-World
61	3	Real-World
61	2	Real-World
61	3	Real-World
61	7	Real-World
74	2	Real-World
74	2	Real-World
74	3	Real-World
140	2	Real-World
140	2	Real-World
140	2	Real-World
140	2	Real-World
140	2	Real-World
140	2	Real-World
140	2	Real-World
140	2	Real-World
140	2	Real-World
140	2	Real-World
140	7	Real-World
140	2	Real-World
174	3	Real-World
174	2	Real-World
174	3	Real-World
174	2	Real-World
174	2	Real-World
174	2	Real-World
174	2	Real-World
174	2	Real-World
174	2	Real-World
76	7	Real-World
76	3	Real-World
76	3	Real-World
76	3	Real-World
76	3	Real-World
76	3	Real-World
76	3	Real-World
76	3	Real-World
97	2	Real-World
97	2	Real-World
97	2	Real-World
43	3	Real-World
43	3	Real-World
43	3	Real-World
43	3	Real-World
43	3	Real-World
43	3	Real-World
43	3	Real-World
43	3	Real-World
43	3	Real-World
185	2	Real-World
185	2	Real-World
185	2	Real-World
185	2	Real-World
185	2	Real-World
185	2	Real-World
233	2	Real-World
233	3	Real-World
233	7	Real-World
233	3	Real-World
233	3	Real-World
233	2	Real-World
233	2	Real-World
233	2	Real-World
233	3	Real-World
233	2	Real-World
233	2	Real-World
233	2	Real-World
233	4	Real-World
48	3	Real-World
48	3	Real-World
48	2	Real-World
48	3	Real-World
48	2	Real-World
48	2	Real-World
48	2	Real-World
48	2	Real-World
48	3	Real-World
48	2	Real-World
48	2	Real-World
8	2	Real-World
8	2	Real-World
8	2	Real-World
8	2	Real-World
8	7	Real-World
8	2	Real-World
8	7	Real-World
8	7	Real-World
8	2	Real-World
8	2	Real-World
8	2	Real-World
44	7	Real-World
44	2	Real-World
44	3	Real-World
44	7	Real-World
44	2	Real-World
44	2	Real-World
44	3	Real-World
44	2	Real-World
44	7	Real-World
44	2	Real-World
44	3	Real-World
44	2	Real-World
44	2	Real-World
44	2	Real-World
44	3	Real-World
44	3	Real-World
44	3	Real-World
44	7	Real-World
44	2	Real-World
44	3	Real-World
44	2	Real-World
44	3	Real-World
44	3	Real-World
217	2	Real-World
217	7	Real-World
217	2	Real-World
217	2	Real-World
217	2	Real-World
217	7	Real-World
162	2	Real-World
162	7	Real-World
162	3	Real-World
162	2	Real-World
162	2	Real-World
162	2	Real-World
162	2	Real-World
162	2	Real-World
162	2	Real-World
162	2	Real-World
162	2	Real-World
2	2	Real-World
2	2	Real-World
2	2	Real-World
2	2	Real-World
2	2	Real-World
2	2	Real-World
2	3	Real-World
2	2	Real-World
2	3	Real-World
2	2	Real-World
2	2	Real-World
2	2	Real-World
2	2	Real-World
2	3	Real-World
2	3	Real-World
2	2	Real-World
2	3	Real-World
2	2	Real-World
2	3	Real-World
2	2	Real-World
2	2	Real-World
2	2	Real-World
2	3	Real-World
2	2	Real-World
2	2	Real-World
2	2	Real-World
2	3	Real-World
2	2	Real-World
2	3	Real-World
2	2	Real-World
2	2	Real-World
2	2	Real-World
2	2	Real-World
2	3	Real-World
2	3	Real-World
2	3	Real-World
2	2	Real-World
2	2	Real-World
2	3	Real-World
2	2	Real-World
183	2	Real-World
183	2	Real-World
183	7	Real-World
183	2	Real-World
183	3	Real-World
183	3	Real-World
183	3	Real-World
183	2	Real-World
183	3	Real-World
183	2	Real-World
183	2	Real-World
183	3	Real-World
183	2	Real-World
183	3	Real-World
57	2	Real-World
57	3	Real-World
57	2	Real-World
57	3	Real-World
57	2	Real-World
57	3	Real-World
57	2	Real-World
57	2	Real-World
164	2	Real-World
164	2	Real-World
164	2	Real-World
164	2	Real-World
164	2	Real-World
164	2	Real-World
164	7	Real-World
164	3	Real-World
164	3	Real-World
164	2	Real-World
164	2	Real-World
164	3	Real-World
164	2	Real-World
164	2	Real-World
164	2	Real-World
164	2	Real-World
164	2	Real-World
164	2	Real-World
164	2	Real-World
164	2	Real-World
164	2	Real-World
164	3	Real-World
164	2	Real-World
164	2	Real-World
164	2	Real-World
164	3	Real-World
164	7	Real-World
164	2	Real-World
164	2	Real-World
164	2	Real-World
164	2	Real-World
164	3	Real-World
164	2	Real-World
164	2	Real-World
164	2	Real-World
164	2	Real-World
164	3	Real-World
164	2	Real-World
164	2	Real-World
164	2	Real-World
6252	3	Simulated
6252	2	Simulated
6252	3	Simulated
6252	2	Simulated
6252	2	Simulated
6252	3	Simulated
6252	2	Simulated
6252	3	Simulated
6252	3	Simulated
6252	3	Simulated
6252	2	Simulated
6252	3	Simulated
6252	3	Simulated
6252	2	Simulated
879	2	Simulated
879	7	Simulated
879	2	Simulated
879	3	Simulated
879	3	Simulated
879	2	Simulated
879	2	Simulated
879	3	Simulated
879	3	Simulated
879	2	Simulated
879	4	Simulated
879	2	Simulated
879	3	Simulated
879	2	Simulated
879	2	Simulated
879	2	Simulated
14027	3	Simulated
14027	7	Simulated
14027	3	Simulated
14027	2	Simulated
14027	3	Simulated
14027	7	Simulated
14027	3	Simulated
14027	2	Simulated
14027	2	Simulated
12828	3	Simulated
12828	3	Simulated
12828	7	Simulated
12828	3	Simulated
12828	2	Simulated
12828	3	Simulated
12828	3	Simulated
12828	2	Simulated
12828	2	Simulated
12828	3	Simulated
12828	2	Simulated
12828	2	Simulated
12828	3	Simulated
12828	2	Simulated
12828	3	Simulated
34512	2	Simulated
34512	2	Simulated
34512	3	Simulated
34512	3	Simulated
34512	3	Simulated
34512	3	Simulated
34512	3	Simulated
34512	2	Simulated
34512	2	Simulated
34512	2	Simulated
34512	2	Simulated
34512	3	Simulated
34512	2	Simulated
34512	3	Simulated
2572	3	Simulated
2572	3	Simulated
2572	3	Simulated
2572	2	Simulated
2572	3	Simulated
2572	2	Simulated
2572	2	Simulated
2572	2	Simulated
2572	3	Simulated
2572	3	Simulated
2572	7	Simulated
2572	3	Simulated
17208	3	Simulated
17208	3	Simulated
17208	3	Simulated
17208	3	Simulated
17208	3	Simulated
17208	3	Simulated
17208	2	Simulated
17208	2	Simulated
17208	2	Simulated
17208	2	Simulated
17208	2	Simulated
17208	3	Simulated
17208	2	Simulated
17208	3	Simulated
17208	3	Simulated
1167	3	Simulated
1167	2	Simulated
1167	3	Simulated
1167	3	Simulated
1167	3	Simulated
1167	3	Simulated
1167	2	Simulated
1167	2	Simulated
1167	2	Simulated
1167	2	Simulated
1167	3	Simulated
1167	3	Simulated
1167	3	Simulated
17069	3	Simulated
17069	3	Simulated
17069	2	Simulated
17069	2	Simulated
17069	3	Simulated
17069	2	Simulated
17069	2	Simulated
17069	2	Simulated
17069	3	Simulated
17069	3	Simulated
17069	2	Simulated
17069	2	Simulated
37940	2	Simulated
37940	3	Simulated
37940	2	Simulated
37940	2	Simulated
37940	2	Simulated
37940	2	Simulated
37940	3	Simulated
37940	2	Simulated
37940	2	Simulated
37940	3	Simulated
37940	2	Simulated
37940	3	Simulated
37940	3	Simulated
37940	3	Simulated
37940	2	Simulated
17393	2	Simulated
17393	3	Simulated
17393	2	Simulated
17393	3	Simulated
17393	3	Simulated
17393	3	Simulated
17393	3	Simulated
17393	2	Simulated
17393	3	Simulated
17393	7	Simulated
17393	2	Simulated
12337	2	Simulated
12337	2	Simulated
12337	2	Simulated
12337	2	Simulated
12337	2	Simulated
12337	7	Simulated
12337	3	Simulated
12337	2	Simulated
12337	2	Simulated
12337	3	Simulated
12337	2	Simulated
12337	7	Simulated
12337	2	Simulated
12337	2	Simulated
12337	3	Simulated
38120	2	Simulated
38120	2	Simulated
38120	3	Simulated
38120	3	Simulated
38120	2	Simulated
38120	3	Simulated
38120	3	Simulated
38120	2	Simulated
38120	2	Simulated
38120	7	Simulated
38120	2	Simulated
38120	3	Simulated
38120	2	Simulated
38120	3	Simulated
38120	3	Simulated
38120	2	Simulated
38120	2	Simulated
38120	3	Simulated
38120	7	Simulated
38120	2	Simulated
38120	3	Simulated
24931	3	Simulated
24931	3	Simulated
24931	2	Simulated
24931	2	Simulated
24931	2	Simulated
24931	2	Simulated
24931	3	Simulated
24931	2	Simulated
24931	3	Simulated
24931	3	Simulated
24931	2	Simulated
24931	3	Simulated
20167	2	Simulated
20167	2	Simulated
20167	3	Simulated
20167	2	Simulated
20167	3	Simulated
20167	2	Simulated
20167	2	Simulated
20167	3	Simulated
20167	3	Simulated
20167	2	Simulated
20167	2	Simulated
20167	3	Simulated
20167	2	Simulated
20167	3	Simulated
16626	3	Simulated
16626	2	Simulated
16626	3	Simulated
16626	2	Simulated
6350	2	Simulated
6350	2	Simulated
6350	2	Simulated
6350	3	Simulated
6350	2	Simulated
6350	3	Simulated
6350	2	Simulated
6350	2	Simulated
6350	2	Simulated
22701	2	Simulated
22701	7	Simulated
22701	3	Simulated
22701	2	Simulated
22701	2	Simulated
22701	2	Simulated
22701	3	Simulated
11723	7	Simulated
11723	3	Simulated
11723	3	Simulated
11723	2	Simulated
11723	2	Simulated
11723	3	Simulated
11723	3	Simulated
11723	3	Simulated
11723	3	Simulated
11723	3	Simulated
40427	3	Simulated
40427	3	Simulated
40427	3	Simulated
40427	3	Simulated
40427	3	Simulated
40427	2	Simulated
40427	2	Simulated
40427	2	Simulated
40427	3	Simulated
40427	2	Simulated
36024	3	Simulated
36024	7	Simulated
36024	2	Simulated
36024	2	Simulated
36024	3	Simulated
36024	3	Simulated
36024	2	Simulated
36024	3	Simulated
36024	2	Simulated
36024	2	Simulated
36024	2	Simulated
36024	7	Simulated
29102	3	Simulated
29102	2	Simulated
29102	2	Simulated
29102	3	Simulated
29102	2	Simulated
29102	2	Simulated
29102	2	Simulated
29102	2	Simulated
17434	2	Simulated
17434	2	Simulated
17434	2	Simulated
17434	3	Simulated
17434	2	Simulated
17434	3	Simulated
17434	3	Simulated
17434	3	Simulated
17434	2	Simulated
17434	3	Simulated
17434	3	Simulated
17434	2	Simulated
17434	2	Simulated
17434	2	Simulated
30725	2	Simulated
30725	3	Simulated
30725	2	Simulated
30725	2	Simulated
30725	2	Simulated
30725	3	Simulated
30725	2	Simulated
30725	3	Simulated
30725	3	Simulated
30725	2	Simulated
30725	2	Simulated
30725	2	Simulated
18483	2	Simulated
18483	2	Simulated
18483	3	Simulated
18483	2	Simulated
18483	2	Simulated
18483	2	Simulated
18483	2	Simulated
18483	2	Simulated
18483	3	Simulated
18483	2	Simulated
27143	3	Simulated
27143	2	Simulated
27143	3	Simulated
27143	2	Simulated
27143	2	Simulated
27143	2	Simulated
27143	3	Simulated
27143	2	Simulated
27143	7	Simulated
27143	2	Simulated
27143	2	Simulated
27143	3	Simulated
27143	2	Simulated
27143	3	Simulated
27143	2	Simulated
39211	3	Simulated
39211	2	Simulated
39211	2	Simulated
39211	3	Simulated
1102	3	Simulated
1102	2	Simulated
1102	2	Simulated
1102	2	Simulated
1102	2	Simulated
1102	2	Simulated
1102	2	Simulated
1102	3	Simulated
1102	2	Simulated
1102	2	Simulated
1102	2	Simulated
1102	2	Simulated
1102	3	Simulated
1102	2	Simulated
1102	7	Simulated
3703	2	Simulated
3703	2	Simulated
3703	3	Simulated
3703	2	Simulated
3703	2	Simulated
3703	7	Simulated
3703	2	Simulated
3703	3	Simulated
3703	2	Simulated
3703	3	Simulated
12844	2	Simulated
12844	2	Simulated
12844	2	Simulated
12844	2	Simulated
12844	2	Simulated
12844	2	Simulated
12844	3	Simulated
12844	7	Simulated
12844	2	Simulated
12844	3	Simulated
12844	2	Simulated
12844	2	Simulated
12844	2	Simulated
12844	2	Simulated
9494	3	Simulated
9494	2	Simulated
9494	2	Simulated
9494	7	Simulated
9494	2	Simulated
9494	2	Simulated
9494	2	Simulated
9494	2	Simulated
9494	3	Simulated
9494	2	Simulated
9494	3	Simulated
9494	3	Simulated
9494	2	Simulated
9494	3	Simulated
8625	2	Simulated
8625	2	Simulated
8625	2	Simulated
8625	3	Simulated
8625	2	Simulated
8625	2	Simulated
8625	2	Simulated
27076	2	Simulated
27076	7	Simulated
27076	3	Simulated
27076	2	Simulated
27076	2	Simulated
27076	3	Simulated
27076	7	Simulated
27076	2	Simulated
2487	3	Simulated
2487	2	Simulated
2487	2	Simulated
2487	2	Simulated
2487	2	Simulated
2487	2	Simulated
2487	2	Simulated
2487	2	Simulated
2487	1	Simulated
2487	2	Simulated
2487	2	Simulated
2487	3	Simulated
2487	2	Simulated
2487	3	Simulated
42191	2	Simulated
42191	7	Simulated
42191	2	Simulated
42191	3	Simulated
42191	2	Simulated
42191	1	Simulated
42191	2	Simulated
42191	3	Simulated
42191	2	Simulated
42191	2	Simulated
42191	2	Simulated
42191	3	Simulated
42191	2	Simulated
34791	2	Simulated
34791	2	Simulated
34791	2	Simulated
34791	3	Simulated
34791	3	Simulated
34791	3	Simulated
34791	2	Simulated
34791	3	Simulated
34791	2	Simulated
34791	2	Simulated
34791	2	Simulated
34791	3	Simulated
34031	2	Simulated
34031	3	Simulated
34031	2	Simulated
34031	2	Simulated
34031	2	Simulated
[truncated: 30,886 more rows]

## Sheet: Fig 4a known-gene-disease
names	patient_ids	ranks	patient_type
Phrank-Gene	117	3.5	Real-world
Phrank-Gene	193	2	Real-world
Phrank-Gene	1	3	Real-world
Phrank-Gene	1	12	Real-world
Phrank-Gene	203	3	Real-world
Phrank-Gene	52	12	Real-world
Phrank-Gene	52	1	Real-world
Phrank-Gene	35	1	Real-world
Phrank-Gene	149	2	Real-world
Phrank-Gene	120	1	Real-world
Phrank-Gene	133	2	Real-world
Phrank-Gene	144	1	Real-world
Phrank-Gene	20	1	Real-world
Phrank-Gene	210	1	Real-world
Phrank-Gene	86	5	Real-world
Phrank-Gene	9	1	Real-world
Phrank-Gene	155	1	Real-world
Phrank-Gene	88	3	Real-world
Phrank-Gene	17	2	Real-world
Phrank-Gene	36	5	Real-world
Phrank-Gene	240	1	Real-world
Phrank-Gene	58	2	Real-world
Phrank-Gene	241	7	Real-world
Phrank-Gene	226	1	Real-world
Phrank-Gene	98	2	Real-world
Phrank-Gene	57	4	Real-world
Phrank-Gene	152	1	Real-world
Phrank-Gene	146	1	Real-world
Phrank-Gene	46	10	Real-world
Phrank-Gene	46	2	Real-world
Phrank-Gene	169	1	Real-world
Phrank-Gene	157	1	Real-world
Phrank-Gene	104	7	Real-world
Phrank-Gene	191	17.5	Real-world
Phrank-Gene	178	7	Real-world
Phrank-Gene	74	17.5	Real-world
Phrank-Gene	66	1	Real-world
Phrank-Gene	102	1	Real-world
Phrank-Gene	31	1	Real-world
Phrank-Gene	42	1	Real-world
Phrank-Gene	75	1	Real-world
Phrank-Gene	177	1	Real-world
Phrank-Gene	250	1	Real-world
Phrank-Gene	119	1	Real-world
Phrank-Gene	254	1	Real-world
Phrank-Gene	105	1	Real-world
Phrank-Gene	22	1	Real-world
Phrank-Gene	44	3	Real-world
Phrank-Gene	107	1	Real-world
Phrank-Gene	53	1	Real-world
Phrank-Gene	175	1	Real-world
Phrank-Gene	77	3	Real-world
Phrank-Gene	176	4	Real-world
Phrank-Gene	48	1	Real-world
Phrank-Gene	92	3	Real-world
Phrank-Gene	228	2	Real-world
Phrank-Gene	238	2	Real-world
Phrank-Gene	162	14.5	Real-world
Phrank-Gene	230	4	Real-world
Phrank-Gene	197	4	Real-world
Phrank-Gene	164	4	Real-world
Phrank-Gene	7	1	Real-world
Phrank-Gene	90	1	Real-world
Phrank-Gene	101	2	Real-world
Phrank-Gene	3	1	Real-world
Phrank-Gene	69	2	Real-world
Phrank-Gene	215	1	Real-world
Phrank-Gene	215	1	Real-world
Phrank-Gene	93	14	Real-world
Phrank-Gene	87	12	Real-world
Phrank-Gene	180	1	Real-world
Phrank-Gene	39	1	Real-world
Phrank-Gene	195	1	Real-world
Phrank-Gene	141	2	Real-world
Phrank-Gene	82	1	Real-world
Phrank-Gene	142	2	Real-world
Phrank-Gene	83	1	Real-world
Phrank-Gene	140	1	Real-world
Phrank-Gene	204	1	Real-world
Phrank-Gene	218	1	Real-world
Phrank-Gene	91	5	Real-world
Phrank-Gene	166	1	Real-world
Phrank-Gene	192	3	Real-world
Phrank-Gene	237	27	Real-world
Phrank-Gene	249	1	Real-world
Phrank-Gene	64	1	Real-world
Phrank-Gene	72	11.5	Real-world
Phrank-Gene	219	2	Real-world
Phrank-Gene	8	1	Real-world
Phrank-Gene	251	7.5	Real-world
Phrank-Gene	156	3	Real-world
Phrank-Gene	183	1	Real-world
Phrank-Gene	25	1	Real-world
Phrank-Gene	233	2	Real-world
Phrank-Gene	61	1	Real-world
Phrank-Gene	65	9	Real-world
Phrank-Gene	231	8	Real-world
Phrank-Gene	190	3	Real-world
Phrank-Gene	23	2	Real-world
Phrank-Gene	131	6	Real-world
Phrank-Gene	19	1	Real-world
Phrank-Gene	76	1	Real-world
Phrank-Gene	187	3	Real-world
Phrank-Gene	186	1	Real-world
Phrank-Gene	80	3	Real-world
Phrank-Gene	159	4	Real-world
Phrank-Gene	205	1	Real-world
Phrank-Gene	246	1	Real-world
Phrank-Gene	139	5.5	Real-world
Phrank-Gene	189	2	Real-world
Phrank-Gene	167	1	Real-world
Phrank-Gene	97	1	Real-world
Phrank-Gene	78	3	Real-world
Phrank-Gene	108	1	Real-world
Phrank-Gene	234	3	Real-world
Phrank-Gene	32	4	Real-world
Phrank-Gene	245	2	Real-world
Phrank-Gene	173	1	Real-world
Phrank-Gene	221	1	Real-world
Phrank-Gene	206	1	Real-world
Phrank-Gene	171	3	Real-world
Phrank-Gene	171	1	Real-world
Phrank-Gene	136	1	Real-world
Phrank-Gene	79	2	Real-world
Phrank-Gene	247	2	Real-world
Phrank-Gene	150	5	Real-world
Phrank-Gene	12	2	Real-world
Phrank-Gene	143	2	Real-world
Phrank-Gene	115	1	Real-world
Phrank-Gene	170	5	Real-world
Phrank-Gene	125	1	Real-world
Phrank-Gene	4	5	Real-world
Phrank-Gene	212	8	Real-world
Phrank-Gene	84	2	Real-world
Phrank-Gene	70	5	Real-world
Phrank-Gene	224	1	Real-world
Phrank-Gene	28	1	Real-world
Phrank-Gene	13	6	Real-world
Phrank-Gene	198	5	Real-world
Phrank-Gene	14	1	Real-world
Phrank-Gene	103	3	Real-world
Phrank-Gene	242	1	Real-world
Phrank-Gene	242	1	Real-world
Phrank-Gene	182	2	Real-world
Phrank-Gene	248	3	Real-world
Phrank-Gene	62	3	Real-world
Phrank-Gene	34	1	Real-world
Phrank-Gene	213	1	Real-world
Phrank-Gene	37	4	Real-world
ERIC-Gene	117	2.5	Real-world
ERIC-Gene	193	2	Real-world
ERIC-Gene	1	3	Real-world
ERIC-Gene	1	12	Real-world
ERIC-Gene	203	3	Real-world
ERIC-Gene	52	12	Real-world
ERIC-Gene	52	1	Real-world
ERIC-Gene	35	1	Real-world
ERIC-Gene	149	2	Real-world
ERIC-Gene	120	1	Real-world
ERIC-Gene	133	2	Real-world
ERIC-Gene	144	1	Real-world
ERIC-Gene	20	1	Real-world
ERIC-Gene	210	1	Real-world
ERIC-Gene	86	5	Real-world
ERIC-Gene	9	1	Real-world
ERIC-Gene	155	1	Real-world
ERIC-Gene	88	3	Real-world
ERIC-Gene	17	2	Real-world
ERIC-Gene	36	5	Real-world
ERIC-Gene	240	1	Real-world
ERIC-Gene	58	4	Real-world
ERIC-Gene	241	6.5	Real-world
ERIC-Gene	226	1	Real-world
ERIC-Gene	98	4	Real-world
ERIC-Gene	57	4	Real-world
ERIC-Gene	152	1	Real-world
ERIC-Gene	146	1	Real-world
ERIC-Gene	46	10	Real-world
ERIC-Gene	46	1	Real-world
ERIC-Gene	169	2	Real-world
ERIC-Gene	157	1.5	Real-world
ERIC-Gene	104	8	Real-world
ERIC-Gene	191	17.5	Real-world
ERIC-Gene	178	8	Real-world
ERIC-Gene	74	17.5	Real-world
ERIC-Gene	66	1	Real-world
ERIC-Gene	102	1	Real-world
ERIC-Gene	31	1	Real-world
ERIC-Gene	42	1	Real-world
ERIC-Gene	75	1	Real-world
ERIC-Gene	177	1	Real-world
ERIC-Gene	250	1	Real-world
ERIC-Gene	119	1	Real-world
ERIC-Gene	254	1	Real-world
ERIC-Gene	105	1	Real-world
ERIC-Gene	22	1	Real-world
ERIC-Gene	44	2	Real-world
ERIC-Gene	107	1	Real-world
ERIC-Gene	53	1	Real-world
ERIC-Gene	175	1	Real-world
ERIC-Gene	77	3	Real-world
ERIC-Gene	176	5	Real-world
ERIC-Gene	48	2	Real-world
ERIC-Gene	92	3	Real-world
ERIC-Gene	228	2	Real-world
ERIC-Gene	238	1	Real-world
ERIC-Gene	162	14.5	Real-world
ERIC-Gene	230	6	Real-world
ERIC-Gene	197	4	Real-world
ERIC-Gene	164	4	Real-world
ERIC-Gene	7	1	Real-world
ERIC-Gene	90	1	Real-world
ERIC-Gene	101	2	Real-world
ERIC-Gene	3	1	Real-world
ERIC-Gene	69	3	Real-world
ERIC-Gene	215	1	Real-world
ERIC-Gene	215	1	Real-world
ERIC-Gene	93	15	Real-world
ERIC-Gene	87	12	Real-world
ERIC-Gene	180	1	Real-world
ERIC-Gene	39	1	Real-world
ERIC-Gene	195	1	Real-world
ERIC-Gene	141	2	Real-world
ERIC-Gene	82	1	Real-world
ERIC-Gene	142	2	Real-world
ERIC-Gene	83	1	Real-world
ERIC-Gene	140	1	Real-world
ERIC-Gene	204	1	Real-world
ERIC-Gene	218	1	Real-world
ERIC-Gene	91	5	Real-world
ERIC-Gene	166	1	Real-world
ERIC-Gene	192	3	Real-world
ERIC-Gene	237	26.5	Real-world
ERIC-Gene	249	1	Real-world
ERIC-Gene	64	3	Real-world
ERIC-Gene	72	11.5	Real-world
ERIC-Gene	219	7	Real-world
ERIC-Gene	8	1	Real-world
ERIC-Gene	251	7.5	Real-world
ERIC-Gene	156	3	Real-world
ERIC-Gene	183	1	Real-world
ERIC-Gene	25	1	Real-world
ERIC-Gene	233	2	Real-world
ERIC-Gene	61	1	Real-world
ERIC-Gene	65	10	Real-world
ERIC-Gene	231	8	Real-world
ERIC-Gene	190	2	Real-world
ERIC-Gene	23	2	Real-world
ERIC-Gene	131	2	Real-world
ERIC-Gene	19	2	Real-world
ERIC-Gene	76	1	Real-world
ERIC-Gene	187	3	Real-world
ERIC-Gene	186	1	Real-world
ERIC-Gene	80	3	Real-world
ERIC-Gene	159	4	Real-world
ERIC-Gene	205	1	Real-world
ERIC-Gene	246	1	Real-world
ERIC-Gene	139	3.5	Real-world
ERIC-Gene	189	4	Real-world
ERIC-Gene	167	1	Real-world
ERIC-Gene	97	1	Real-world
ERIC-Gene	78	2	Real-world
ERIC-Gene	108	1	Real-world
ERIC-Gene	234	2	Real-world
ERIC-Gene	32	4	Real-world
ERIC-Gene	245	1	Real-world
ERIC-Gene	173	1	Real-world
ERIC-Gene	221	1	Real-world
ERIC-Gene	206	1	Real-world
ERIC-Gene	171	3	Real-world
ERIC-Gene	171	1	Real-world
ERIC-Gene	136	1	Real-world
ERIC-Gene	79	2	Real-world
ERIC-Gene	247	2	Real-world
ERIC-Gene	150	4	Real-world
ERIC-Gene	12	2	Real-world
ERIC-Gene	143	2	Real-world
ERIC-Gene	115	1	Real-world
ERIC-Gene	170	5	Real-world
ERIC-Gene	125	1	Real-world
ERIC-Gene	4	5	Real-world
ERIC-Gene	212	7	Real-world
ERIC-Gene	84	1	Real-world
ERIC-Gene	70	4	Real-world
ERIC-Gene	224	1	Real-world
ERIC-Gene	28	1	Real-world
ERIC-Gene	13	7	Real-world
ERIC-Gene	198	5	Real-world
ERIC-Gene	14	1	Real-world
ERIC-Gene	103	3	Real-world
ERIC-Gene	242	1	Real-world
ERIC-Gene	242	1	Real-world
ERIC-Gene	182	2	Real-world
ERIC-Gene	248	5	Real-world
ERIC-Gene	62	2	Real-world
ERIC-Gene	34	1	Real-world
ERIC-Gene	213	1	Real-world
ERIC-Gene	37	3	Real-world
Phrank-Disease	117	1.5	Real-world
Phrank-Disease	193	3	Real-world
Phrank-Disease	1	5	Real-world
Phrank-Disease	1	15	Real-world
Phrank-Disease	203	5	Real-world
Phrank-Disease	52	15	Real-world
Phrank-Disease	52	1	Real-world
Phrank-Disease	35	1	Real-world
Phrank-Disease	149	2	Real-world
Phrank-Disease	120	1	Real-world
Phrank-Disease	133	2	Real-world
Phrank-Disease	144	1	Real-world
Phrank-Disease	20	2	Real-world
Phrank-Disease	210	1	Real-world
Phrank-Disease	86	2	Real-world
Phrank-Disease	9	3	Real-world
Phrank-Disease	155	1	Real-world
Phrank-Disease	88	3	Real-world
Phrank-Disease	17	1	Real-world
Phrank-Disease	36	5	Real-world
Phrank-Disease	240	1	Real-world
Phrank-Disease	58	3	Real-world
Phrank-Disease	241	7	Real-world
Phrank-Disease	226	2	Real-world
Phrank-Disease	98	4	Real-world
Phrank-Disease	57	6	Real-world
Phrank-Disease	152	4	Real-world
Phrank-Disease	146	1	Real-world
Phrank-Disease	46	10.5	Real-world
Phrank-Disease	46	1	Real-world
Phrank-Disease	169	1	Real-world
Phrank-Disease	157	5	Real-world
Phrank-Disease	104	9.5	Real-world
Phrank-Disease	191	9.5	Real-world
Phrank-Disease	178	9.5	Real-world
Phrank-Disease	74	9.5	Real-world
Phrank-Disease	66	1	Real-world
Phrank-Disease	102	1	Real-world
Phrank-Disease	31	1	Real-world
Phrank-Disease	42	1	Real-world
Phrank-Disease	75	1	Real-world
Phrank-Disease	177	1	Real-world
Phrank-Disease	250	1	Real-world
Phrank-Disease	119	1	Real-world
Phrank-Disease	254	2	Real-world
Phrank-Disease	105	1	Real-world
Phrank-Disease	22	1	Real-world
Phrank-Disease	44	2	Real-world
Phrank-Disease	107	1	Real-world
Phrank-Disease	53	1	Real-world
Phrank-Disease	175	1	Real-world
Phrank-Disease	77	4	Real-world
Phrank-Disease	176	3	Real-world
Phrank-Disease	48	1	Real-world
Phrank-Disease	92	2	Real-world
Phrank-Disease	228	1	Real-world
Phrank-Disease	238	1	Real-world
Phrank-Disease	162	6	Real-world
Phrank-Disease	230	4	Real-world
Phrank-Disease	197	2	Real-world
Phrank-Disease	164	3	Real-world
Phrank-Disease	7	1	Real-world
Phrank-Disease	90	1	Real-world
Phrank-Disease	101	2	Real-world
Phrank-Disease	3	1	Real-world
Phrank-Disease	69	3	Real-world
Phrank-Disease	215	2.5	Real-world
Phrank-Disease	215	1	Real-world
Phrank-Disease	93	8	Real-world
Phrank-Disease	87	20	Real-world
Phrank-Disease	180	1	Real-world
Phrank-Disease	39	1	Real-world
Phrank-Disease	195	1	Real-world
Phrank-Disease	141	2	Real-world
Phrank-Disease	82	1	Real-world
Phrank-Disease	142	2	Real-world
Phrank-Disease	83	1	Real-world
Phrank-Disease	140	1	Real-world
Phrank-Disease	204	3	Real-world
Phrank-Disease	218	1	Real-world
Phrank-Disease	91	1	Real-world
Phrank-Disease	166	1	Real-world
Phrank-Disease	192	4	Real-world
Phrank-Disease	237	27.5	Real-world
Phrank-Disease	249	1	Real-world
Phrank-Disease	64	1	Real-world
Phrank-Disease	72	9	Real-world
Phrank-Disease	219	1	Real-world
Phrank-Disease	8	1	Real-world
Phrank-Disease	251	2	Real-world
Phrank-Disease	156	4	Real-world
Phrank-Disease	183	1	Real-world
Phrank-Disease	25	1	Real-world
Phrank-Disease	233	1	Real-world
Phrank-Disease	61	2.5	Real-world
Phrank-Disease	65	10	Real-world
Phrank-Disease	231	8.5	Real-world
Phrank-Disease	190	2	Real-world
Phrank-Disease	23	2	Real-world
Phrank-Disease	131	9	Real-world
Phrank-Disease	19	1	Real-world
Phrank-Disease	76	1.5	Real-world
Phrank-Disease	187	3	Real-world
Phrank-Disease	186	1	Real-world
Phrank-Disease	80	3	Real-world
Phrank-Disease	159	4	Real-world
Phrank-Disease	205	1	Real-world
Phrank-Disease	246	1	Real-world
Phrank-Disease	139	2.5	Real-world
Phrank-Disease	189	1	Real-world
Phrank-Disease	167	1	Real-world
Phrank-Disease	97	1	Real-world
Phrank-Disease	78	3	Real-world
Phrank-Disease	108	1	Real-world
Phrank-Disease	234	4	Real-world
Phrank-Disease	32	4	Real-world
Phrank-Disease	245	1	Real-world
Phrank-Disease	173	2	Real-world
Phrank-Disease	221	1	Real-world
Phrank-Disease	206	1	Real-world
Phrank-Disease	171	2	Real-world
Phrank-Disease	171	3	Real-world
Phrank-Disease	136	1	Real-world
Phrank-Disease	79	2	Real-world
Phrank-Disease	247	2	Real-world
Phrank-Disease	150	6	Real-world
Phrank-Disease	12	1	Real-world
Phrank-Disease	143	7	Real-world
Phrank-Disease	115	1	Real-world
Phrank-Disease	170	2	Real-world
Phrank-Disease	125	1	Real-world
Phrank-Disease	4	2	Real-world
Phrank-Disease	212	8	Real-world
Phrank-Disease	84	1	Real-world
Phrank-Disease	70	4	Real-world
Phrank-Disease	224	2	Real-world
Phrank-Disease	28	1	Real-world
Phrank-Disease	13	7	Real-world
Phrank-Disease	198	5	Real-world
Phrank-Disease	14	1	Real-world
Phrank-Disease	103	1	Real-world
Phrank-Disease	242	1	Real-world
Phrank-Disease	242	1	Real-world
Phrank-Disease	182	2	Real-world
Phrank-Disease	248	4	Real-world
Phrank-Disease	62	3	Real-world
Phrank-Disease	34	1	Real-world
Phrank-Disease	213	1	Real-world
Phrank-Disease	37	10.5	Real-world
ERIC-Disease	117	1	Real-world
ERIC-Disease	193	4	Real-world
ERIC-Disease	1	6	Real-world
ERIC-Disease	1	15	Real-world
ERIC-Disease	203	6	Real-world
ERIC-Disease	52	15	Real-world
ERIC-Disease	52	1.5	Real-world
ERIC-Disease	35	1	Real-world
ERIC-Disease	149	3	Real-world
ERIC-Disease	120	1	Real-world
ERIC-Disease	133	3	Real-world
ERIC-Disease	144	2	Real-world
ERIC-Disease	20	1	Real-world
ERIC-Disease	210	4	Real-world
ERIC-Disease	86	2	Real-world
ERIC-Disease	9	3	Real-world
ERIC-Disease	155	1	Real-world
ERIC-Disease	88	3	Real-world
ERIC-Disease	17	1	Real-world
ERIC-Disease	36	5	Real-world
ERIC-Disease	240	5	Real-world
ERIC-Disease	58	5	Real-world
ERIC-Disease	241	6.5	Real-world
ERIC-Disease	226	3	Real-world
ERIC-Disease	98	5	Real-world
ERIC-Disease	57	4	Real-world
ERIC-Disease	152	2	Real-world
ERIC-Disease	146	3	Real-world
ERIC-Disease	46	10.5	Real-world
ERIC-Disease	46	2	Real-world
ERIC-Disease	169	4	Real-world
ERIC-Disease	157	2	Real-world
ERIC-Disease	104	11	Real-world
ERIC-Disease	191	12	Real-world
ERIC-Disease	178	11	Real-world
ERIC-Disease	74	12	Real-world
ERIC-Disease	66	1	Real-world
ERIC-Disease	102	1	Real-world
ERIC-Disease	31	1	Real-world
ERIC-Disease	42	1	Real-world
ERIC-Disease	75	1	Real-world
ERIC-Disease	177	1	Real-world
ERIC-Disease	250	2	Real-world
ERIC-Disease	119	2	Real-world
ERIC-Disease	254	1	Real-world
ERIC-Disease	105	2	Real-world
ERIC-Disease	22	1	Real-world
ERIC-Disease	44	2	Real-world
ERIC-Disease	107	1	Real-world
ERIC-Disease	53	1	Real-world
ERIC-Disease	175	3	Real-world
ERIC-Disease	77	4	Real-world
ERIC-Disease	176	7	Real-world
ERIC-Disease	48	3	Real-world
ERIC-Disease	92	3	Real-world
ERIC-Disease	228	1	Real-world
ERIC-Disease	238	2	Real-world
ERIC-Disease	162	15	Real-world
ERIC-Disease	230	6	Real-world
ERIC-Disease	197	7	Real-world
ERIC-Disease	164	4	Real-world
ERIC-Disease	7	1	Real-world
ERIC-Disease	90	2	Real-world
ERIC-Disease	101	3	Real-world
ERIC-Disease	3	1	Real-world
ERIC-Disease	69	6	Real-world
ERIC-Disease	215	4	Real-world
ERIC-Disease	215	1	Real-world
ERIC-Disease	93	1	Real-world
ERIC-Disease	87	19.5	Real-world
ERIC-Disease	180	4	Real-world
ERIC-Disease	39	6	Real-world
ERIC-Disease	195	1	Real-world
ERIC-Disease	141	2	Real-world
ERIC-Disease	82	1	Real-world
ERIC-Disease	142	2	Real-world
ERIC-Disease	83	2	Real-world
ERIC-Disease	140	1	Real-world
ERIC-Disease	204	3	Real-world
ERIC-Disease	218	1	Real-world
ERIC-Disease	91	5	Real-world
ERIC-Disease	166	3	Real-world
ERIC-Disease	192	3	Real-world
ERIC-Disease	237	27	Real-world
ERIC-Disease	249	1	Real-world
ERIC-Disease	64	1	Real-world
ERIC-Disease	72	9	Real-world
ERIC-Disease	219	1	Real-world
ERIC-Disease	8	2	Real-world
ERIC-Disease	251	2	Real-world
ERIC-Disease	156	5	Real-world
ERIC-Disease	183	1	Real-world
ERIC-Disease	25	1	Real-world
ERIC-Disease	233	1	Real-world
ERIC-Disease	61	1.5	Real-world
ERIC-Disease	65	10	Real-world
ERIC-Disease	231	8.5	Real-world
ERIC-Disease	190	6	Real-world
ERIC-Disease	23	4	Real-world
ERIC-Disease	131	7	Real-world
ERIC-Disease	19	2	Real-world
ERIC-Disease	76	1	Real-world
ERIC-Disease	187	3	Real-world
ERIC-Disease	186	1	Real-world
ERIC-Disease	80	4	Real-world
ERIC-Disease	159	2	Real-world
ERIC-Disease	205	2	Real-world
ERIC-Disease	246	2	Real-world
ERIC-Disease	139	2.5	Real-world
ERIC-Disease	189	4	Real-world
ERIC-Disease	167	2	Real-world
ERIC-Disease	97	1	Real-world
ERIC-Disease	78	4	Real-world
ERIC-Disease	108	2	Real-world
ERIC-Disease	234	1	Real-world
ERIC-Disease	32	4	Real-world
ERIC-Disease	245	3	Real-world
ERIC-Disease	173	3	Real-world
ERIC-Disease	221	3	Real-world
ERIC-Disease	206	2	Real-world
ERIC-Disease	171	3	Real-world
ERIC-Disease	171	2	Real-world
ERIC-Disease	136	1	Real-world
ERIC-Disease	79	2	Real-world
ERIC-Disease	247	2	Real-world
ERIC-Disease	150	6	Real-world
ERIC-Disease	12	1	Real-world
ERIC-Disease	143	8	Real-world
ERIC-Disease	115	1	Real-world
ERIC-Disease	170	2	Real-world
ERIC-Disease	125	1	Real-world
ERIC-Disease	4	2	Real-world
ERIC-Disease	212	7	Real-world
ERIC-Disease	84	1	Real-world
ERIC-Disease	70	4	Real-world
ERIC-Disease	224	3	Real-world
ERIC-Disease	28	1	Real-world
ERIC-Disease	13	8	Real-world
ERIC-Disease	198	5	Real-world
ERIC-Disease	14	1	Real-world
ERIC-Disease	103	1	Real-world
ERIC-Disease	242	3	Real-world
ERIC-Disease	242	1	Real-world
ERIC-Disease	182	5	Real-world
ERIC-Disease	248	8	Real-world
ERIC-Disease	62	4	Real-world
ERIC-Disease	34	3	Real-world
ERIC-Disease	213	1	Real-world
ERIC-Disease	37	10.5	Real-world
Phenomizer	117	1.5	Real-world
Phenomizer	193	4	Real-world
Phenomizer	1	16	Real-world
Phenomizer	1	3	Real-world
Phenomizer	203	16	Real-world
Phenomizer	52	3	Real-world
Phenomizer	52	1	Real-world
Phenomizer	35	2	Real-world
Phenomizer	149	1	Real-world
Phenomizer	120	2	Real-world
Phenomizer	133	1	Real-world
Phenomizer	144	2	Real-world
Phenomizer	20	2	Real-world
Phenomizer	210	1	Real-world
Phenomizer	86	1	Real-world
Phenomizer	9	4	Real-world
Phenomizer	155	1	Real-world
Phenomizer	88	3	Real-world
Phenomizer	17	2	Real-world
Phenomizer	36	5	Real-world
Phenomizer	240	1	Real-world
Phenomizer	58	1	Real-world
Phenomizer	241	7	Real-world
Phenomizer	226	1	Real-world
Phenomizer	98	2	Real-world
Phenomizer	57	5	Real-world
Phenomizer	152	3	Real-world
Phenomizer	146	1	Real-world
Phenomizer	46	10.5	Real-world
Phenomizer	46	1	Real-world
Phenomizer	169	3	Real-world
Phenomizer	157	4	Real-world
Phenomizer	104	6	Real-world
Phenomizer	191	11	Real-world
Phenomizer	178	6	Real-world
Phenomizer	74	11	Real-world
Phenomizer	66	1	Real-world
Phenomizer	102	1	Real-world
Phenomizer	31	1	Real-world
Phenomizer	42	1	Real-world
Phenomizer	75	1	Real-world
Phenomizer	177	1	Real-world
Phenomizer	250	1	Real-world
Phenomizer	119	1	Real-world
Phenomizer	254	1	Real-world
Phenomizer	105	1	Real-world
Phenomizer	22	3	Real-world
Phenomizer	44	6	Real-world
Phenomizer	107	1	Real-world
Phenomizer	53	1	Real-world
Phenomizer	175	1	Real-world
Phenomizer	77	4	Real-world
Phenomizer	176	3	Real-world
Phenomizer	48	1	Real-world
Phenomizer	92	1	Real-world
Phenomizer	228	1	Real-world
Phenomizer	238	1	Real-world
Phenomizer	162	6	Real-world
Phenomizer	230	4	Real-world
Phenomizer	197	1	Real-world
Phenomizer	164	3	Real-world
Phenomizer	7	1	Real-world
Phenomizer	90	1	Real-world
Phenomizer	101	1	Real-world
Phenomizer	3	2	Real-world
Phenomizer	69	1	Real-world
Phenomizer	215	1.5	Real-world
Phenomizer	215	2	Real-world
Phenomizer	93	4	Real-world
Phenomizer	87	20	Real-world
Phenomizer	180	2	Real-world
Phenomizer	39	1	Real-world
Phenomizer	195	1	Real-world
Phenomizer	141	2	Real-world
Phenomizer	82	1	Real-world
Phenomizer	142	2	Real-world
Phenomizer	83	1	Real-world
Phenomizer	140	2	Real-world
Phenomizer	204	4	Real-world
Phenomizer	218	1	Real-world
Phenomizer	91	1	Real-world
Phenomizer	166	2	Real-world
Phenomizer	192	4	Real-world
Phenomizer	237	27.5	Real-world
Phenomizer	249	1	Real-world
Phenomizer	64	3	Real-world
Phenomizer	72	9	Real-world
Phenomizer	219	5	Real-world
Phenomizer	8	1	Real-world
Phenomizer	251	1	Real-world
Phenomizer	156	2	Real-world
Phenomizer	183	1	Real-world
Phenomizer	25	1	Real-world
Phenomizer	233	2	Real-world
Phenomizer	61	3.5	Real-world
Phenomizer	65	13	Real-world
Phenomizer	231	8.5	Real-world
Phenomizer	190	1	Real-world
Phenomizer	23	1	Real-world
Phenomizer	131	7	Real-world
Phenomizer	19	2	Real-world
Phenomizer	76	1	Real-world
Phenomizer	187	4	Real-world
Phenomizer	186	1	Real-world
Phenomizer	80	6	Real-world
Phenomizer	159	9	Real-world
Phenomizer	205	1	Real-world
Phenomizer	246	1	Real-world
Phenomizer	139	2.5	Real-world
Phenomizer	189	4	Real-world
Phenomizer	167	3	Real-world
Phenomizer	97	1	Real-world
Phenomizer	78	2	Real-world
Phenomizer	108	1	Real-world
Phenomizer	234	1	Real-world
Phenomizer	32	2	Real-world
Phenomizer	245	1	Real-world
Phenomizer	173	6	Real-world
Phenomizer	221	1	Real-world
Phenomizer	206	2	Real-world
Phenomizer	171	3	Real-world
Phenomizer	171	1	Real-world
Phenomizer	136	2	Real-world
Phenomizer	79	1	Real-world
Phenomizer	247	1	Real-world
Phenomizer	150	2	Real-world
Phenomizer	12	2	Real-world
Phenomizer	143	3	Real-world
Phenomizer	115	1	Real-world
Phenomizer	170	2	Real-world
Phenomizer	125	1	Real-world
Phenomizer	4	2	Real-world
Phenomizer	212	7.5	Real-world
Phenomizer	84	1	Real-world
Phenomizer	70	2	Real-world
Phenomizer	224	2	Real-world
Phenomizer	28	1	Real-world
Phenomizer	13	3	Real-world
Phenomizer	198	6	Real-world
Phenomizer	14	1	Real-world
Phenomizer	103	2	Real-world
Phenomizer	242	1	Real-world
Phenomizer	242	1	Real-world
Phenomizer	182	3	Real-world
Phenomizer	248	2	Real-world
Phenomizer	62	2	Real-world
Phenomizer	34	2	Real-world
Phenomizer	213	1	Real-world
Phenomizer	37	10.5	Real-world
LIRICAL	117	3	Real-world
LIRICAL	193	1	Real-world
LIRICAL	1	7	Real-world
LIRICAL	1	12	Real-world
LIRICAL	203	7	Real-world
LIRICAL	52	12	Real-world
LIRICAL	52	6	Real-world
LIRICAL	35	1	Real-world
LIRICAL	149	2	Real-world
LIRICAL	120	1	Real-world
LIRICAL	133	2	Real-world
LIRICAL	144	1	Real-world
LIRICAL	20	2	Real-world
LIRICAL	210	1	Real-world
LIRICAL	86	5	Real-world
LIRICAL	9	4	Real-world
LIRICAL	155	1	Real-world
LIRICAL	88	3	Real-world
LIRICAL	17	1	Real-world
LIRICAL	36	5	Real-world
LIRICAL	240	1	Real-world
LIRICAL	58	3	Real-world
LIRICAL	241	7	Real-world
LIRICAL	226	1	Real-world
LIRICAL	98	3	Real-world
LIRICAL	57	2	Real-world
LIRICAL	152	1	Real-world
LIRICAL	146	1	Real-world
LIRICAL	46	10.5	Real-world
LIRICAL	46	1	Real-world
LIRICAL	169	2	Real-world
LIRICAL	157	2	Real-world
LIRICAL	104	6	Real-world
LIRICAL	191	17	Real-world
LIRICAL	178	6	Real-world
LIRICAL	74	17	Real-world
LIRICAL	66	6	Real-world
LIRICAL	102	1	Real-world
LIRICAL	31	4	Real-world
LIRICAL	42	1	Real-world
LIRICAL	75	1	Real-world
LIRICAL	177	1	Real-world
LIRICAL	250	4	Real-world
LIRICAL	119	1	Real-world
LIRICAL	254	2	Real-world
LIRICAL	105	1	Real-world
LIRICAL	22	1	Real-world
LIRICAL	44	4	Real-world
LIRICAL	107	8	Real-world
LIRICAL	53	2	Real-world
LIRICAL	175	1	Real-world
LIRICAL	77	3	Real-world
LIRICAL	176	7	Real-world
LIRICAL	48	1	Real-world
LIRICAL	92	3	Real-world
LIRICAL	228	6	Real-world
LIRICAL	238	2	Real-world
LIRICAL	162	14.5	Real-world
LIRICAL	230	4	Real-world
LIRICAL	197	1	Real-world
LIRICAL	164	5	Real-world
LIRICAL	7	1	Real-world
LIRICAL	90	1	Real-world
LIRICAL	101	1	Real-world
LIRICAL	3	2	Real-world
LIRICAL	69	2	Real-world
LIRICAL	215	1	Real-world
LIRICAL	215	6	Real-world
LIRICAL	93	20	Real-world
LIRICAL	87	17.5	Real-world
LIRICAL	180	1	Real-world
LIRICAL	39	1	Real-world
LIRICAL	195	1	Real-world
LIRICAL	141	2	Real-world
LIRICAL	82	1	Real-world
LIRICAL	142	2	Real-world
LIRICAL	83	1	Real-world
LIRICAL	140	6	Real-world
LIRICAL	204	1	Real-world
LIRICAL	218	1	Real-world
LIRICAL	91	6	Real-world
LIRICAL	166	1	Real-world
LIRICAL	192	3	Real-world
LIRICAL	237	26	Real-world
LIRICAL	249	2	Real-world
LIRICAL	64	2	Real-world
LIRICAL	72	12	Real-world
LIRICAL	219	5	Real-world
LIRICAL	8	1	Real-world
LIRICAL	251	7.5	Real-world
LIRICAL	156	20	Real-world
LIRICAL	183	1	Real-world
LIRICAL	25	8.5	Real-world
LIRICAL	233	2	Real-world
LIRICAL	61	2	Real-world
LIRICAL	65	22	Real-world
LIRICAL	231	8	Real-world
LIRICAL	190	2	Real-world
LIRICAL	23	1	Real-world
LIRICAL	131	4	Real-world
LIRICAL	19	9	Real-world
LIRICAL	76	1	Real-world
LIRICAL	187	6	Real-world
LIRICAL	186	1	Real-world
LIRICAL	80	1	Real-world
LIRICAL	159	3	Real-world
LIRICAL	205	1	Real-world
LIRICAL	246	1	Real-world
LIRICAL	139	3	Real-world
LIRICAL	189	3	Real-world
LIRICAL	167	3	Real-world
LIRICAL	97	1	Real-world
LIRICAL	78	1	Real-world
LIRICAL	108	1	Real-world
LIRICAL	234	2	Real-world
LIRICAL	32	3	Real-world
LIRICAL	245	1	Real-world
LIRICAL	173	1	Real-world
LIRICAL	221	1	Real-world
LIRICAL	206	2	Real-world
LIRICAL	171	2	Real-world
LIRICAL	171	1	Real-world
LIRICAL	136	2	Real-world
LIRICAL	79	1	Real-world
LIRICAL	247	2	Real-world
LIRICAL	150	14.5	Real-world
LIRICAL	12	1	Real-world
LIRICAL	143	1	Real-world
LIRICAL	115	1	Real-world
LIRICAL	170	5	Real-world
LIRICAL	125	1	Real-world
LIRICAL	4	5	Real-world
LIRICAL	212	6	Real-world
LIRICAL	84	2	Real-world
LIRICAL	70	3	Real-world
LIRICAL	224	2	Real-world
LIRICAL	28	2	Real-world
LIRICAL	13	7	Real-world
LIRICAL	198	2	Real-world
LIRICAL	14	1	Real-world
LIRICAL	103	3	Real-world
LIRICAL	242	1	Real-world
LIRICAL	242	1	Real-world
LIRICAL	182	2	Real-world
LIRICAL	248	5	Real-world
LIRICAL	62	15	Real-world
LIRICAL	34	4	Real-world
LIRICAL	213	1	Real-world
LIRICAL	37	9.5	Real-world
Phenolyzer	117	1	Real-world
Phenolyzer	193	6	Real-world
Phenolyzer	1	7	Real-world
Phenolyzer	1	15	Real-world
Phenolyzer	203	7	Real-world
Phenolyzer	52	15	Real-world
Phenolyzer	52	2	Real-world
Phenolyzer	35	1	Real-world
Phenolyzer	149	3	Real-world
Phenolyzer	120	1	Real-world
Phenolyzer	133	3	Real-world
Phenolyzer	144	1	Real-world
Phenolyzer	20	2	Real-world
Phenolyzer	210	1	Real-world
Phenolyzer	86	5	Real-world
Phenolyzer	9	4	Real-world
Phenolyzer	155	1	Real-world
Phenolyzer	88	3	Real-world
Phenolyzer	17	2	Real-world
Phenolyzer	36	5	Real-world
Phenolyzer	240	9	Real-world
Phenolyzer	58	5	Real-world
Phenolyzer	241	5	Real-world
Phenolyzer	226	3	Real-world
Phenolyzer	98	4	Real-world
Phenolyzer	57	5	Real-world
Phenolyzer	152	1	Real-world
Phenolyzer	146	1	Real-world
Phenolyzer	46	4	Real-world
Phenolyzer	46	2	Real-world
Phenolyzer	169	1	Real-world
Phenolyzer	157	3	Real-world
Phenolyzer	104	19	Real-world
Phenolyzer	191	24	Real-world
Phenolyzer	178	19	Real-world
Phenolyzer	74	24	Real-world
Phenolyzer	66	1	Real-world
Phenolyzer	102	1	Real-world
Phenolyzer	31	1	Real-world
Phenolyzer	42	1	Real-world
Phenolyzer	75	1	Real-world
Phenolyzer	177	1	Real-world
Phenolyzer	250	1	Real-world
Phenolyzer	119	1	Real-world
Phenolyzer	254	1	Real-world
Phenolyzer	105	1	Real-world
Phenolyzer	22	1	Real-world
Phenolyzer	44	3	Real-world
Phenolyzer	107	1	Real-world
Phenolyzer	53	1	Real-world
Phenolyzer	175	1	Real-world
Phenolyzer	77	2	Real-world
Phenolyzer	176	2	Real-world
Phenolyzer	48	1	Real-world
Phenolyzer	92	1	Real-world
Phenolyzer	228	4	Real-world
Phenolyzer	238	1	Real-world
Phenolyzer	162	11	Real-world
Phenolyzer	230	4	Real-world
Phenolyzer	197	2	Real-world
Phenolyzer	164	4	Real-world
Phenolyzer	7	1	Real-world
Phenolyzer	90	1	Real-world
Phenolyzer	101	6	Real-world
Phenolyzer	3	3	Real-world
Phenolyzer	69	2	Real-world
Phenolyzer	215	2	Real-world
Phenolyzer	215	1	Real-world
Phenolyzer	93	4	Real-world
Phenolyzer	87	11	Real-world
Phenolyzer	180	1	Real-world
Phenolyzer	39	1	Real-world
Phenolyzer	195	1	Real-world
Phenolyzer	141	2	Real-world
Phenolyzer	82	1	Real-world
Phenolyzer	142	2	Real-world
Phenolyzer	83	1	Real-world
Phenolyzer	140	1	Real-world
Phenolyzer	204	1	Real-world
Phenolyzer	218	1	Real-world
Phenolyzer	91	6	Real-world
Phenolyzer	166	2	Real-world
Phenolyzer	192	7	Real-world
Phenolyzer	237	15	Real-world
Phenolyzer	249	1	Real-world
Phenolyzer	64	1	Real-world
Phenolyzer	72	15	Real-world
Phenolyzer	219	7	Real-world
Phenolyzer	8	1	Real-world
Phenolyzer	251	1	Real-world
Phenolyzer	156	1	Real-world
Phenolyzer	183	5	Real-world
Phenolyzer	25	1	Real-world
Phenolyzer	233	1	Real-world
Phenolyzer	61	1	Real-world
Phenolyzer	65	2	Real-world
Phenolyzer	231	6	Real-world
Phenolyzer	190	1	Real-world
Phenolyzer	23	4	Real-world
Phenolyzer	131	7	Real-world
Phenolyzer	19	1	Real-world
Phenolyzer	76	1	Real-world
Phenolyzer	187	6	Real-world
Phenolyzer	186	2	Real-world
Phenolyzer	80	5	Real-world
Phenolyzer	159	6	Real-world
Phenolyzer	205	1	Real-world
Phenolyzer	246	2	Real-world
Phenolyzer	139	3	Real-world
Phenolyzer	189	3	Real-world
Phenolyzer	167	2	Real-world
Phenolyzer	97	1	Real-world
Phenolyzer	78	2	Real-world
Phenolyzer	108	1	Real-world
Phenolyzer	234	3	Real-world
Phenolyzer	32	5	Real-world
Phenolyzer	245	2	Real-world
Phenolyzer	173	1	Real-world
Phenolyzer	221	1	Real-world
Phenolyzer	206	1	Real-world
Phenolyzer	171	1	Real-world
Phenolyzer	171	1	Real-world
Phenolyzer	136	1	Real-world
Phenolyzer	79	1	Real-world
Phenolyzer	247	3	Real-world
Phenolyzer	150	4	Real-world
Phenolyzer	12	1	Real-world
Phenolyzer	143	3	Real-world
Phenolyzer	115	1	Real-world
Phenolyzer	170	2	Real-world
Phenolyzer	125	1	Real-world
Phenolyzer	4	2	Real-world
Phenolyzer	212	4	Real-world
Phenolyzer	84	2	Real-world
Phenolyzer	70	1	Real-world
Phenolyzer	224	1	Real-world
Phenolyzer	28	3	Real-world
Phenolyzer	13	10	Real-world
Phenolyzer	198	2	Real-world
Phenolyzer	14	1	Real-world
Phenolyzer	103	5	Real-world
Phenolyzer	242	6	Real-world
Phenolyzer	242	1	Real-world
Phenolyzer	182	4	Real-world
Phenolyzer	248	7	Real-world
Phenolyzer	62	15	Real-world
Phenolyzer	34	3	Real-world
Phenolyzer	213	1	Real-world
Phenolyzer	37	10	Real-world
HiPhive	117	5	Real-world
HiPhive	193	2	Real-world
HiPhive	1	2	Real-world
HiPhive	1	20	Real-world
HiPhive	203	2	Real-world
HiPhive	52	20	Real-world
HiPhive	52	4	Real-world
HiPhive	35	1	Real-world
HiPhive	149	2	Real-world
HiPhive	120	1	Real-world
HiPhive	133	2	Real-world
HiPhive	144	1	Real-world
HiPhive	20	1	Real-world
HiPhive	210	1	Real-world
HiPhive	86	2	Real-world
HiPhive	9	1	Real-world
HiPhive	155	1	Real-world
HiPhive	88	3	Real-world
HiPhive	17	1	Real-world
HiPhive	36	5	Real-world
HiPhive	240	1	Real-world
HiPhive	58	10	Real-world
HiPhive	241	4	Real-world
HiPhive	226	2	Real-world
HiPhive	98	6	Real-world
HiPhive	57	6	Real-world
HiPhive	152	3	Real-world
HiPhive	146	3	Real-world
HiPhive	46	1	Real-world
HiPhive	46	2	Real-world
HiPhive	169	1	Real-world
HiPhive	157	2	Real-world
HiPhive	104	7	Real-world
HiPhive	191	8	Real-world
HiPhive	178	7	Real-world
HiPhive	74	8	Real-world
HiPhive	66	1	Real-world
HiPhive	102	1	Real-world
HiPhive	31	1	Real-world
HiPhive	42	10	Real-world
HiPhive	75	1	Real-world
HiPhive	177	1	Real-world
HiPhive	250	1	Real-world
HiPhive	119	1	Real-world
HiPhive	254	1	Real-world
HiPhive	105	1	Real-world
HiPhive	22	1	Real-world
HiPhive	44	3	Real-world
HiPhive	107	1	Real-world
HiPhive	53	1	Real-world
HiPhive	175	4	Real-world
HiPhive	77	4	Real-world
HiPhive	176	2	Real-world
HiPhive	48	5	Real-world
HiPhive	92	3	Real-world
HiPhive	228	2	Real-world
HiPhive	238	3	Real-world
HiPhive	162	2	Real-world
HiPhive	230	2	Real-world
HiPhive	197	2	Real-world
HiPhive	164	1	Real-world
HiPhive	7	2	Real-world
HiPhive	90	1	Real-world
HiPhive	101	1	Real-world
HiPhive	3	2	Real-world
HiPhive	69	1	Real-world
HiPhive	215	1	Real-world
HiPhive	215	6.5	Real-world
HiPhive	93	25	Real-world
HiPhive	87	7	Real-world
HiPhive	180	4	Real-world
HiPhive	39	2	Real-world
HiPhive	195	1	Real-world
HiPhive	141	2	Real-world
HiPhive	82	1	Real-world
HiPhive	142	2	Real-world
HiPhive	83	4	Real-world
HiPhive	140	3	Real-world
HiPhive	204	1	Real-world
HiPhive	218	1	Real-world
HiPhive	91	5	Real-world
HiPhive	166	1	Real-world
HiPhive	192	7	Real-world
HiPhive	237	2	Real-world
HiPhive	249	1	Real-world
HiPhive	64	1	Real-world
HiPhive	72	13	Real-world
HiPhive	219	2	Real-world
HiPhive	8	6	Real-world
HiPhive	251	2	Real-world
HiPhive	156	24	Real-world
HiPhive	183	1	Real-world
HiPhive	25	1	Real-world
HiPhive	233	2	Real-world
HiPhive	61	3	Real-world
HiPhive	65	7	Real-world
HiPhive	231	3	Real-world
HiPhive	190	4	Real-world
HiPhive	23	1	Real-world
HiPhive	131	4	Real-world
HiPhive	19	9	Real-world
HiPhive	76	11	Real-world
HiPhive	187	3	Real-world
HiPhive	186	1	Real-world
HiPhive	80	6	Real-world
HiPhive	159	13	Real-world
HiPhive	205	1	Real-world
HiPhive	246	1	Real-world
HiPhive	139	6	Real-world
HiPhive	189	5	Real-world
HiPhive	167	1	Real-world
HiPhive	97	1	Real-world
HiPhive	78	7	Real-world
HiPhive	108	1	Real-world
HiPhive	234	1	Real-world
HiPhive	32	3	Real-world
HiPhive	245	5	Real-world
HiPhive	173	2	Real-world
HiPhive	221	2	Real-world
HiPhive	206	1	Real-world
HiPhive	171	7.5	Real-world
HiPhive	171	1	Real-world
HiPhive	136	1	Real-world
HiPhive	79	15	Real-world
HiPhive	247	2	Real-world
HiPhive	150	1	Real-world
HiPhive	12	1	Real-world
HiPhive	143	4	Real-world
HiPhive	115	1	Real-world
HiPhive	170	3	Real-world
HiPhive	125	1	Real-world
HiPhive	4	3	Real-world
HiPhive	212	5	Real-world
HiPhive	84	1	Real-world
HiPhive	70	4	Real-world
HiPhive	224	1	Real-world
HiPhive	28	2	Real-world
HiPhive	13	7	Real-world
HiPhive	198	7	Real-world
HiPhive	14	2	Real-world
HiPhive	103	2	Real-world
HiPhive	242	3	Real-world
HiPhive	242	1	Real-world
HiPhive	182	2	Real-world
HiPhive	248	10	Real-world
HiPhive	62	2	Real-world
HiPhive	34	10	Real-world
HiPhive	213	1	Real-world
HiPhive	37	1.5	Real-world
ERIC-Predicted	117	4.5	Real-world
ERIC-Predicted	193	7	Real-world
ERIC-Predicted	1	1	Real-world
ERIC-Predicted	1	12	Real-world
ERIC-Predicted	203	1	Real-world
ERIC-Predicted	52	12	Real-world
ERIC-Predicted	52	4	Real-world
ERIC-Predicted	35	1	Real-world
ERIC-Predicted	149	2	Real-world
ERIC-Predicted	120	1	Real-world
ERIC-Predicted	133	2	Real-world
ERIC-Predicted	144	2	Real-world
ERIC-Predicted	20	1	Real-world
ERIC-Predicted	210	1	Real-world
ERIC-Predicted	86	1	Real-world
ERIC-Predicted	9	1	Real-world
ERIC-Predicted	155	1	Real-world
ERIC-Predicted	88	2	Real-world
ERIC-Predicted	17	3	Real-world
ERIC-Predicted	36	5	Real-world
ERIC-Predicted	240	4	Real-world
ERIC-Predicted	58	5.5	Real-world
ERIC-Predicted	241	2	Real-world
ERIC-Predicted	226	1	Real-world
ERIC-Predicted	98	4	Real-world
ERIC-Predicted	57	4	Real-world
ERIC-Predicted	152	1	Real-world
ERIC-Predicted	146	1	Real-world
ERIC-Predicted	46	7	Real-world
ERIC-Predicted	46	1	Real-world
ERIC-Predicted	169	3	Real-world
ERIC-Predicted	157	2	Real-world
ERIC-Predicted	104	13	Real-world
ERIC-Predicted	191	19	Real-world
ERIC-Predicted	178	13	Real-world
ERIC-Predicted	74	19	Real-world
ERIC-Predicted	66	1	Real-world
ERIC-Predicted	102	1	Real-world
ERIC-Predicted	31	1	Real-world
ERIC-Predicted	42	4	Real-world
ERIC-Predicted	75	2.5	Real-world
ERIC-Predicted	177	1	Real-world
ERIC-Predicted	250	2	Real-world
ERIC-Predicted	119	7.5	Real-world
ERIC-Predicted	254	2.5	Real-world
ERIC-Predicted	105	1	Real-world
ERIC-Predicted	22	1	Real-world
ERIC-Predicted	44	3	Real-world
ERIC-Predicted	107	2	Real-world
ERIC-Predicted	53	1	Real-world
ERIC-Predicted	175	1	Real-world
ERIC-Predicted	77	3	Real-world
ERIC-Predicted	176	8.5	Real-world
ERIC-Predicted	48	1	Real-world
ERIC-Predicted	92	1	Real-world
ERIC-Predicted	228	6	Real-world
ERIC-Predicted	238	2	Real-world
ERIC-Predicted	162	1	Real-world
ERIC-Predicted	230	2	Real-world
ERIC-Predicted	197	1	Real-world
ERIC-Predicted	164	6	Real-world
ERIC-Predicted	7	1	Real-world
ERIC-Predicted	90	1	Real-world
ERIC-Predicted	101	4	Real-world
ERIC-Predicted	3	3	Real-world
ERIC-Predicted	69	3	Real-world
ERIC-Predicted	215	2	Real-world
ERIC-Predicted	215	7.5	Real-world
ERIC-Predicted	93	12	Real-world
ERIC-Predicted	87	6	Real-world
ERIC-Predicted	180	2	Real-world
ERIC-Predicted	39	1	Real-world
ERIC-Predicted	195	1	Real-world
ERIC-Predicted	141	2	Real-world
ERIC-Predicted	82	1	Real-world
ERIC-Predicted	142	2	Real-world
ERIC-Predicted	83	2	Real-world
ERIC-Predicted	140	8.5	Real-world
ERIC-Predicted	204	4.5	Real-world
ERIC-Predicted	218	2	Real-world
ERIC-Predicted	91	4	Real-world
ERIC-Predicted	166	1	Real-world
ERIC-Predicted	192	3.5	Real-world
ERIC-Predicted	237	2	Real-world
ERIC-Predicted	249	1	Real-world
ERIC-Predicted	64	4	Real-world
ERIC-Predicted	72	2	Real-world
ERIC-Predicted	219	1	Real-world
ERIC-Predicted	8	1	Real-world
ERIC-Predicted	251	1.5	Real-world
ERIC-Predicted	156	24	Real-world
ERIC-Predicted	183	3	Real-world
ERIC-Predicted	25	1	Real-world
ERIC-Predicted	233	1	Real-world
ERIC-Predicted	61	1	Real-world
ERIC-Predicted	65	3	Real-world
ERIC-Predicted	231	1.5	Real-world
ERIC-Predicted	190	23	Real-world
ERIC-Predicted	23	1	Real-world
ERIC-Predicted	131	6.5	Real-world
ERIC-Predicted	19	8.5	Real-world
ERIC-Predicted	76	3	Real-world
ERIC-Predicted	187	7.5	Real-world
ERIC-Predicted	186	1	Real-world
ERIC-Predicted	80	5	Real-world
ERIC-Predicted	159	7	Real-world
ERIC-Predicted	205	1	Real-world
ERIC-Predicted	246	1	Real-world
ERIC-Predicted	139	2.5	Real-world
ERIC-Predicted	189	4	Real-world
ERIC-Predicted	167	3	Real-world
ERIC-Predicted	97	2	Real-world
ERIC-Predicted	78	9	Real-world
ERIC-Predicted	108	1.5	Real-world
ERIC-Predicted	234	5	Real-world
ERIC-Predicted	32	4	Real-world
ERIC-Predicted	245	2	Real-world
ERIC-Predicted	173	1	Real-world
ERIC-Predicted	221	9.5	Real-world
ERIC-Predicted	206	1	Real-world
ERIC-Predicted	171	2	Real-world
ERIC-Predicted	171	1	Real-world
ERIC-Predicted	136	3	Real-world
ERIC-Predicted	79	1	Real-world
ERIC-Predicted	247	2.5	Real-world
ERIC-Predicted	150	3	Real-world
ERIC-Predicted	12	12	Real-world
ERIC-Predicted	143	5	Real-world
ERIC-Predicted	115	1	Real-world
ERIC-Predicted	170	7.5	Real-world
ERIC-Predicted	125	1	Real-world
ERIC-Predicted	4	7.5	Real-world
ERIC-Predicted	212	4	Real-world
ERIC-Predicted	84	2	Real-world
ERIC-Predicted	70	3	Real-world
ERIC-Predicted	224	2	Real-world
ERIC-Predicted	28	1	Real-world
ERIC-Predicted	13	4.5	Real-world
ERIC-Predicted	198	5	Real-world
ERIC-Predicted	14	1	Real-world
ERIC-Predicted	103	3	Real-world
ERIC-Predicted	242	2	Real-world
ERIC-Predicted	242	1	Real-world
ERIC-Predicted	182	2	Real-world
ERIC-Predicted	248	1.5	Real-world
ERIC-Predicted	62	11.5	Real-world
ERIC-Predicted	34	18	Real-world
ERIC-Predicted	213	2	Real-world
ERIC-Predicted	37	5	Real-world
Random	117	3	Real-world
Random	193	2	Real-world
Random	1	3	Real-world
Random	1	26	Real-world
Random	203	3	Real-world
Random	52	26	Real-world
Random	52	6	Real-world
Random	35	1	Real-world
Random	149	4	Real-world
Random	120	1	Real-world
Random	133	4	Real-world
Random	144	4	Real-world
Random	20	19	Real-world
Random	210	5	Real-world
Random	86	9	Real-world
Random	9	5	Real-world
Random	155	6	Real-world
Random	88	5	Real-world
Random	17	3	Real-world
Random	36	1	Real-world
Random	240	4	Real-world
Random	58	4	Real-world
Random	241	10	Real-world
Random	226	4	Real-world
Random	98	9	Real-world
Random	57	3	Real-world
Random	152	3	Real-world
Random	146	15	Real-world
Random	46	8	Real-world
Random	46	1	Real-world
Random	169	7	Real-world
Random	157	14	Real-world
Random	104	21	Real-world
Random	191	25	Real-world
Random	178	21	Real-world
Random	74	25	Real-world
Random	66	2	Real-world
Random	102	2	Real-world
Random	31	1	Real-world
Random	42	22	Real-world
Random	75	7	Real-world
Random	177	3	Real-world
Random	250	2	Real-world
Random	119	1	Real-world
Random	254	5	Real-world
Random	105	7	Real-world
Random	22	4	Real-world
Random	44	15	Real-world
Random	107	3	Real-world
Random	53	7	Real-world
Random	175	7	Real-world
Random	77	8	Real-world
Random	176	10	Real-world
Random	48	6	Real-world
Random	92	8	Real-world
Random	228	6	Real-world
Random	238	7	Real-world
Random	162	16	Real-world
Random	230	3	Real-world
Random	197	12	Real-world
Random	164	1	Real-world
Random	7	3	Real-world
Random	90	3	Real-world
Random	101	10	Real-world
Random	3	10	Real-world
Random	69	9	Real-world
Random	215	4	Real-world
Random	215	7	Real-world
Random	93	10	Real-world
Random	87	3	Real-world
Random	180	4	Real-world
Random	39	14	Real-world
Random	195	5	Real-world
Random	141	6	Real-world
Random	82	5	Real-world
Random	142	6	Real-world
Random	83	7	Real-world
Random	140	6	Real-world
Random	204	18	Real-world
Random	218	1	Real-world
Random	91	7	Real-world
Random	166	2	Real-world
Random	192	6	Real-world
Random	237	36	Real-world
Random	249	2	Real-world
Random	64	7	Real-world
Random	72	3	Real-world
Random	219	21	Real-world
Random	8	6	Real-world
Random	251	3	Real-world
Random	156	25	Real-world
Random	183	15	Real-world
Random	25	4	Real-world
Random	233	5	Real-world
Random	61	3	Real-world
Random	65	2	Real-world
Random	231	3	Real-world
Random	190	7	Real-world
Random	23	7	Real-world
Random	131	9	Real-world
Random	19	2	Real-world
Random	76	2	Real-world
Random	187	8	Real-world
Random	186	2	Real-world
Random	80	6	Real-world
Random	159	13	Real-world
Random	205	5	Real-world
Random	246	9	Real-world
Random	139	1	Real-world
Random	189	7	Real-world
Random	167	3	Real-world
Random	97	2	Real-world
Random	78	12	Real-world
Random	108	1	Real-world
Random	234	21	Real-world
Random	32	1	Real-world
Random	245	7	Real-world
Random	173	2	Real-world
Random	221	8	Real-world
Random	206	4	Real-world
Random	171	6	Real-world
Random	171	2	Real-world
Random	136	4	Real-world
Random	79	16	Real-world
Random	247	5	Real-world
Random	150	21	Real-world
Random	12	5	Real-world
Random	143	21	Real-world
Random	115	1	Real-world
Random	170	7	Real-world
Random	125	1	Real-world
Random	4	7	Real-world
Random	212	9	Real-world
Random	84	5	Real-world
Random	70	6	Real-world
Random	224	1	Real-world
Random	28	9	Real-world
Random	13	15	Real-world
Random	198	4	Real-world
Random	14	8	Real-world
Random	103	6	Real-world
Random	242	11	Real-world
Random	242	1	Real-world
Random	182	7	Real-world
Random	248	14	Real-world
Random	62	21	Real-world
Random	34	2	Real-world
Random	213	8	Real-world
Random	37	2	Real-world
Phrank-Gene	1	1	Simulated
Phrank-Gene	2	1	Simulated
Phrank-Gene	4	1	Simulated
Phrank-Gene	5	1	Simulated
Phrank-Gene	7	3	Simulated
Phrank-Gene	8	1	Simulated
Phrank-Gene	9	1	Simulated
Phrank-Gene	10	2	Simulated
Phrank-Gene	13	12.5	Simulated
Phrank-Gene	14	1	Simulated
Phrank-Gene	15	1	Simulated
Phrank-Gene	16	2	Simulated
Phrank-Gene	17	5	Simulated
Phrank-Gene	18	6	Simulated
Phrank-Gene	19	1	Simulated
Phrank-Gene	20	1	Simulated
Phrank-Gene	21	1	Simulated
Phrank-Gene	22	2	Simulated
Phrank-Gene	23	1	Simulated
Phrank-Gene	25	1	Simulated
Phrank-Gene	26	4	Simulated
Phrank-Gene	27	1	Simulated
Phrank-Gene	28	1	Simulated
Phrank-Gene	29	1	Simulated
Phrank-Gene	30	2	Simulated
Phrank-Gene	31	1	Simulated
Phrank-Gene	32	1	Simulated
Phrank-Gene	33	4	Simulated
Phrank-Gene	34	3	Simulated
Phrank-Gene	35	2	Simulated
Phrank-Gene	36	1	Simulated
Phrank-Gene	37	2	Simulated
Phrank-Gene	38	4	Simulated
Phrank-Gene	39	1	Simulated
Phrank-Gene	41	1	Simulated
Phrank-Gene	43	1	Simulated
Phrank-Gene	44	3	Simulated
Phrank-Gene	46	2	Simulated
Phrank-Gene	47	1	Simulated
Phrank-Gene	48	1	Simulated
Phrank-Gene	49	1	Simulated
Phrank-Gene	50	2	Simulated
Phrank-Gene	51	12.5	Simulated
Phrank-Gene	53	1	Simulated
Phrank-Gene	54	1	Simulated
Phrank-Gene	56	1	Simulated
Phrank-Gene	57	2	Simulated
Phrank-Gene	58	4	Simulated
Phrank-Gene	59	6	Simulated
Phrank-Gene	61	2	Simulated
Phrank-Gene	63	3	Simulated
Phrank-Gene	64	2	Simulated
Phrank-Gene	65	1	Simulated
Phrank-Gene	66	1	Simulated
Phrank-Gene	67	1	Simulated
Phrank-Gene	68	1	Simulated
Phrank-Gene	69	1	Simulated
Phrank-Gene	71	1	Simulated
Phrank-Gene	72	3	Simulated
Phrank-Gene	73	10	Simulated
Phrank-Gene	75	2	Simulated
Phrank-Gene	76	1	Simulated
Phrank-Gene	77	5	Simulated
Phrank-Gene	78	1	Simulated
Phrank-Gene	79	10	Simulated
Phrank-Gene	80	1	Simulated
Phrank-Gene	81	1	Simulated
Phrank-Gene	83	1	Simulated
Phrank-Gene	84	1	Simulated
Phrank-Gene	85	1	Simulated
Phrank-Gene	86	1	Simulated
Phrank-Gene	87	1	Simulated
Phrank-Gene	88	10	Simulated
Phrank-Gene	89	1	Simulated
Phrank-Gene	90	1	Simulated
Phrank-Gene	91	1	Simulated
Phrank-Gene	92	4	Simulated
Phrank-Gene	93	1	Simulated
Phrank-Gene	94	1	Simulated
Phrank-Gene	95	1	Simulated
Phrank-Gene	96	1	Simulated
Phrank-Gene	97	2	Simulated
Phrank-Gene	98	1	Simulated
Phrank-Gene	99	2	Simulated
Phrank-Gene	101	8	Simulated
Phrank-Gene	102	2	Simulated
Phrank-Gene	103	1	Simulated
Phrank-Gene	104	2	Simulated
Phrank-Gene	106	1	Simulated
Phrank-Gene	107	5	Simulated
Phrank-Gene	108	1	Simulated
Phrank-Gene	110	1	Simulated
Phrank-Gene	111	4	Simulated
Phrank-Gene	112	4	Simulated
Phrank-Gene	113	3	Simulated
Phrank-Gene	114	4	Simulated
Phrank-Gene	115	1	Simulated
Phrank-Gene	116	6	Simulated
Phrank-Gene	119	1	Simulated
Phrank-Gene	120	2	Simulated
Phrank-Gene	121	7	Simulated
Phrank-Gene	122	1	Simulated
Phrank-Gene	123	1	Simulated
Phrank-Gene	125	2	Simulated
Phrank-Gene	127	1	Simulated
Phrank-Gene	129	1	Simulated
Phrank-Gene	130	1	Simulated
Phrank-Gene	131	2	Simulated
Phrank-Gene	132	1	Simulated
Phrank-Gene	134	1	Simulated
Phrank-Gene	135	1	Simulated
Phrank-Gene	136	1	Simulated
Phrank-Gene	137	1	Simulated
Phrank-Gene	138	1	Simulated
Phrank-Gene	139	2	Simulated
Phrank-Gene	140	2	Simulated
Phrank-Gene	141	4	Simulated
Phrank-Gene	142	2	Simulated
Phrank-Gene	143	1	Simulated
Phrank-Gene	144	1	Simulated
Phrank-Gene	145	1	Simulated
Phrank-Gene	146	11	Simulated
Phrank-Gene	147	1	Simulated
Phrank-Gene	148	2	Simulated
Phrank-Gene	149	1	Simulated
Phrank-Gene	151	1	Simulated
Phrank-Gene	152	3	Simulated
Phrank-Gene	154	3	Simulated
Phrank-Gene	155	3	Simulated
Phrank-Gene	157	1	Simulated
Phrank-Gene	158	1	Simulated
Phrank-Gene	159	1	Simulated
Phrank-Gene	160	1	Simulated
Phrank-Gene	161	1	Simulated
Phrank-Gene	162	2	Simulated
Phrank-Gene	163	1	Simulated
Phrank-Gene	165	11	Simulated
Phrank-Gene	166	1	Simulated
Phrank-Gene	167	1	Simulated
Phrank-Gene	169	8	Simulated
Phrank-Gene	172	1	Simulated
Phrank-Gene	173	1	Simulated
Phrank-Gene	174	2	Simulated
Phrank-Gene	175	2	Simulated
Phrank-Gene	176	1	Simulated
Phrank-Gene	177	1	Simulated
Phrank-Gene	178	2	Simulated
Phrank-Gene	179	1	Simulated
Phrank-Gene	180	1	Simulated
Phrank-Gene	181	1	Simulated
Phrank-Gene	182	1	Simulated
Phrank-Gene	183	1	Simulated
Phrank-Gene	184	2	Simulated
Phrank-Gene	185	1	Simulated
Phrank-Gene	187	3	Simulated
Phrank-Gene	188	1	Simulated
Phrank-Gene	189	1	Simulated
Phrank-Gene	190	3	Simulated
Phrank-Gene	191	1	Simulated
Phrank-Gene	192	3	Simulated
Phrank-Gene	193	2	Simulated
Phrank-Gene	194	1	Simulated
Phrank-Gene	195	1	Simulated
Phrank-Gene	196	2	Simulated
Phrank-Gene	197	1	Simulated
Phrank-Gene	198	1	Simulated
Phrank-Gene	199	3	Simulated
Phrank-Gene	200	1	Simulated
Phrank-Gene	203	1	Simulated
Phrank-Gene	205	1	Simulated
Phrank-Gene	206	5	Simulated
Phrank-Gene	207	1	Simulated
Phrank-Gene	208	1	Simulated
Phrank-Gene	209	2	Simulated
Phrank-Gene	210	1	Simulated
Phrank-Gene	211	5	Simulated
Phrank-Gene	212	6	Simulated
Phrank-Gene	213	2	Simulated
Phrank-Gene	214	1	Simulated
Phrank-Gene	215	1	Simulated
Phrank-Gene	216	3	Simulated
Phrank-Gene	218	8.5	Simulated
Phrank-Gene	219	1	Simulated
Phrank-Gene	220	1	Simulated
Phrank-Gene	221	2	Simulated
Phrank-Gene	222	1	Simulated
Phrank-Gene	223	3	Simulated
Phrank-Gene	224	1	Simulated
Phrank-Gene	225	2	Simulated
Phrank-Gene	226	2	Simulated
Phrank-Gene	227	4	Simulated
Phrank-Gene	228	2	Simulated
Phrank-Gene	229	2	Simulated
Phrank-Gene	230	1	Simulated
Phrank-Gene	231	1	Simulated
Phrank-Gene	232	1	Simulated
Phrank-Gene	234	2	Simulated
Phrank-Gene	236	12	Simulated
Phrank-Gene	237	1	Simulated
Phrank-Gene	238	1	Simulated
Phrank-Gene	239	2	Simulated
Phrank-Gene	240	4	Simulated
Phrank-Gene	241	1	Simulated
Phrank-Gene	242	4	Simulated
Phrank-Gene	243	2	Simulated
Phrank-Gene	244	1	Simulated
Phrank-Gene	246	1	Simulated
Phrank-Gene	247	1	Simulated
Phrank-Gene	248	1	Simulated
Phrank-Gene	249	2	Simulated
Phrank-Gene	252	1	Simulated
Phrank-Gene	253	2	Simulated
Phrank-Gene	254	4	Simulated
Phrank-Gene	255	7	Simulated
Phrank-Gene	257	3	Simulated
Phrank-Gene	259	7	Simulated
Phrank-Gene	260	1	Simulated
Phrank-Gene	261	9	Simulated
Phrank-Gene	262	1	Simulated
Phrank-Gene	263	1	Simulated
Phrank-Gene	264	1	Simulated
Phrank-Gene	265	4	Simulated
Phrank-Gene	266	1	Simulated
Phrank-Gene	267	1	Simulated
Phrank-Gene	268	1	Simulated
Phrank-Gene	269	1	Simulated
Phrank-Gene	270	1	Simulated
Phrank-Gene	271	6	Simulated
Phrank-Gene	272	1	Simulated
Phrank-Gene	273	1	Simulated
Phrank-Gene	276	1	Simulated
Phrank-Gene	277	3	Simulated
Phrank-Gene	278	1	Simulated
Phrank-Gene	279	1	Simulated
Phrank-Gene	280	1	Simulated
Phrank-Gene	281	1	Simulated
Phrank-Gene	282	2	Simulated
Phrank-Gene	283	1	Simulated
Phrank-Gene	284	1	Simulated
Phrank-Gene	285	3	Simulated
Phrank-Gene	286	6	Simulated
Phrank-Gene	287	1	Simulated
Phrank-Gene	288	2	Simulated
Phrank-Gene	289	1	Simulated
Phrank-Gene	290	1	Simulated
Phrank-Gene	291	1	Simulated
Phrank-Gene	292	3	Simulated
Phrank-Gene	294	2	Simulated
Phrank-Gene	295	8	Simulated
Phrank-Gene	296	6	Simulated
Phrank-Gene	297	1	Simulated
Phrank-Gene	299	1	Simulated
Phrank-Gene	300	7	Simulated
Phrank-Gene	301	2	Simulated
Phrank-Gene	302	3	Simulated
Phrank-Gene	303	6	Simulated
Phrank-Gene	304	1	Simulated
Phrank-Gene	305	4	Simulated
Phrank-Gene	306	1	Simulated
Phrank-Gene	307	1	Simulated
Phrank-Gene	308	1	Simulated
Phrank-Gene	309	1	Simulated
Phrank-Gene	310	8	Simulated
Phrank-Gene	311	7	Simulated
Phrank-Gene	312	1	Simulated
Phrank-Gene	313	5	Simulated
Phrank-Gene	314	2	Simulated
Phrank-Gene	315	1	Simulated
Phrank-Gene	316	1	Simulated
Phrank-Gene	318	1	Simulated
Phrank-Gene	320	4	Simulated
Phrank-Gene	322	1	Simulated
Phrank-Gene	323	1	Simulated
Phrank-Gene	324	1	Simulated
Phrank-Gene	325	1	Simulated
Phrank-Gene	326	10	Simulated
Phrank-Gene	329	1	Simulated
Phrank-Gene	330	2	Simulated
Phrank-Gene	331	1	Simulated
Phrank-Gene	333	1	Simulated
Phrank-Gene	335	1	Simulated
Phrank-Gene	336	1	Simulated
Phrank-Gene	338	7	Simulated
Phrank-Gene	339	2	Simulated
Phrank-Gene	341	2	Simulated
Phrank-Gene	342	11	Simulated
Phrank-Gene	343	1	Simulated
Phrank-Gene	344	2	Simulated
Phrank-Gene	346	1	Simulated
Phrank-Gene	347	1	Simulated
Phrank-Gene	348	2	Simulated
Phrank-Gene	349	3	Simulated
Phrank-Gene	351	11	Simulated
Phrank-Gene	352	1	Simulated
Phrank-Gene	353	3	Simulated
Phrank-Gene	354	3	Simulated
Phrank-Gene	355	9	Simulated
Phrank-Gene	356	1	Simulated
Phrank-Gene	357	4	Simulated
Phrank-Gene	358	1	Simulated
Phrank-Gene	359	1	Simulated
Phrank-Gene	360	1	Simulated
Phrank-Gene	361	1	Simulated
Phrank-Gene	364	4	Simulated
Phrank-Gene	365	2	Simulated
Phrank-Gene	366	2	Simulated
Phrank-Gene	367	1	Simulated
Phrank-Gene	368	3	Simulated
Phrank-Gene	369	1	Simulated
Phrank-Gene	370	6	Simulated
Phrank-Gene	371	1	Simulated
Phrank-Gene	372	6	Simulated
Phrank-Gene	373	2	Simulated
Phrank-Gene	374	1	Simulated
Phrank-Gene	375	5	Simulated
Phrank-Gene	376	1	Simulated
Phrank-Gene	377	1	Simulated
Phrank-Gene	378	10	Simulated
Phrank-Gene	379	3	Simulated
Phrank-Gene	380	1	Simulated
Phrank-Gene	382	1	Simulated
Phrank-Gene	383	1	Simulated
Phrank-Gene	384	1	Simulated
Phrank-Gene	385	2	Simulated
Phrank-Gene	386	1	Simulated
Phrank-Gene	387	2	Simulated
Phrank-Gene	388	8	Simulated
Phrank-Gene	389	1	Simulated
Phrank-Gene	391	1	Simulated
Phrank-Gene	393	2	Simulated
Phrank-Gene	394	1	Simulated
Phrank-Gene	395	1	Simulated
Phrank-Gene	398	2	Simulated
Phrank-Gene	399	3	Simulated
Phrank-Gene	400	1	Simulated
Phrank-Gene	401	4	Simulated
Phrank-Gene	403	6	Simulated
Phrank-Gene	407	1	Simulated
Phrank-Gene	408	6	Simulated
Phrank-Gene	409	1	Simulated
Phrank-Gene	410	11	Simulated
Phrank-Gene	411	5	Simulated
Phrank-Gene	412	1	Simulated
Phrank-Gene	413	1	Simulated
Phrank-Gene	414	1	Simulated
Phrank-Gene	415	4	Simulated
Phrank-Gene	416	3	Simulated
Phrank-Gene	417	3	Simulated
Phrank-Gene	419	5	Simulated
Phrank-Gene	420	2	Simulated
Phrank-Gene	421	16	Simulated
Phrank-Gene	424	1	Simulated
Phrank-Gene	425	1	Simulated
Phrank-Gene	426	5	Simulated
Phrank-Gene	427	8	Simulated
Phrank-Gene	428	1	Simulated
Phrank-Gene	429	4	Simulated
Phrank-Gene	430	3	Simulated
Phrank-Gene	431	11	Simulated
Phrank-Gene	432	6	Simulated
Phrank-Gene	433	1	Simulated
Phrank-Gene	434	1	Simulated
Phrank-Gene	436	1	Simulated
Phrank-Gene	438	2	Simulated
Phrank-Gene	439	1	Simulated
Phrank-Gene	441	1	Simulated
Phrank-Gene	442	2	Simulated
Phrank-Gene	444	1	Simulated
Phrank-Gene	445	1	Simulated
Phrank-Gene	446	1	Simulated
Phrank-Gene	447	7	Simulated
Phrank-Gene	449	2	Simulated
Phrank-Gene	450	3	Simulated
Phrank-Gene	451	1	Simulated
Phrank-Gene	452	4	Simulated
Phrank-Gene	453	2	Simulated
Phrank-Gene	454	1	Simulated
Phrank-Gene	456	1	Simulated
Phrank-Gene	457	1	Simulated
Phrank-Gene	458	1	Simulated
Phrank-Gene	459	1	Simulated
Phrank-Gene	460	3	Simulated
Phrank-Gene	461	1	Simulated
Phrank-Gene	462	9.5	Simulated
Phrank-Gene	464	7	Simulated
Phrank-Gene	465	2	Simulated
Phrank-Gene	466	2	Simulated
Phrank-Gene	467	3	Simulated
Phrank-Gene	468	1	Simulated
Phrank-Gene	469	1	Simulated
Phrank-Gene	470	2	Simulated
Phrank-Gene	471	1	Simulated
Phrank-Gene	472	3	Simulated
Phrank-Gene	473	2	Simulated
Phrank-Gene	474	1	Simulated
Phrank-Gene	476	4	Simulated
Phrank-Gene	477	1	Simulated
Phrank-Gene	478	1	Simulated
Phrank-Gene	479	3	Simulated
Phrank-Gene	480	1	Simulated
Phrank-Gene	481	3	Simulated
Phrank-Gene	482	1	Simulated
Phrank-Gene	483	3	Simulated
Phrank-Gene	484	2	Simulated
Phrank-Gene	485	1	Simulated
Phrank-Gene	486	1	Simulated
Phrank-Gene	487	2	Simulated
Phrank-Gene	489	4	Simulated
Phrank-Gene	490	4	Simulated
Phrank-Gene	491	4	Simulated
Phrank-Gene	492	4	Simulated
Phrank-Gene	494	1	Simulated
Phrank-Gene	495	3	Simulated
Phrank-Gene	497	1	Simulated
Phrank-Gene	498	7	Simulated
Phrank-Gene	500	13.5	Simulated
Phrank-Gene	501	1	Simulated
Phrank-Gene	503	1	Simulated
Phrank-Gene	505	1	Simulated
Phrank-Gene	506	1	Simulated
Phrank-Gene	508	1	Simulated
Phrank-Gene	509	1	Simulated
Phrank-Gene	510	5	Simulated
Phrank-Gene	511	4	Simulated
Phrank-Gene	512	8	Simulated
Phrank-Gene	514	2	Simulated
Phrank-Gene	515	2	Simulated
Phrank-Gene	516	1	Simulated
Phrank-Gene	517	5	Simulated
Phrank-Gene	518	4	Simulated
Phrank-Gene	520	1	Simulated
Phrank-Gene	521	2	Simulated
Phrank-Gene	522	1	Simulated
Phrank-Gene	523	3	Simulated
Phrank-Gene	524	1	Simulated
Phrank-Gene	525	1	Simulated
Phrank-Gene	527	1	Simulated
Phrank-Gene	528	1	Simulated
Phrank-Gene	529	3	Simulated
Phrank-Gene	530	1	Simulated
Phrank-Gene	531	1	Simulated
Phrank-Gene	532	5	Simulated
Phrank-Gene	533	2	Simulated
Phrank-Gene	534	1	Simulated
Phrank-Gene	535	1	Simulated
Phrank-Gene	536	1	Simulated
Phrank-Gene	538	1	Simulated
Phrank-Gene	539	1	Simulated
Phrank-Gene	541	2	Simulated
Phrank-Gene	542	13	Simulated
Phrank-Gene	543	9	Simulated
Phrank-Gene	544	1	Simulated
Phrank-Gene	545	1	Simulated
Phrank-Gene	546	4	Simulated
Phrank-Gene	548	1	Simulated
Phrank-Gene	549	1	Simulated
Phrank-Gene	550	1	Simulated
Phrank-Gene	551	1	Simulated
Phrank-Gene	552	1	Simulated
Phrank-Gene	553	4	Simulated
Phrank-Gene	554	13	Simulated
Phrank-Gene	555	1	Simulated
Phrank-Gene	556	1	Simulated
Phrank-Gene	557	1	Simulated
Phrank-Gene	558	1	Simulated
Phrank-Gene	560	1	Simulated
Phrank-Gene	563	1	Simulated
Phrank-Gene	564	1	Simulated
Phrank-Gene	565	7	Simulated
Phrank-Gene	566	2	Simulated
Phrank-Gene	567	1	Simulated
Phrank-Gene	568	2	Simulated
Phrank-Gene	570	1	Simulated
Phrank-Gene	571	3	Simulated
Phrank-Gene	574	1	Simulated
Phrank-Gene	575	4	Simulated
Phrank-Gene	577	1	Simulated
Phrank-Gene	579	1	Simulated
Phrank-Gene	580	1	Simulated
Phrank-Gene	582	1	Simulated
Phrank-Gene	583	1	Simulated
Phrank-Gene	584	5	Simulated
Phrank-Gene	585	1	Simulated
Phrank-Gene	586	1	Simulated
Phrank-Gene	587	2	Simulated
Phrank-Gene	588	1	Simulated
Phrank-Gene	589	1	Simulated
Phrank-Gene	590	1	Simulated
Phrank-Gene	591	1	Simulated
Phrank-Gene	593	1	Simulated
Phrank-Gene	594	4	Simulated
Phrank-Gene	595	1	Simulated
Phrank-Gene	596	1	Simulated
Phrank-Gene	597	3	Simulated
Phrank-Gene	598	1	Simulated
Phrank-Gene	599	1	Simulated
Phrank-Gene	600	1	Simulated
Phrank-Gene	601	1	Simulated
Phrank-Gene	602	1	Simulated
Phrank-Gene	603	1	Simulated
Phrank-Gene	604	1	Simulated
Phrank-Gene	605	1	Simulated
Phrank-Gene	606	1	Simulated
Phrank-Gene	607	2	Simulated
Phrank-Gene	608	1	Simulated
Phrank-Gene	609	3	Simulated
Phrank-Gene	611	1	Simulated
Phrank-Gene	612	1	Simulated
Phrank-Gene	613	2	Simulated
[truncated: 361,751+ more rows]

## Sheet: Fig 4b known gene,known disease
names	patient_ids	ranks	patient_type
Phrank-Gene	73	9.5	Real-world
Phrank-Gene	121	8.5	Real-world
Phrank-Gene	200	5.5	Real-world
Phrank-Gene	185	6	Real-world
Phrank-Gene	122	10	Real-world
Phrank-Gene	67	12.5	Real-world
Phrank-Gene	201	9	Real-world
Phrank-Gene	126	9.5	Real-world
Phrank-Gene	252	6	Real-world
Phrank-Gene	109	1	Real-world
Phrank-Gene	211	10.5	Real-world
Phrank-Gene	118	1	Real-world
Phrank-Gene	168	2	Real-world
Phrank-Gene	2	11	Real-world
Phrank-Gene	124	3	Real-world
ERIC-Gene	73	9.5	Real-world
ERIC-Gene	121	8.5	Real-world
ERIC-Gene	200	5.5	Real-world
ERIC-Gene	185	6	Real-world
ERIC-Gene	122	10	Real-world
ERIC-Gene	67	12.5	Real-world
ERIC-Gene	201	9	Real-world
ERIC-Gene	126	9.5	Real-world
ERIC-Gene	252	5	Real-world
ERIC-Gene	109	2	Real-world
ERIC-Gene	211	10.5	Real-world
ERIC-Gene	118	1	Real-world
ERIC-Gene	168	2	Real-world
ERIC-Gene	2	7	Real-world
ERIC-Gene	124	3	Real-world
Phrank-Disease	73	10	Real-world
Phrank-Disease	121	9	Real-world
Phrank-Disease	200	5	Real-world
Phrank-Disease	185	3	Real-world
Phrank-Disease	122	6	Real-world
Phrank-Disease	67	13.5	Real-world
Phrank-Disease	201	10	Real-world
Phrank-Disease	126	2	Real-world
Phrank-Disease	252	6.5	Real-world
Phrank-Disease	109	3	Real-world
Phrank-Disease	211	10	Real-world
Phrank-Disease	118	1	Real-world
Phrank-Disease	168	1	Real-world
Phrank-Disease	2	15	Real-world
Phrank-Disease	124	1	Real-world
ERIC-Disease	73	10	Real-world
ERIC-Disease	121	9	Real-world
ERIC-Disease	200	5	Real-world
ERIC-Disease	185	3	Real-world
ERIC-Disease	122	6	Real-world
ERIC-Disease	67	13.5	Real-world
ERIC-Disease	201	14.5	Real-world
ERIC-Disease	126	2	Real-world
ERIC-Disease	252	6	Real-world
ERIC-Disease	109	1	Real-world
ERIC-Disease	211	10	Real-world
ERIC-Disease	118	1	Real-world
ERIC-Disease	168	4	Real-world
ERIC-Disease	2	12	Real-world
ERIC-Disease	124	3	Real-world
Phenomizer	73	10	Real-world
Phenomizer	121	9	Real-world
Phenomizer	200	5	Real-world
Phenomizer	185	4	Real-world
Phenomizer	122	6	Real-world
Phenomizer	67	13.5	Real-world
Phenomizer	201	10	Real-world
Phenomizer	126	3	Real-world
Phenomizer	252	6.5	Real-world
Phenomizer	109	3	Real-world
Phenomizer	211	10	Real-world
Phenomizer	118	1	Real-world
Phenomizer	168	1	Real-world
Phenomizer	2	10	Real-world
Phenomizer	124	2	Real-world
LIRICAL	73	9.5	Real-world
LIRICAL	121	8.5	Real-world
LIRICAL	200	5.5	Real-world
LIRICAL	185	5	Real-world
LIRICAL	122	10	Real-world
LIRICAL	67	13	Real-world
LIRICAL	201	9	Real-world
LIRICAL	126	2	Real-world
LIRICAL	252	6	Real-world
LIRICAL	109	5	Real-world
LIRICAL	211	10	Real-world
LIRICAL	118	4	Real-world
LIRICAL	168	8.5	Real-world
LIRICAL	2	19.5	Real-world
LIRICAL	124	7	Real-world
Phenolyzer	73	6	Real-world
Phenolyzer	121	3	Real-world
Phenolyzer	200	5	Real-world
Phenolyzer	185	7	Real-world
Phenolyzer	122	8	Real-world
Phenolyzer	67	18	Real-world
Phenolyzer	201	5	Real-world
Phenolyzer	126	3	Real-world
Phenolyzer	252	1	Real-world
Phenolyzer	109	7	Real-world
Phenolyzer	211	13	Real-world
Phenolyzer	118	3	Real-world
Phenolyzer	168	2	Real-world
Phenolyzer	2	16	Real-world
Phenolyzer	124	4	Real-world
HiPhive	73	5	Real-world
HiPhive	121	3	Real-world
HiPhive	200	1	Real-world
HiPhive	185	3	Real-world
HiPhive	122	8	Real-world
HiPhive	67	16	Real-world
HiPhive	201	3	Real-world
HiPhive	126	1	Real-world
HiPhive	252	7	Real-world
HiPhive	109	2	Real-world
HiPhive	211	12	Real-world
HiPhive	118	4.5	Real-world
HiPhive	168	2	Real-world
HiPhive	2	3	Real-world
HiPhive	124	8.5	Real-world
ERIC-Predicted	73	3	Real-world
ERIC-Predicted	121	3	Real-world
ERIC-Predicted	200	2	Real-world
ERIC-Predicted	185	4.5	Real-world
ERIC-Predicted	122	7.5	Real-world
ERIC-Predicted	67	3.5	Real-world
ERIC-Predicted	201	1	Real-world
ERIC-Predicted	126	3.5	Real-world
ERIC-Predicted	252	6.5	Real-world
ERIC-Predicted	109	6	Real-world
ERIC-Predicted	211	6.5	Real-world
ERIC-Predicted	118	5	Real-world
ERIC-Predicted	168	2	Real-world
ERIC-Predicted	2	2	Real-world
ERIC-Predicted	124	8	Real-world
Random	73	1	Real-world
Random	121	9	Real-world
Random	200	6	Real-world
Random	185	3	Real-world
Random	122	13	Real-world
Random	67	18	Real-world
Random	201	14	Real-world
Random	126	7	Real-world
Random	252	5	Real-world
Random	109	1	Real-world
Random	211	1	Real-world
Random	118	4	Real-world
Random	168	1	Real-world
Random	2	5	Real-world
Random	124	1	Real-world
Phrank-Gene	0	9.5	Simulated
Phrank-Gene	3	8	Simulated
Phrank-Gene	6	9.5	Simulated
Phrank-Gene	11	2	Simulated
Phrank-Gene	12	2	Simulated
Phrank-Gene	40	3	Simulated
Phrank-Gene	45	9.5	Simulated
Phrank-Gene	60	7	Simulated
Phrank-Gene	74	4	Simulated
Phrank-Gene	82	9	Simulated
Phrank-Gene	100	17.5	Simulated
Phrank-Gene	105	2	Simulated
Phrank-Gene	117	12	Simulated
Phrank-Gene	118	1	Simulated
Phrank-Gene	126	14.5	Simulated
Phrank-Gene	128	9	Simulated
Phrank-Gene	150	16	Simulated
Phrank-Gene	153	5	Simulated
Phrank-Gene	156	11	Simulated
Phrank-Gene	168	11	Simulated
Phrank-Gene	171	15	Simulated
Phrank-Gene	186	10	Simulated
Phrank-Gene	201	7	Simulated
Phrank-Gene	202	13	Simulated
Phrank-Gene	217	13	Simulated
Phrank-Gene	233	12	Simulated
Phrank-Gene	235	4	Simulated
Phrank-Gene	245	5	Simulated
Phrank-Gene	250	4	Simulated
Phrank-Gene	251	1	Simulated
Phrank-Gene	274	12	Simulated
Phrank-Gene	275	22	Simulated
Phrank-Gene	293	7	Simulated
Phrank-Gene	298	4.5	Simulated
Phrank-Gene	319	11	Simulated
Phrank-Gene	321	1	Simulated
Phrank-Gene	327	1	Simulated
Phrank-Gene	328	10	Simulated
Phrank-Gene	332	10.5	Simulated
Phrank-Gene	334	3	Simulated
Phrank-Gene	337	3	Simulated
Phrank-Gene	340	14	Simulated
Phrank-Gene	350	13.5	Simulated
Phrank-Gene	362	1	Simulated
Phrank-Gene	363	16.5	Simulated
Phrank-Gene	381	12	Simulated
Phrank-Gene	390	11	Simulated
Phrank-Gene	392	3	Simulated
Phrank-Gene	396	5	Simulated
Phrank-Gene	397	1	Simulated
Phrank-Gene	402	2	Simulated
Phrank-Gene	404	20	Simulated
Phrank-Gene	405	1	Simulated
Phrank-Gene	406	12.5	Simulated
Phrank-Gene	418	7.5	Simulated
Phrank-Gene	422	10	Simulated
Phrank-Gene	423	10	Simulated
Phrank-Gene	435	15	Simulated
Phrank-Gene	437	3	Simulated
Phrank-Gene	440	11.5	Simulated
Phrank-Gene	448	10	Simulated
Phrank-Gene	463	12.5	Simulated
Phrank-Gene	475	11	Simulated
Phrank-Gene	493	1	Simulated
Phrank-Gene	499	2	Simulated
Phrank-Gene	502	11.5	Simulated
Phrank-Gene	507	4	Simulated
Phrank-Gene	526	11	Simulated
Phrank-Gene	537	11	Simulated
Phrank-Gene	540	7	Simulated
Phrank-Gene	559	11.5	Simulated
Phrank-Gene	562	11.5	Simulated
Phrank-Gene	573	12.5	Simulated
Phrank-Gene	576	15.5	Simulated
Phrank-Gene	581	13	Simulated
Phrank-Gene	592	9.5	Simulated
Phrank-Gene	610	13.5	Simulated
Phrank-Gene	627	7	Simulated
Phrank-Gene	647	9.5	Simulated
Phrank-Gene	651	6	Simulated
Phrank-Gene	658	4	Simulated
Phrank-Gene	680	7	Simulated
Phrank-Gene	707	6	Simulated
Phrank-Gene	720	9.5	Simulated
Phrank-Gene	721	11.5	Simulated
Phrank-Gene	725	16	Simulated
Phrank-Gene	731	9.5	Simulated
Phrank-Gene	739	3	Simulated
Phrank-Gene	766	2	Simulated
Phrank-Gene	790	1	Simulated
Phrank-Gene	812	14	Simulated
Phrank-Gene	826	4	Simulated
Phrank-Gene	829	11.5	Simulated
Phrank-Gene	830	1	Simulated
Phrank-Gene	845	10	Simulated
Phrank-Gene	848	15.5	Simulated
Phrank-Gene	860	13.5	Simulated
Phrank-Gene	865	2	Simulated
Phrank-Gene	890	2	Simulated
Phrank-Gene	892	8.5	Simulated
Phrank-Gene	908	1	Simulated
Phrank-Gene	909	1	Simulated
Phrank-Gene	912	7	Simulated
Phrank-Gene	939	3	Simulated
Phrank-Gene	954	11.5	Simulated
Phrank-Gene	972	3	Simulated
Phrank-Gene	979	15	Simulated
Phrank-Gene	988	9.5	Simulated
Phrank-Gene	1002	8	Simulated
Phrank-Gene	1014	9	Simulated
Phrank-Gene	1027	10.5	Simulated
Phrank-Gene	1028	1	Simulated
Phrank-Gene	1030	2	Simulated
Phrank-Gene	1033	1	Simulated
Phrank-Gene	1034	5	Simulated
Phrank-Gene	1035	6	Simulated
Phrank-Gene	1036	14.5	Simulated
Phrank-Gene	1038	6	Simulated
Phrank-Gene	1045	10	Simulated
Phrank-Gene	1048	7	Simulated
Phrank-Gene	1057	9.5	Simulated
Phrank-Gene	1059	10.5	Simulated
Phrank-Gene	1069	7	Simulated
Phrank-Gene	1076	9	Simulated
Phrank-Gene	1077	4	Simulated
Phrank-Gene	1092	3	Simulated
Phrank-Gene	1109	8	Simulated
Phrank-Gene	1118	14	Simulated
Phrank-Gene	1124	12.5	Simulated
Phrank-Gene	1137	5	Simulated
Phrank-Gene	1141	15.5	Simulated
Phrank-Gene	1142	1	Simulated
Phrank-Gene	1146	5	Simulated
Phrank-Gene	1149	10	Simulated
Phrank-Gene	1152	11	Simulated
Phrank-Gene	1169	6	Simulated
Phrank-Gene	1176	7	Simulated
Phrank-Gene	1180	4	Simulated
Phrank-Gene	1182	8.5	Simulated
Phrank-Gene	1189	12	Simulated
Phrank-Gene	1195	11	Simulated
Phrank-Gene	1196	14	Simulated
Phrank-Gene	1207	7	Simulated
Phrank-Gene	1211	5.5	Simulated
Phrank-Gene	1223	17.5	Simulated
Phrank-Gene	1237	10	Simulated
Phrank-Gene	1268	2	Simulated
Phrank-Gene	1276	15	Simulated
Phrank-Gene	1277	8	Simulated
Phrank-Gene	1278	12.5	Simulated
Phrank-Gene	1284	5.5	Simulated
Phrank-Gene	1298	13.5	Simulated
Phrank-Gene	1304	4	Simulated
Phrank-Gene	1306	5	Simulated
Phrank-Gene	1319	2	Simulated
Phrank-Gene	1325	10	Simulated
Phrank-Gene	1333	11	Simulated
Phrank-Gene	1338	11	Simulated
Phrank-Gene	1349	16.5	Simulated
Phrank-Gene	1352	3	Simulated
Phrank-Gene	1358	12	Simulated
Phrank-Gene	1383	5	Simulated
Phrank-Gene	1387	11.5	Simulated
Phrank-Gene	1397	6	Simulated
Phrank-Gene	1420	3	Simulated
Phrank-Gene	1421	1	Simulated
Phrank-Gene	1422	4	Simulated
Phrank-Gene	1429	8	Simulated
Phrank-Gene	1435	7.5	Simulated
Phrank-Gene	1446	1	Simulated
Phrank-Gene	1456	11.5	Simulated
Phrank-Gene	1459	4	Simulated
Phrank-Gene	1481	3	Simulated
Phrank-Gene	1485	14	Simulated
Phrank-Gene	1487	1	Simulated
Phrank-Gene	1499	15	Simulated
Phrank-Gene	1511	2	Simulated
Phrank-Gene	1512	1	Simulated
Phrank-Gene	1518	1	Simulated
Phrank-Gene	1538	1	Simulated
Phrank-Gene	1557	2	Simulated
Phrank-Gene	1580	9	Simulated
Phrank-Gene	1596	14.5	Simulated
Phrank-Gene	1614	9.5	Simulated
Phrank-Gene	1617	1	Simulated
Phrank-Gene	1632	1	Simulated
Phrank-Gene	1636	7	Simulated
Phrank-Gene	1660	4	Simulated
Phrank-Gene	1668	13	Simulated
Phrank-Gene	1685	1	Simulated
Phrank-Gene	1688	3	Simulated
Phrank-Gene	1714	11.5	Simulated
Phrank-Gene	1720	4	Simulated
Phrank-Gene	1723	1	Simulated
Phrank-Gene	1732	6	Simulated
Phrank-Gene	1735	1	Simulated
Phrank-Gene	1748	8	Simulated
Phrank-Gene	1754	3	Simulated
Phrank-Gene	1762	2	Simulated
Phrank-Gene	1767	1	Simulated
Phrank-Gene	1782	3	Simulated
Phrank-Gene	1783	1	Simulated
Phrank-Gene	1800	17	Simulated
Phrank-Gene	1801	9.5	Simulated
Phrank-Gene	1804	3	Simulated
Phrank-Gene	1809	10	Simulated
Phrank-Gene	1815	2	Simulated
Phrank-Gene	1816	9.5	Simulated
Phrank-Gene	1822	6	Simulated
Phrank-Gene	1827	18	Simulated
Phrank-Gene	1835	12.5	Simulated
Phrank-Gene	1839	12.5	Simulated
Phrank-Gene	1844	3	Simulated
Phrank-Gene	1845	13.5	Simulated
Phrank-Gene	1846	5	Simulated
Phrank-Gene	1867	8	Simulated
Phrank-Gene	1874	13	Simulated
Phrank-Gene	1884	8	Simulated
Phrank-Gene	1887	2	Simulated
Phrank-Gene	1891	9	Simulated
Phrank-Gene	1893	4	Simulated
Phrank-Gene	1894	9.5	Simulated
Phrank-Gene	1904	5	Simulated
Phrank-Gene	1914	9.5	Simulated
Phrank-Gene	1919	7.5	Simulated
Phrank-Gene	1936	3	Simulated
Phrank-Gene	1952	11	Simulated
Phrank-Gene	1963	8	Simulated
Phrank-Gene	1976	12	Simulated
Phrank-Gene	1978	10	Simulated
Phrank-Gene	1994	16.5	Simulated
Phrank-Gene	2001	14	Simulated
Phrank-Gene	2007	6	Simulated
Phrank-Gene	2008	3	Simulated
Phrank-Gene	2016	13	Simulated
Phrank-Gene	2019	7.5	Simulated
Phrank-Gene	2022	1	Simulated
Phrank-Gene	2057	1	Simulated
Phrank-Gene	2059	12.5	Simulated
Phrank-Gene	2061	1	Simulated
Phrank-Gene	2063	4	Simulated
Phrank-Gene	2064	14	Simulated
Phrank-Gene	2097	5	Simulated
Phrank-Gene	2116	12	Simulated
Phrank-Gene	2120	4	Simulated
Phrank-Gene	2125	10	Simulated
Phrank-Gene	2130	12.5	Simulated
Phrank-Gene	2134	10	Simulated
Phrank-Gene	2149	9	Simulated
Phrank-Gene	2167	9.5	Simulated
Phrank-Gene	2178	17	Simulated
Phrank-Gene	2183	17	Simulated
Phrank-Gene	2186	12.5	Simulated
Phrank-Gene	2188	12	Simulated
Phrank-Gene	2192	2	Simulated
Phrank-Gene	2193	1	Simulated
Phrank-Gene	2206	9	Simulated
Phrank-Gene	2221	4	Simulated
Phrank-Gene	2229	14	Simulated
Phrank-Gene	2260	10.5	Simulated
Phrank-Gene	2270	3	Simulated
Phrank-Gene	2289	3	Simulated
Phrank-Gene	2293	8	Simulated
Phrank-Gene	2300	1	Simulated
Phrank-Gene	2328	1	Simulated
Phrank-Gene	2335	9	Simulated
Phrank-Gene	2337	13	Simulated
Phrank-Gene	2340	2	Simulated
Phrank-Gene	2346	8	Simulated
Phrank-Gene	2355	15	Simulated
Phrank-Gene	2358	8	Simulated
Phrank-Gene	2360	10.5	Simulated
Phrank-Gene	2369	8.5	Simulated
Phrank-Gene	2388	8	Simulated
Phrank-Gene	2396	14.5	Simulated
Phrank-Gene	2401	11	Simulated
Phrank-Gene	2413	18	Simulated
Phrank-Gene	2435	4	Simulated
Phrank-Gene	2445	8	Simulated
Phrank-Gene	2461	3	Simulated
Phrank-Gene	2464	9	Simulated
Phrank-Gene	2482	14.5	Simulated
Phrank-Gene	2497	13.5	Simulated
Phrank-Gene	2502	1	Simulated
Phrank-Gene	2514	6	Simulated
Phrank-Gene	2534	9	Simulated
Phrank-Gene	2536	13.5	Simulated
Phrank-Gene	2542	2	Simulated
Phrank-Gene	2554	11.5	Simulated
Phrank-Gene	2559	13.5	Simulated
Phrank-Gene	2576	12	Simulated
Phrank-Gene	2583	12	Simulated
Phrank-Gene	2593	5	Simulated
Phrank-Gene	2607	5	Simulated
Phrank-Gene	2621	11	Simulated
Phrank-Gene	2627	3	Simulated
Phrank-Gene	2637	2	Simulated
Phrank-Gene	2640	7	Simulated
Phrank-Gene	2641	12.5	Simulated
Phrank-Gene	2646	19.5	Simulated
Phrank-Gene	2647	13	Simulated
Phrank-Gene	2660	3	Simulated
Phrank-Gene	2673	1	Simulated
Phrank-Gene	2674	1	Simulated
Phrank-Gene	2682	10.5	Simulated
Phrank-Gene	2684	9	Simulated
Phrank-Gene	2686	1	Simulated
Phrank-Gene	2690	2	Simulated
Phrank-Gene	2700	1	Simulated
Phrank-Gene	2707	12	Simulated
Phrank-Gene	2713	1	Simulated
Phrank-Gene	2727	7	Simulated
Phrank-Gene	2729	2	Simulated
Phrank-Gene	2730	1	Simulated
Phrank-Gene	2742	10.5	Simulated
Phrank-Gene	2745	12	Simulated
Phrank-Gene	2758	11	Simulated
Phrank-Gene	2759	9	Simulated
Phrank-Gene	2774	9	Simulated
Phrank-Gene	2775	9.5	Simulated
Phrank-Gene	2777	3	Simulated
Phrank-Gene	2790	6	Simulated
Phrank-Gene	2804	12.5	Simulated
Phrank-Gene	2822	16	Simulated
Phrank-Gene	2839	15	Simulated
Phrank-Gene	2852	2	Simulated
Phrank-Gene	2856	10	Simulated
Phrank-Gene	2861	1	Simulated
Phrank-Gene	2878	5	Simulated
Phrank-Gene	2880	15.5	Simulated
Phrank-Gene	2897	11	Simulated
Phrank-Gene	2899	3	Simulated
Phrank-Gene	2903	5	Simulated
Phrank-Gene	2911	15	Simulated
Phrank-Gene	2958	2	Simulated
Phrank-Gene	2960	1	Simulated
Phrank-Gene	2984	14.5	Simulated
Phrank-Gene	2989	9.5	Simulated
Phrank-Gene	2995	14	Simulated
Phrank-Gene	3003	8.5	Simulated
Phrank-Gene	3006	1	Simulated
Phrank-Gene	3026	3	Simulated
Phrank-Gene	3060	13	Simulated
Phrank-Gene	3071	2	Simulated
Phrank-Gene	3080	14	Simulated
Phrank-Gene	3082	13	Simulated
Phrank-Gene	3083	8	Simulated
Phrank-Gene	3091	4	Simulated
Phrank-Gene	3099	9.5	Simulated
Phrank-Gene	3108	12.5	Simulated
Phrank-Gene	3130	14	Simulated
Phrank-Gene	3136	6	Simulated
Phrank-Gene	3142	10	Simulated
Phrank-Gene	3166	12	Simulated
Phrank-Gene	3174	9	Simulated
Phrank-Gene	3199	1	Simulated
Phrank-Gene	3206	12.5	Simulated
Phrank-Gene	3209	1	Simulated
Phrank-Gene	3237	12.5	Simulated
Phrank-Gene	3249	11.5	Simulated
Phrank-Gene	3264	7.5	Simulated
Phrank-Gene	3270	6	Simulated
Phrank-Gene	3289	3	Simulated
Phrank-Gene	3312	10	Simulated
Phrank-Gene	3315	5	Simulated
Phrank-Gene	3343	1	Simulated
Phrank-Gene	3352	5	Simulated
Phrank-Gene	3376	15.5	Simulated
Phrank-Gene	3385	3	Simulated
Phrank-Gene	3395	7	Simulated
Phrank-Gene	3401	12	Simulated
Phrank-Gene	3405	11.5	Simulated
Phrank-Gene	3409	14	Simulated
Phrank-Gene	3413	8	Simulated
Phrank-Gene	3423	11	Simulated
Phrank-Gene	3436	14	Simulated
Phrank-Gene	3438	9	Simulated
Phrank-Gene	3454	13	Simulated
Phrank-Gene	3475	9	Simulated
Phrank-Gene	3476	5	Simulated
Phrank-Gene	3500	14	Simulated
Phrank-Gene	3513	10.5	Simulated
Phrank-Gene	3518	1	Simulated
Phrank-Gene	3528	11	Simulated
Phrank-Gene	3529	13.5	Simulated
Phrank-Gene	3531	17.5	Simulated
Phrank-Gene	3549	9	Simulated
Phrank-Gene	3550	9	Simulated
Phrank-Gene	3558	7	Simulated
Phrank-Gene	3559	9.5	Simulated
Phrank-Gene	3562	12	Simulated
Phrank-Gene	3571	14.5	Simulated
Phrank-Gene	3578	9	Simulated
Phrank-Gene	3580	11	Simulated
Phrank-Gene	3592	12	Simulated
Phrank-Gene	3616	6	Simulated
Phrank-Gene	3625	1	Simulated
Phrank-Gene	3633	1	Simulated
Phrank-Gene	3651	1	Simulated
Phrank-Gene	3662	13	Simulated
Phrank-Gene	3671	1	Simulated
Phrank-Gene	3673	9	Simulated
Phrank-Gene	3676	11	Simulated
Phrank-Gene	3685	9.5	Simulated
Phrank-Gene	3699	8	Simulated
Phrank-Gene	3707	1	Simulated
Phrank-Gene	3711	12.5	Simulated
Phrank-Gene	3719	1	Simulated
Phrank-Gene	3721	4	Simulated
Phrank-Gene	3762	9.5	Simulated
Phrank-Gene	3767	12.5	Simulated
Phrank-Gene	3771	9.5	Simulated
Phrank-Gene	3781	14	Simulated
Phrank-Gene	3795	2	Simulated
Phrank-Gene	3798	10	Simulated
Phrank-Gene	3824	1	Simulated
Phrank-Gene	3836	1	Simulated
Phrank-Gene	3846	13	Simulated
Phrank-Gene	3850	5	Simulated
Phrank-Gene	3863	8	Simulated
Phrank-Gene	3864	12.5	Simulated
Phrank-Gene	3866	14.5	Simulated
Phrank-Gene	3885	1	Simulated
Phrank-Gene	3899	14	Simulated
Phrank-Gene	3902	8	Simulated
Phrank-Gene	3904	10	Simulated
Phrank-Gene	3917	13.5	Simulated
Phrank-Gene	3921	1	Simulated
Phrank-Gene	3930	9	Simulated
Phrank-Gene	3938	16	Simulated
Phrank-Gene	3947	2	Simulated
Phrank-Gene	3964	10	Simulated
Phrank-Gene	3966	4	Simulated
Phrank-Gene	3987	4	Simulated
Phrank-Gene	4001	14	Simulated
Phrank-Gene	4015	2	Simulated
Phrank-Gene	4016	7	Simulated
Phrank-Gene	4025	5	Simulated
Phrank-Gene	4035	14	Simulated
Phrank-Gene	4046	7	Simulated
Phrank-Gene	4051	5	Simulated
Phrank-Gene	4056	12	Simulated
Phrank-Gene	4060	2	Simulated
Phrank-Gene	4073	10.5	Simulated
Phrank-Gene	4076	5	Simulated
Phrank-Gene	4082	14	Simulated
Phrank-Gene	4101	11	Simulated
Phrank-Gene	4104	2	Simulated
Phrank-Gene	4106	8.5	Simulated
Phrank-Gene	4121	9	Simulated
Phrank-Gene	4131	12	Simulated
Phrank-Gene	4144	3	Simulated
Phrank-Gene	4151	7	Simulated
Phrank-Gene	4173	13	Simulated
Phrank-Gene	4175	10.5	Simulated
Phrank-Gene	4178	2	Simulated
Phrank-Gene	4207	10	Simulated
Phrank-Gene	4218	2	Simulated
[truncated: 42,932 more rows]

## Sheet: Fig 4c known gene,new disease
names	patient_ids	ranks	patient_type
[truncated: 10,070 more rows]

[truncated: 5 more sheets: Fig 4d new gene,known disease, Fig 4e new gene,new disease, Fig 5a pipeline ablation, Fig 5b phen module ablation, Fig 5c gene module ablation]
